# Supplementary material for: Essential gene complement of Planctopirus limnophila from the bacterial phylum Planctomycetes
Source: Nat Commun. 2023 Nov 9;14:7224. doi: 10.1038/s41467-023-43096-3 (PMC10632474; doi:10.1038/s41467-023-43096-3)
Supplement: Supplementary file 4 — Supplementary Datasets 1–9 [file 41467_2023_43096_MOESM4_ESM.xls]

## Sheet: Data inventory
Data inventory
Supplementary Data 1.	Genome locations of unique transposon insertion events in .bed format.
Supplementary Data 2.	List of genes classified as essential, not essential or unclear by TraDIS and sliding window.
Supplementary Data 3.	Differences in essentiality with different cut-offs. Only the locus tag with at least one modification is being provided. The rest remains the same as in Dataset S2 despite the cut-off changes.
Supplementary Data 4.	Genes with “domain” essential.
Supplementary Data 5.	Orthologs with E. coli.
Supplementary Data 6.	Conservation of P. limnophila proteins.
Supplementary Data 7.	Paralogs in P. limnophila.
Supplementary Data 8.	List of organisms used in the conservation analysis.
Supplementary Data 9.	List of organisms used in the phyletic distribution.

## Sheet: Supplementary Data 1
CP001744.1	106	107	read	0	+
CP001744.1	121	122	read	0	+
CP001744.1	96	97	read	0	+
CP001744.1	91	92	read	0	+
CP001744.1	179	180	read	0	+
CP001744.1	88	89	read	0	+
CP001744.1	127	128	read	0	+
CP001744.1	132	133	read	0	+
CP001744.1	163	164	read	0	+
CP001744.1	155	156	read	0	+
CP001744.1	171	172	read	0	+
CP001744.1	181	182	read	0	+
CP001744.1	192	193	read	0	+
CP001744.1	214	215	read	0	+
CP001744.1	284	285	read	0	+
CP001744.1	294	295	read	0	+
CP001744.1	301	302	read	0	+
CP001744.1	309	310	read	0	+
CP001744.1	367	368	read	0	+
CP001744.1	368	369	read	0	+
CP001744.1	369	370	read	0	+
CP001744.1	404	405	read	0	+
CP001744.1	434	435	read	0	+
CP001744.1	478	479	read	0	+
CP001744.1	497	498	read	0	+
CP001744.1	611	612	read	0	+
CP001744.1	592	593	read	0	+
CP001744.1	707	708	read	0	+
CP001744.1	603	604	read	0	+
CP001744.1	622	623	read	0	+
CP001744.1	623	624	read	0	+
CP001744.1	654	655	read	0	+
CP001744.1	669	670	read	0	+
CP001744.1	684	685	read	0	+
CP001744.1	699	700	read	0	+
CP001744.1	717	718	read	0	+
CP001744.1	833	834	read	0	+
CP001744.1	786	787	read	0	+
CP001744.1	825	826	read	0	+
CP001744.1	852	853	read	0	+
CP001744.1	950	951	read	0	+
CP001744.1	942	943	read	0	+
CP001744.1	1136	1137	read	0	+
CP001744.1	1073	1074	read	0	+
CP001744.1	1123	1124	read	0	+
CP001744.1	1128	1129	read	0	+
CP001744.1	1150	1151	read	0	+
CP001744.1	2636	2637	read	0	+
CP001744.1	2862	2863	read	0	+
CP001744.1	3203	3204	read	0	+
CP001744.1	3215	3216	read	0	+
CP001744.1	3220	3221	read	0	+
CP001744.1	3225	3226	read	0	+
CP001744.1	3248	3249	read	0	+
CP001744.1	3177	3178	read	0	+
CP001744.1	3255	3256	read	0	+
CP001744.1	3256	3257	read	0	+
CP001744.1	3169	3170	read	0	+
CP001744.1	3274	3275	read	0	+
CP001744.1	3161	3162	read	0	+
CP001744.1	3280	3281	read	0	+
CP001744.1	3291	3292	read	0	+
CP001744.1	3193	3194	read	0	+
CP001744.1	3195	3196	read	0	+
CP001744.1	3310	3311	read	0	+
CP001744.1	3315	3316	read	0	+
CP001744.1	3207	3208	read	0	+
CP001744.1	3212	3213	read	0	+
CP001744.1	3218	3219	read	0	+
CP001744.1	3327	3328	read	0	+
CP001744.1	3243	3244	read	0	+
CP001744.1	3235	3236	read	0	+
CP001744.1	3240	3241	read	0	+
CP001744.1	3357	3358	read	0	+
CP001744.1	3247	3248	read	0	+
CP001744.1	3371	3372	read	0	+
CP001744.1	3375	3376	read	0	+
CP001744.1	3261	3262	read	0	+
CP001744.1	3376	3377	read	0	+
CP001744.1	3266	3267	read	0	+
CP001744.1	3381	3382	read	0	+
CP001744.1	3272	3273	read	0	+
CP001744.1	3282	3283	read	0	+
CP001744.1	3283	3284	read	0	+
CP001744.1	3299	3300	read	0	+
CP001744.1	3302	3303	read	0	+
CP001744.1	3307	3308	read	0	+
CP001744.1	3319	3320	read	0	+
CP001744.1	3340	3341	read	0	+
CP001744.1	3343	3344	read	0	+
CP001744.1	3382	3383	read	0	+
CP001744.1	3481	3482	read	0	+
CP001744.1	3367	3368	read	0	+
CP001744.1	3373	3374	read	0	+
CP001744.1	3374	3375	read	0	+
CP001744.1	3384	3385	read	0	+
CP001744.1	3444	3445	read	0	+
CP001744.1	3516	3517	read	0	+
CP001744.1	3553	3554	read	0	+
CP001744.1	3576	3577	read	0	+
CP001744.1	3577	3578	read	0	+
CP001744.1	3485	3486	read	0	+
CP001744.1	3487	3488	read	0	+
CP001744.1	3496	3497	read	0	+
CP001744.1	3499	3500	read	0	+
CP001744.1	3508	3509	read	0	+
CP001744.1	3631	3632	read	0	+
CP001744.1	3524	3525	read	0	+
CP001744.1	3587	3588	read	0	+
CP001744.1	3542	3543	read	0	+
CP001744.1	3545	3546	read	0	+
CP001744.1	3547	3548	read	0	+
CP001744.1	3558	3559	read	0	+
CP001744.1	3646	3647	read	0	+
CP001744.1	3568	3569	read	0	+
CP001744.1	3644	3645	read	0	+
CP001744.1	3671	3672	read	0	+
CP001744.1	3579	3580	read	0	+
CP001744.1	3602	3603	read	0	+
CP001744.1	3626	3627	read	0	+
CP001744.1	3618	3619	read	0	+
CP001744.1	3701	3702	read	0	+
CP001744.1	3628	3629	read	0	+
CP001744.1	3636	3637	read	0	+
CP001744.1	3752	3753	read	0	+
CP001744.1	3773	3774	read	0	+
CP001744.1	3775	3776	read	0	+
CP001744.1	3777	3778	read	0	+
CP001744.1	3663	3664	read	0	+
CP001744.1	3747	3748	read	0	+
CP001744.1	3673	3674	read	0	+
CP001744.1	3757	3758	read	0	+
CP001744.1	3812	3813	read	0	+
CP001744.1	3822	3823	read	0	+
CP001744.1	3717	3718	read	0	+
CP001744.1	3837	3838	read	0	+
CP001744.1	3724	3725	read	0	+
CP001744.1	3835	3836	read	0	+
CP001744.1	3847	3848	read	0	+
CP001744.1	3739	3740	read	0	+
CP001744.1	3858	3859	read	0	+
CP001744.1	3744	3745	read	0	+
CP001744.1	3862	3863	read	0	+
CP001744.1	3749	3750	read	0	+
CP001744.1	3817	3818	read	0	+
CP001744.1	3840	3841	read	0	+
CP001744.1	3765	3766	read	0	+
CP001744.1	3767	3768	read	0	+
CP001744.1	3769	3770	read	0	+
CP001744.1	3804	3805	read	0	+
CP001744.1	3829	3830	read	0	+
CP001744.1	3832	3833	read	0	+
CP001744.1	3883	3884	read	0	+
CP001744.1	3963	3964	read	0	+
CP001744.1	3976	3977	read	0	+
CP001744.1	3864	3865	read	0	+
CP001744.1	3994	3995	read	0	+
CP001744.1	4002	4003	read	0	+
CP001744.1	4022	4023	read	0	+
CP001744.1	3928	3929	read	0	+
CP001744.1	3942	3943	read	0	+
CP001744.1	3920	3921	read	0	+
CP001744.1	3934	3935	read	0	+
CP001744.1	4067	4068	read	0	+
CP001744.1	3955	3956	read	0	+
CP001744.1	4033	4034	read	0	+
CP001744.1	3975	3976	read	0	+
CP001744.1	3985	3986	read	0	+
CP001744.1	4100	4101	read	0	+
CP001744.1	4113	4114	read	0	+
CP001744.1	4004	4005	read	0	+
CP001744.1	4010	4011	read	0	+
CP001744.1	4139	4140	read	0	+
CP001744.1	4027	4028	read	0	+
CP001744.1	4048	4049	read	0	+
CP001744.1	4163	4164	read	0	+
CP001744.1	4059	4060	read	0	+
CP001744.1	4061	4062	read	0	+
CP001744.1	4180	4181	read	0	+
CP001744.1	4081	4082	read	0	+
CP001744.1	4203	4204	read	0	+
CP001744.1	4092	4093	read	0	+
CP001744.1	4213	4214	read	0	+
CP001744.1	4105	4106	read	0	+
CP001744.1	4114	4115	read	0	+
CP001744.1	4145	4146	read	0	+
CP001744.1	4162	4163	read	0	+
CP001744.1	4282	4283	read	0	+
CP001744.1	4172	4173	read	0	+
CP001744.1	4287	4288	read	0	+
CP001744.1	4195	4196	read	0	+
CP001744.1	4205	4206	read	0	+
CP001744.1	4210	4211	read	0	+
CP001744.1	4344	4345	read	0	+
CP001744.1	4359	4360	read	0	+
CP001744.1	4259	4260	read	0	+
CP001744.1	4267	4268	read	0	+
CP001744.1	4383	4384	read	0	+
CP001744.1	4274	4275	read	0	+
CP001744.1	4428	4429	read	0	+
CP001744.1	4336	4337	read	0	+
CP001744.1	4346	4347	read	0	+
CP001744.1	4351	4352	read	0	+
CP001744.1	4378	4379	read	0	+
CP001744.1	4365	4366	read	0	+
CP001744.1	4370	4371	read	0	+
CP001744.1	4375	4376	read	0	+
CP001744.1	4495	4496	read	0	+
CP001744.1	4513	4514	read	0	+
CP001744.1	4517	4518	read	0	+
CP001744.1	4429	4430	read	0	+
CP001744.1	4444	4445	read	0	+
CP001744.1	4447	4448	read	0	+
CP001744.1	4449	4450	read	0	+
CP001744.1	4573	4574	read	0	+
CP001744.1	4505	4506	read	0	+
CP001744.1	4509	4510	read	0	+
CP001744.1	4628	4629	read	0	+
CP001744.1	4535	4536	read	0	+
CP001744.1	4540	4541	read	0	+
CP001744.1	4568	4569	read	0	+
CP001744.1	4564	4565	read	0	+
CP001744.1	4565	4566	read	0	+
CP001744.1	4613	4614	read	0	+
CP001744.1	4620	4621	read	0	+
CP001744.1	4759	4760	read	0	+
CP001744.1	4793	4794	read	0	+
CP001744.1	4831	4832	read	0	+
CP001744.1	4836	4837	read	0	+
CP001744.1	4852	4853	read	0	+
CP001744.1	4857	4858	read	0	+
CP001744.1	4826	4827	read	0	+
CP001744.1	4751	4752	read	0	+
CP001744.1	4867	4868	read	0	+
CP001744.1	4834	4835	read	0	+
CP001744.1	4925	4926	read	0	+
CP001744.1	4818	4819	read	0	+
CP001744.1	4823	4824	read	0	+
CP001744.1	4828	4829	read	0	+
CP001744.1	4844	4845	read	0	+
CP001744.1	4849	4850	read	0	+
CP001744.1	4978	4979	read	0	+
CP001744.1	4879	4880	read	0	+
CP001744.1	4929	4930	read	0	+
CP001744.1	4937	4938	read	0	+
CP001744.1	5055	5056	read	0	+
CP001744.1	4945	4946	read	0	+
CP001744.1	4970	4971	read	0	+
CP001744.1	5065	5066	read	0	+
CP001744.1	5093	5094	read	0	+
CP001744.1	5094	5095	read	0	+
CP001744.1	5115	5116	read	0	+
CP001744.1	5017	5018	read	0	+
CP001744.1	5114	5115	read	0	+
CP001744.1	5034	5035	read	0	+
CP001744.1	5047	5048	read	0	+
CP001744.1	5050	5051	read	0	+
CP001744.1	5057	5058	read	0	+
CP001744.1	5085	5086	read	0	+
CP001744.1	5086	5087	read	0	+
CP001744.1	5096	5097	read	0	+
CP001744.1	5097	5098	read	0	+
CP001744.1	5101	5102	read	0	+
CP001744.1	5218	5219	read	0	+
CP001744.1	5107	5108	read	0	+
CP001744.1	5241	5242	read	0	+
CP001744.1	5160	5161	read	0	+
CP001744.1	5166	5167	read	0	+
CP001744.1	5251	5252	read	0	+
CP001744.1	5307	5308	read	0	+
CP001744.1	5196	5197	read	0	+
CP001744.1	5210	5211	read	0	+
CP001744.1	5346	5347	read	0	+
CP001744.1	5233	5234	read	0	+
CP001744.1	5243	5244	read	0	+
CP001744.1	5326	5327	read	0	+
CP001744.1	5345	5346	read	0	+
CP001744.1	5411	5412	read	0	+
CP001744.1	5299	5300	read	0	+
CP001744.1	5308	5309	read	0	+
CP001744.1	5436	5437	read	0	+
CP001744.1	5338	5339	read	0	+
CP001744.1	5460	5461	read	0	+
CP001744.1	5464	5465	read	0	+
CP001744.1	5471	5472	read	0	+
CP001744.1	5399	5400	read	0	+
CP001744.1	5481	5482	read	0	+
CP001744.1	5493	5494	read	0	+
CP001744.1	5495	5496	read	0	+
CP001744.1	5385	5386	read	0	+
CP001744.1	5386	5387	read	0	+
CP001744.1	5391	5392	read	0	+
CP001744.1	5393	5394	read	0	+
CP001744.1	5497	5498	read	0	+
CP001744.1	5513	5514	read	0	+
CP001744.1	5515	5516	read	0	+
CP001744.1	5403	5404	read	0	+
CP001744.1	5523	5524	read	0	+
CP001744.1	5521	5522	read	0	+
CP001744.1	5559	5560	read	0	+
CP001744.1	5456	5457	read	0	+
CP001744.1	5473	5474	read	0	+
CP001744.1	5482	5483	read	0	+
CP001744.1	5485	5486	read	0	+
CP001744.1	5487	5488	read	0	+
CP001744.1	5614	5615	read	0	+
CP001744.1	5505	5506	read	0	+
CP001744.1	5507	5508	read	0	+
CP001744.1	5624	5625	read	0	+
CP001744.1	5653	5654	read	0	+
CP001744.1	5666	5667	read	0	+
CP001744.1	5572	5573	read	0	+
CP001744.1	5699	5700	read	0	+
CP001744.1	5585	5586	read	0	+
CP001744.1	5594	5595	read	0	+
CP001744.1	5606	5607	read	0	+
CP001744.1	5609	5610	read	0	+
CP001744.1	5611	5612	read	0	+
CP001744.1	5616	5617	read	0	+
CP001744.1	5748	5749	read	0	+
CP001744.1	5652	5653	read	0	+
CP001744.1	5771	5772	read	0	+
CP001744.1	5676	5677	read	0	+
CP001744.1	5691	5692	read	0	+
CP001744.1	5706	5707	read	0	+
CP001744.1	5849	5850	read	0	+
CP001744.1	5740	5741	read	0	+
CP001744.1	5750	5751	read	0	+
CP001744.1	5751	5752	read	0	+
CP001744.1	5868	5869	read	0	+
CP001744.1	5763	5764	read	0	+
CP001744.1	5909	5910	read	0	+
CP001744.1	5797	5798	read	0	+
CP001744.1	5830	5831	read	0	+
CP001744.1	5836	5837	read	0	+
CP001744.1	5841	5842	read	0	+
CP001744.1	5844	5845	read	0	+
CP001744.1	5963	5964	read	0	+
CP001744.1	5969	5970	read	0	+
CP001744.1	5860	5861	read	0	+
CP001744.1	5982	5983	read	0	+
CP001744.1	5995	5996	read	0	+
CP001744.1	5886	5887	read	0	+
CP001744.1	6006	6007	read	0	+
CP001744.1	5901	5902	read	0	+
CP001744.1	5936	5937	read	0	+
CP001744.1	5922	5923	read	0	+
CP001744.1	5928	5929	read	0	+
CP001744.1	6050	6051	read	0	+
CP001744.1	6069	6070	read	0	+
CP001744.1	5955	5956	read	0	+
CP001744.1	5961	5962	read	0	+
CP001744.1	6079	6080	read	0	+
CP001744.1	5988	5989	read	0	+
CP001744.1	5974	5975	read	0	+
CP001744.1	5980	5981	read	0	+
CP001744.1	5987	5988	read	0	+
CP001744.1	6114	6115	read	0	+
CP001744.1	6118	6119	read	0	+
CP001744.1	6008	6009	read	0	+
CP001744.1	6120	6121	read	0	+
CP001744.1	6129	6130	read	0	+
CP001744.1	6150	6151	read	0	+
CP001744.1	6108	6109	read	0	+
CP001744.1	6042	6043	read	0	+
CP001744.1	6064	6065	read	0	+
CP001744.1	6166	6167	read	0	+
CP001744.1	6167	6168	read	0	+
CP001744.1	6172	6173	read	0	+
CP001744.1	6061	6062	read	0	+
CP001744.1	6185	6186	read	0	+
CP001744.1	6071	6072	read	0	+
CP001744.1	6198	6199	read	0	+
CP001744.1	6110	6111	read	0	+
CP001744.1	6228	6229	read	0	+
CP001744.1	6121	6122	read	0	+
CP001744.1	6248	6249	read	0	+
CP001744.1	6142	6143	read	0	+
CP001744.1	6268	6269	read	0	+
CP001744.1	6273	6274	read	0	+
CP001744.1	6164	6165	read	0	+
CP001744.1	6290	6291	read	0	+
CP001744.1	6297	6298	read	0	+
CP001744.1	6190	6191	read	0	+
CP001744.1	6195	6196	read	0	+
CP001744.1	6312	6313	read	0	+
CP001744.1	6318	6319	read	0	+
CP001744.1	6205	6206	read	0	+
CP001744.1	6325	6326	read	0	+
CP001744.1	6327	6328	read	0	+
CP001744.1	6333	6334	read	0	+
CP001744.1	6220	6221	read	0	+
CP001744.1	6225	6226	read	0	+
CP001744.1	6227	6228	read	0	+
CP001744.1	6267	6268	read	0	+
CP001744.1	6342	6343	read	0	+
CP001744.1	6243	6244	read	0	+
CP001744.1	6295	6296	read	0	+
CP001744.1	6343	6344	read	0	+
CP001744.1	6363	6364	read	0	+
CP001744.1	6367	6368	read	0	+
CP001744.1	6372	6373	read	0	+
CP001744.1	6260	6261	read	0	+
CP001744.1	6265	6266	read	0	+
CP001744.1	6271	6272	read	0	+
CP001744.1	6282	6283	read	0	+
CP001744.1	6392	6393	read	0	+
CP001744.1	6289	6290	read	0	+
CP001744.1	6409	6410	read	0	+
CP001744.1	6408	6409	read	0	+
CP001744.1	6397	6398	read	0	+
CP001744.1	6304	6305	read	0	+
CP001744.1	6424	6425	read	0	+
CP001744.1	6310	6311	read	0	+
CP001744.1	6317	6318	read	0	+
CP001744.1	6319	6320	read	0	+
CP001744.1	6441	6442	read	0	+
CP001744.1	6414	6415	read	0	+
CP001744.1	6446	6447	read	0	+
CP001744.1	6334	6335	read	0	+
CP001744.1	6451	6452	read	0	+
CP001744.1	6339	6340	read	0	+
CP001744.1	6340	6341	read	0	+
CP001744.1	6456	6457	read	0	+
CP001744.1	6362	6363	read	0	+
CP001744.1	6419	6420	read	0	+
CP001744.1	6356	6357	read	0	+
CP001744.1	6471	6472	read	0	+
CP001744.1	6476	6477	read	0	+
CP001744.1	6377	6378	read	0	+
CP001744.1	6364	6365	read	0	+
CP001744.1	6402	6403	read	0	+
CP001744.1	6492	6493	read	0	+
CP001744.1	6493	6494	read	0	+
CP001744.1	6384	6385	read	0	+
CP001744.1	6389	6390	read	0	+
CP001744.1	6507	6508	read	0	+
CP001744.1	6514	6515	read	0	+
CP001744.1	6400	6401	read	0	+
CP001744.1	6405	6406	read	0	+
CP001744.1	6406	6407	read	0	+
CP001744.1	6531	6532	read	0	+
CP001744.1	6533	6534	read	0	+
CP001744.1	6433	6434	read	0	+
CP001744.1	6439	6440	read	0	+
CP001744.1	6448	6449	read	0	+
CP001744.1	6567	6568	read	0	+
CP001744.1	6463	6464	read	0	+
CP001744.1	6579	6580	read	0	+
CP001744.1	6581	6582	read	0	+
CP001744.1	6469	6470	read	0	+
CP001744.1	6516	6517	read	0	+
CP001744.1	6586	6587	read	0	+
CP001744.1	6592	6593	read	0	+
CP001744.1	6597	6598	read	0	+
CP001744.1	6600	6601	read	0	+
CP001744.1	6489	6490	read	0	+
CP001744.1	6491	6492	read	0	+
CP001744.1	6499	6500	read	0	+
CP001744.1	6508	6509	read	0	+
CP001744.1	6515	6516	read	0	+
CP001744.1	6635	6636	read	0	+
CP001744.1	6523	6524	read	0	+
CP001744.1	6525	6526	read	0	+
CP001744.1	6534	6535	read	0	+
CP001744.1	6548	6549	read	0	+
CP001744.1	6557	6558	read	0	+
CP001744.1	6559	6560	read	0	+
CP001744.1	6666	6667	read	0	+
CP001744.1	6571	6572	read	0	+
CP001744.1	6573	6574	read	0	+
CP001744.1	6691	6692	read	0	+
CP001744.1	6578	6579	read	0	+
CP001744.1	6584	6585	read	0	+
CP001744.1	6589	6590	read	0	+
CP001744.1	6598	6599	read	0	+
CP001744.1	6613	6614	read	0	+
CP001744.1	6627	6628	read	0	+
CP001744.1	6648	6649	read	0	+
CP001744.1	6782	6783	read	0	+
CP001744.1	6788	6789	read	0	+
CP001744.1	6795	6796	read	0	+
CP001744.1	6689	6690	read	0	+
CP001744.1	6800	6801	read	0	+
CP001744.1	6805	6806	read	0	+
CP001744.1	6815	6816	read	0	+
CP001744.1	6702	6703	read	0	+
CP001744.1	6707	6708	read	0	+
CP001744.1	6712	6713	read	0	+
CP001744.1	6821	6822	read	0	+
CP001744.1	6843	6844	read	0	+
CP001744.1	6844	6845	read	0	+
CP001744.1	6848	6849	read	0	+
CP001744.1	6858	6859	read	0	+
CP001744.1	6871	6872	read	0	+
CP001744.1	6874	6875	read	0	+
CP001744.1	6876	6877	read	0	+
CP001744.1	6866	6867	read	0	+
CP001744.1	6886	6887	read	0	+
CP001744.1	6774	6775	read	0	+
CP001744.1	6780	6781	read	0	+
CP001744.1	6787	6788	read	0	+
CP001744.1	6792	6793	read	0	+
CP001744.1	6797	6798	read	0	+
CP001744.1	6917	6918	read	0	+
CP001744.1	6806	6807	read	0	+
CP001744.1	6922	6923	read	0	+
CP001744.1	6927	6928	read	0	+
CP001744.1	6813	6814	read	0	+
CP001744.1	6936	6937	read	0	+
CP001744.1	6937	6938	read	0	+
CP001744.1	6827	6828	read	0	+
CP001744.1	6942	6943	read	0	+
CP001744.1	6830	6831	read	0	+
CP001744.1	6832	6833	read	0	+
CP001744.1	6853	6854	read	0	+
CP001744.1	6841	6842	read	0	+
CP001744.1	6850	6851	read	0	+
CP001744.1	6863	6864	read	0	+
CP001744.1	6868	6869	read	0	+
CP001744.1	6873	6874	read	0	+
CP001744.1	6878	6879	read	0	+
CP001744.1	6880	6881	read	0	+
CP001744.1	6894	6895	read	0	+
CP001744.1	6895	6896	read	0	+
CP001744.1	7012	7013	read	0	+
CP001744.1	6901	6902	read	0	+
CP001744.1	6909	6910	read	0	+
CP001744.1	6914	6915	read	0	+
CP001744.1	7031	7032	read	0	+
CP001744.1	6919	6920	read	0	+
CP001744.1	6929	6930	read	0	+
CP001744.1	6934	6935	read	0	+
CP001744.1	6952	6953	read	0	+
CP001744.1	7054	7055	read	0	+
CP001744.1	6950	6951	read	0	+
CP001744.1	6982	6983	read	0	+
CP001744.1	7002	7003	read	0	+
CP001744.1	6974	6975	read	0	+
CP001744.1	7089	7090	read	0	+
CP001744.1	6978	6979	read	0	+
CP001744.1	6984	6985	read	0	+
CP001744.1	6994	6995	read	0	+
CP001744.1	7004	7005	read	0	+
CP001744.1	7122	7123	read	0	+
CP001744.1	7036	7037	read	0	+
CP001744.1	7043	7044	read	0	+
CP001744.1	7158	7159	read	0	+
CP001744.1	7055	7056	read	0	+
CP001744.1	7056	7057	read	0	+
CP001744.1	7065	7066	read	0	+
CP001744.1	7192	7193	read	0	+
CP001744.1	7081	7082	read	0	+
CP001744.1	7207	7208	read	0	+
CP001744.1	7199	7200	read	0	+
CP001744.1	7115	7116	read	0	+
CP001744.1	7150	7151	read	0	+
CP001744.1	7197	7198	read	0	+
CP001744.1	7270	7271	read	0	+
CP001744.1	7184	7185	read	0	+
CP001744.1	7191	7192	read	0	+
CP001744.1	7310	7311	read	0	+
CP001744.1	7322	7323	read	0	+
CP001744.1	7329	7330	read	0	+
CP001744.1	7339	7340	read	0	+
CP001744.1	7352	7353	read	0	+
CP001744.1	7353	7354	read	0	+
CP001744.1	7376	7377	read	0	+
CP001744.1	7335	7336	read	0	+
CP001744.1	7379	7380	read	0	+
CP001744.1	7276	7277	read	0	+
CP001744.1	7279	7280	read	0	+
CP001744.1	7298	7299	read	0	+
CP001744.1	7398	7399	read	0	+
CP001744.1	7288	7289	read	0	+
CP001744.1	7290	7291	read	0	+
CP001744.1	7405	7406	read	0	+
CP001744.1	7311	7312	read	0	+
CP001744.1	7332	7333	read	0	+
CP001744.1	7336	7337	read	0	+
CP001744.1	7453	7454	read	0	+
CP001744.1	7455	7456	read	0	+
CP001744.1	7344	7345	read	0	+
CP001744.1	7345	7346	read	0	+
CP001744.1	7363	7364	read	0	+
CP001744.1	7479	7480	read	0	+
CP001744.1	7381	7382	read	0	+
CP001744.1	7368	7369	read	0	+
CP001744.1	7483	7484	read	0	+
CP001744.1	7373	7374	read	0	+
CP001744.1	7490	7491	read	0	+
CP001744.1	7497	7498	read	0	+
CP001744.1	7390	7391	read	0	+
CP001744.1	7397	7398	read	0	+
CP001744.1	7474	7475	read	0	+
CP001744.1	7533	7534	read	0	+
CP001744.1	7545	7546	read	0	+
CP001744.1	7547	7548	read	0	+
CP001744.1	7445	7446	read	0	+
CP001744.1	7450	7451	read	0	+
CP001744.1	7466	7467	read	0	+
CP001744.1	7488	7489	read	0	+
CP001744.1	7480	7481	read	0	+
CP001744.1	7484	7485	read	0	+
CP001744.1	7518	7519	read	0	+
CP001744.1	7525	7526	read	0	+
CP001744.1	7534	7535	read	0	+
CP001744.1	7537	7538	read	0	+
CP001744.1	7539	7540	read	0	+
CP001744.1	7664	7665	read	0	+
CP001744.1	7709	7710	read	0	+
CP001744.1	7623	7624	read	0	+
CP001744.1	7730	7731	read	0	+
CP001744.1	7746	7747	read	0	+
CP001744.1	7654	7655	read	0	+
CP001744.1	7656	7657	read	0	+
CP001744.1	7685	7686	read	0	+
CP001744.1	7791	7792	read	0	+
CP001744.1	7677	7678	read	0	+
CP001744.1	7680	7681	read	0	+
CP001744.1	7800	7801	read	0	+
CP001744.1	7691	7692	read	0	+
CP001744.1	7722	7723	read	0	+
CP001744.1	7845	7846	read	0	+
CP001744.1	7870	7871	read	0	+
CP001744.1	7873	7874	read	0	+
CP001744.1	7875	7876	read	0	+
CP001744.1	7880	7881	read	0	+
CP001744.1	7883	7884	read	0	+
CP001744.1	7890	7891	read	0	+
CP001744.1	7892	7893	read	0	+
CP001744.1	7894	7895	read	0	+
CP001744.1	7781	7782	read	0	+
CP001744.1	7783	7784	read	0	+
CP001744.1	7913	7914	read	0	+
CP001744.1	7924	7925	read	0	+
CP001744.1	7878	7879	read	0	+
CP001744.1	7943	7944	read	0	+
CP001744.1	7829	7830	read	0	+
CP001744.1	7958	7959	read	0	+
CP001744.1	7951	7952	read	0	+
CP001744.1	7976	7977	read	0	+
CP001744.1	7862	7863	read	0	+
CP001744.1	7867	7868	read	0	+
CP001744.1	7982	7983	read	0	+
CP001744.1	8007	8008	read	0	+
CP001744.1	7916	7917	read	0	+
CP001744.1	7990	7991	read	0	+
CP001744.1	7935	7936	read	0	+
CP001744.1	7977	7978	read	0	+
CP001744.1	7950	7951	read	0	+
CP001744.1	8060	8061	read	0	+
CP001744.1	7968	7969	read	0	+
CP001744.1	8089	8090	read	0	+
CP001744.1	8115	8116	read	0	+
CP001744.1	8120	8121	read	0	+
CP001744.1	8121	8122	read	0	+
CP001744.1	8125	8126	read	0	+
CP001744.1	8135	8136	read	0	+
CP001744.1	8022	8023	read	0	+
CP001744.1	8042	8043	read	0	+
CP001744.1	8146	8147	read	0	+
CP001744.1	8184	8185	read	0	+
CP001744.1	8073	8074	read	0	+
CP001744.1	8130	8131	read	0	+
CP001744.1	8209	8210	read	0	+
CP001744.1	8107	8108	read	0	+
CP001744.1	8122	8123	read	0	+
CP001744.1	8127	8128	read	0	+
CP001744.1	8138	8139	read	0	+
CP001744.1	8149	8150	read	0	+
CP001744.1	8157	8158	read	0	+
CP001744.1	8253	8254	read	0	+
CP001744.1	8176	8177	read	0	+
CP001744.1	8293	8294	read	0	+
CP001744.1	8295	8296	read	0	+
CP001744.1	8228	8229	read	0	+
CP001744.1	8196	8197	read	0	+
CP001744.1	8201	8202	read	0	+
CP001744.1	8316	8317	read	0	+
CP001744.1	8324	8325	read	0	+
CP001744.1	8326	8327	read	0	+
CP001744.1	8220	8221	read	0	+
CP001744.1	8337	8338	read	0	+
CP001744.1	8338	8339	read	0	+
CP001744.1	8239	8240	read	0	+
CP001744.1	8311	8312	read	0	+
CP001744.1	8271	8272	read	0	+
CP001744.1	8230	8231	read	0	+
CP001744.1	8245	8246	read	0	+
CP001744.1	8249	8250	read	0	+
CP001744.1	8255	8256	read	0	+
CP001744.1	8371	8372	read	0	+
CP001744.1	8376	8377	read	0	+
CP001744.1	8275	8276	read	0	+
CP001744.1	8394	8395	read	0	+
CP001744.1	8285	8286	read	0	+
CP001744.1	8287	8288	read	0	+
CP001744.1	8357	8358	read	0	+
CP001744.1	8430	8431	read	0	+
CP001744.1	8321	8322	read	0	+
CP001744.1	8330	8331	read	0	+
CP001744.1	8463	8464	read	0	+
CP001744.1	8464	8465	read	0	+
CP001744.1	8356	8357	read	0	+
CP001744.1	8363	8364	read	0	+
CP001744.1	8368	8369	read	0	+
CP001744.1	8500	8501	read	0	+
CP001744.1	8386	8387	read	0	+
CP001744.1	8520	8521	read	0	+
CP001744.1	8515	8516	read	0	+
CP001744.1	8422	8423	read	0	+
CP001744.1	8544	8545	read	0	+
CP001744.1	8432	8433	read	0	+
CP001744.1	8456	8457	read	0	+
CP001744.1	8460	8461	read	0	+
CP001744.1	8492	8493	read	0	+
CP001744.1	8619	8620	read	0	+
CP001744.1	8512	8513	read	0	+
CP001744.1	8627	8628	read	0	+
CP001744.1	8635	8636	read	0	+
CP001744.1	8531	8532	read	0	+
CP001744.1	8647	8648	read	0	+
CP001744.1	8536	8537	read	0	+
CP001744.1	8656	8657	read	0	+
CP001744.1	8657	8658	read	0	+
CP001744.1	8561	8562	read	0	+
CP001744.1	8576	8577	read	0	+
CP001744.1	8568	8569	read	0	+
CP001744.1	8611	8612	read	0	+
CP001744.1	8727	8728	read	0	+
CP001744.1	8740	8741	read	0	+
CP001744.1	8699	8700	read	0	+
CP001744.1	8717	8718	read	0	+
CP001744.1	8639	8640	read	0	+
CP001744.1	8644	8645	read	0	+
CP001744.1	8715	8716	read	0	+
CP001744.1	8648	8649	read	0	+
CP001744.1	8672	8673	read	0	+
CP001744.1	8673	8674	read	0	+
CP001744.1	8798	8799	read	0	+
CP001744.1	8691	8692	read	0	+
CP001744.1	8692	8693	read	0	+
CP001744.1	8820	8821	read	0	+
CP001744.1	8709	8710	read	0	+
CP001744.1	8719	8720	read	0	+
CP001744.1	8844	8845	read	0	+
CP001744.1	8736	8737	read	0	+
CP001744.1	8866	8867	read	0	+
CP001744.1	8886	8887	read	0	+
CP001744.1	8797	8798	read	0	+
CP001744.1	8913	8914	read	0	+
CP001744.1	8914	8915	read	0	+
CP001744.1	8881	8882	read	0	+
CP001744.1	8928	8929	read	0	+
CP001744.1	8935	8936	read	0	+
CP001744.1	8936	8937	read	0	+
CP001744.1	8858	8859	read	0	+
CP001744.1	8981	8982	read	0	+
CP001744.1	8868	8869	read	0	+
CP001744.1	8871	8872	read	0	+
CP001744.1	8873	8874	read	0	+
CP001744.1	8988	8989	read	0	+
CP001744.1	8986	8987	read	0	+
CP001744.1	8883	8884	read	0	+
CP001744.1	8999	9000	read	0	+
CP001744.1	9006	9007	read	0	+
CP001744.1	9013	9014	read	0	+
CP001744.1	8902	8903	read	0	+
CP001744.1	8911	8912	read	0	+
CP001744.1	8920	8921	read	0	+
CP001744.1	9037	9038	read	0	+
CP001744.1	9042	9043	read	0	+
CP001744.1	9053	9054	read	0	+
CP001744.1	8955	8956	read	0	+
CP001744.1	8973	8974	read	0	+
CP001744.1	9088	9089	read	0	+
CP001744.1	8978	8979	read	0	+
CP001744.1	8991	8992	read	0	+
CP001744.1	9000	9001	read	0	+
CP001744.1	9005	9006	read	0	+
CP001744.1	9123	9124	read	0	+
CP001744.1	9012	9013	read	0	+
CP001744.1	9133	9134	read	0	+
CP001744.1	9134	9135	read	0	+
CP001744.1	9055	9056	read	0	+
CP001744.1	9029	9030	read	0	+
CP001744.1	9035	9036	read	0	+
CP001744.1	9045	9046	read	0	+
CP001744.1	9180	9181	read	0	+
CP001744.1	9190	9191	read	0	+
CP001744.1	9078	9079	read	0	+
CP001744.1	9209	9210	read	0	+
CP001744.1	9216	9217	read	0	+
CP001744.1	9221	9222	read	0	+
CP001744.1	9225	9226	read	0	+
CP001744.1	9115	9116	read	0	+
CP001744.1	9233	9234	read	0	+
CP001744.1	9125	9126	read	0	+
CP001744.1	9126	9127	read	0	+
CP001744.1	9267	9268	read	0	+
CP001744.1	9276	9277	read	0	+
CP001744.1	9281	9282	read	0	+
CP001744.1	9172	9173	read	0	+
CP001744.1	9182	9183	read	0	+
CP001744.1	9188	9189	read	0	+
CP001744.1	9198	9199	read	0	+
CP001744.1	9201	9202	read	0	+
CP001744.1	9235	9236	read	0	+
CP001744.1	9208	9209	read	0	+
CP001744.1	9213	9214	read	0	+
CP001744.1	9217	9218	read	0	+
CP001744.1	9227	9228	read	0	+
CP001744.1	9243	9244	read	0	+
CP001744.1	9361	9362	read	0	+
CP001744.1	9362	9363	read	0	+
CP001744.1	9259	9260	read	0	+
CP001744.1	9351	9352	read	0	+
CP001744.1	9268	9269	read	0	+
CP001744.1	9273	9274	read	0	+
CP001744.1	9394	9395	read	0	+
CP001744.1	9282	9283	read	0	+
CP001744.1	9286	9287	read	0	+
CP001744.1	9305	9306	read	0	+
CP001744.1	9426	9427	read	0	+
CP001744.1	9445	9446	read	0	+
CP001744.1	9450	9451	read	0	+
CP001744.1	9455	9456	read	0	+
CP001744.1	9407	9408	read	0	+
CP001744.1	9372	9373	read	0	+
CP001744.1	9353	9354	read	0	+
CP001744.1	9354	9355	read	0	+
CP001744.1	9364	9365	read	0	+
CP001744.1	9500	9501	read	0	+
CP001744.1	9509	9510	read	0	+
CP001744.1	9398	9399	read	0	+
CP001744.1	9514	9515	read	0	+
CP001744.1	9403	9404	read	0	+
CP001744.1	9528	9529	read	0	+
CP001744.1	9519	9520	read	0	+
CP001744.1	9418	9419	read	0	+
CP001744.1	9533	9534	read	0	+
CP001744.1	9437	9438	read	0	+
CP001744.1	9555	9556	read	0	+
CP001744.1	9442	9443	read	0	+
CP001744.1	9459	9460	read	0	+
CP001744.1	9447	9448	read	0	+
CP001744.1	9543	9544	read	0	+
CP001744.1	9596	9597	read	0	+
CP001744.1	9604	9605	read	0	+
CP001744.1	9492	9493	read	0	+
CP001744.1	9619	9620	read	0	+
CP001744.1	9506	9507	read	0	+
CP001744.1	9511	9512	read	0	+
CP001744.1	9520	9521	read	0	+
CP001744.1	9525	9526	read	0	+
CP001744.1	9638	9639	read	0	+
CP001744.1	9659	9660	read	0	+
CP001744.1	9654	9655	read	0	+
CP001744.1	9556	9557	read	0	+
CP001744.1	9675	9676	read	0	+
CP001744.1	9678	9679	read	0	+
CP001744.1	9682	9683	read	0	+
CP001744.1	9683	9684	read	0	+
CP001744.1	9578	9579	read	0	+
CP001744.1	9702	9703	read	0	+
CP001744.1	9722	9723	read	0	+
CP001744.1	9611	9612	read	0	+
CP001744.1	9732	9733	read	0	+
CP001744.1	9635	9636	read	0	+
CP001744.1	9646	9647	read	0	+
CP001744.1	9763	9764	read	0	+
CP001744.1	9769	9770	read	0	+
CP001744.1	9670	9671	read	0	+
CP001744.1	9696	9697	read	0	+
CP001744.1	9714	9715	read	0	+
CP001744.1	9834	9835	read	0	+
CP001744.1	9724	9725	read	0	+
CP001744.1	9725	9726	read	0	+
CP001744.1	9844	9845	read	0	+
CP001744.1	9734	9735	read	0	+
CP001744.1	9758	9759	read	0	+
CP001744.1	9755	9756	read	0	+
CP001744.1	9788	9789	read	0	+
CP001744.1	9893	9894	read	0	+
CP001744.1	9905	9906	read	0	+
CP001744.1	9869	9870	read	0	+
CP001744.1	9900	9901	read	0	+
CP001744.1	9826	9827	read	0	+
CP001744.1	9942	9943	read	0	+
CP001744.1	9836	9837	read	0	+
CP001744.1	9963	9964	read	0	+
CP001744.1	9849	9850	read	0	+
CP001744.1	9937	9938	read	0	+
CP001744.1	9974	9975	read	0	+
CP001744.1	9861	9862	read	0	+
CP001744.1	9885	9886	read	0	+
CP001744.1	10002	10003	read	0	+
CP001744.1	9892	9893	read	0	+
CP001744.1	9895	9896	read	0	+
CP001744.1	9902	9903	read	0	+
CP001744.1	9929	9930	read	0	+
CP001744.1	10045	10046	read	0	+
CP001744.1	9947	9948	read	0	+
CP001744.1	9934	9935	read	0	+
CP001744.1	9939	9940	read	0	+
CP001744.1	10057	10058	read	0	+
CP001744.1	10059	10060	read	0	+
CP001744.1	9955	9956	read	0	+
CP001744.1	9966	9967	read	0	+
CP001744.1	10083	10084	read	0	+
CP001744.1	10035	10036	read	0	+
CP001744.1	10099	10100	read	0	+
CP001744.1	9994	9995	read	0	+
CP001744.1	10113	10114	read	0	+
CP001744.1	10142	10143	read	0	+
CP001744.1	10037	10038	read	0	+
CP001744.1	10049	10050	read	0	+
CP001744.1	10190	10191	read	0	+
CP001744.1	10195	10196	read	0	+
CP001744.1	10105	10106	read	0	+
CP001744.1	10240	10241	read	0	+
CP001744.1	10251	10252	read	0	+
CP001744.1	10162	10163	read	0	+
CP001744.1	10154	10155	read	0	+
CP001744.1	10182	10183	read	0	+
CP001744.1	10187	10188	read	0	+
CP001744.1	10308	10309	read	0	+
CP001744.1	10316	10317	read	0	+
CP001744.1	10335	10336	read	0	+
CP001744.1	10347	10348	read	0	+
CP001744.1	10354	10355	read	0	+
CP001744.1	10243	10244	read	0	+
CP001744.1	10351	10352	read	0	+
CP001744.1	10260	10261	read	0	+
CP001744.1	10399	10400	read	0	+
CP001744.1	10299	10300	read	0	+
CP001744.1	10414	10415	read	0	+
CP001744.1	10322	10323	read	0	+
CP001744.1	10325	10326	read	0	+
CP001744.1	10440	10441	read	0	+
CP001744.1	10450	10451	read	0	+
CP001744.1	10337	10338	read	0	+
CP001744.1	10338	10339	read	0	+
CP001744.1	10493	10494	read	0	+
CP001744.1	10391	10392	read	0	+
CP001744.1	10406	10407	read	0	+
CP001744.1	10524	10525	read	0	+
CP001744.1	10542	10543	read	0	+
CP001744.1	10432	10433	read	0	+
CP001744.1	10551	10552	read	0	+
CP001744.1	10442	10443	read	0	+
CP001744.1	10588	10589	read	0	+
CP001744.1	10487	10488	read	0	+
CP001744.1	10490	10491	read	0	+
CP001744.1	10506	10507	read	0	+
CP001744.1	10561	10562	read	0	+
CP001744.1	10516	10517	read	0	+
CP001744.1	10534	10535	read	0	+
CP001744.1	10536	10537	read	0	+
CP001744.1	10543	10544	read	0	+
CP001744.1	10677	10678	read	0	+
CP001744.1	10596	10597	read	0	+
CP001744.1	10693	10694	read	0	+
CP001744.1	10580	10581	read	0	+
CP001744.1	10581	10582	read	0	+
CP001744.1	10700	10701	read	0	+
CP001744.1	10686	10687	read	0	+
CP001744.1	10710	10711	read	0	+
CP001744.1	10752	10753	read	0	+
CP001744.1	10768	10769	read	0	+
CP001744.1	10773	10774	read	0	+
CP001744.1	10779	10780	read	0	+
CP001744.1	10780	10781	read	0	+
CP001744.1	10793	10794	read	0	+
CP001744.1	10685	10686	read	0	+
CP001744.1	10800	10801	read	0	+
CP001744.1	10810	10811	read	0	+
CP001744.1	10697	10698	read	0	+
CP001744.1	10814	10815	read	0	+
CP001744.1	10702	10703	read	0	+
CP001744.1	10725	10726	read	0	+
CP001744.1	10828	10829	read	0	+
CP001744.1	10829	10830	read	0	+
CP001744.1	10830	10831	read	0	+
CP001744.1	10835	10836	read	0	+
CP001744.1	10846	10847	read	0	+
CP001744.1	10734	10735	read	0	+
CP001744.1	10863	10864	read	0	+
CP001744.1	10751	10752	read	0	+
CP001744.1	10868	10869	read	0	+
CP001744.1	10873	10874	read	0	+
CP001744.1	10760	10761	read	0	+
CP001744.1	10884	10885	read	0	+
CP001744.1	10772	10773	read	0	+
CP001744.1	10897	10898	read	0	+
CP001744.1	10785	10786	read	0	+
CP001744.1	10792	10793	read	0	+
CP001744.1	10802	10803	read	0	+
CP001744.1	10812	10813	read	0	+
CP001744.1	10886	10887	read	0	+
CP001744.1	10820	10821	read	0	+
CP001744.1	10821	10822	read	0	+
CP001744.1	10822	10823	read	0	+
CP001744.1	10951	10952	read	0	+
CP001744.1	10855	10856	read	0	+
CP001744.1	10860	10861	read	0	+
CP001744.1	10978	10979	read	0	+
CP001744.1	10865	10866	read	0	+
CP001744.1	10913	10914	read	0	+
CP001744.1	10889	10890	read	0	+
CP001744.1	11018	11019	read	0	+
CP001744.1	10925	10926	read	0	+
CP001744.1	10917	10918	read	0	+
CP001744.1	10934	10935	read	0	+
CP001744.1	10943	10944	read	0	+
CP001744.1	11063	11064	read	0	+
CP001744.1	10956	10957	read	0	+
CP001744.1	11073	11074	read	0	+
CP001744.1	11079	11080	read	0	+
CP001744.1	10970	10971	read	0	+
CP001744.1	11069	11070	read	0	+
CP001744.1	11105	11106	read	0	+
CP001744.1	11010	11011	read	0	+
CP001744.1	11013	11014	read	0	+
CP001744.1	11023	11024	read	0	+
CP001744.1	11149	11150	read	0	+
CP001744.1	11046	11047	read	0	+
CP001744.1	11055	11056	read	0	+
CP001744.1	11061	11062	read	0	+
CP001744.1	11065	11066	read	0	+
CP001744.1	11071	11072	read	0	+
CP001744.1	11156	11157	read	0	+
CP001744.1	11208	11209	read	0	+
CP001744.1	11097	11098	read	0	+
CP001744.1	11118	11119	read	0	+
CP001744.1	11230	11231	read	0	+
CP001744.1	11239	11240	read	0	+
CP001744.1	11245	11246	read	0	+
CP001744.1	11247	11248	read	0	+
CP001744.1	11141	11142	read	0	+
CP001744.1	11148	11149	read	0	+
CP001744.1	11153	11154	read	0	+
CP001744.1	11202	11203	read	0	+
CP001744.1	11282	11283	read	0	+
CP001744.1	11283	11284	read	0	+
CP001744.1	11271	11272	read	0	+
CP001744.1	11300	11301	read	0	+
CP001744.1	11203	11204	read	0	+
CP001744.1	11307	11308	read	0	+
CP001744.1	11195	11196	read	0	+
CP001744.1	11205	11206	read	0	+
CP001744.1	11337	11338	read	0	+
CP001744.1	11229	11230	read	0	+
CP001744.1	11362	11363	read	0	+
CP001744.1	11367	11368	read	0	+
CP001744.1	11302	11303	read	0	+
CP001744.1	11387	11388	read	0	+
CP001744.1	11397	11398	read	0	+
CP001744.1	11402	11403	read	0	+
CP001744.1	11292	11293	read	0	+
CP001744.1	11407	11408	read	0	+
CP001744.1	11363	11364	read	0	+
CP001744.1	11326	11327	read	0	+
CP001744.1	11313	11314	read	0	+
CP001744.1	11299	11300	read	0	+
CP001744.1	11318	11319	read	0	+
CP001744.1	11329	11330	read	0	+
CP001744.1	11348	11349	read	0	+
CP001744.1	11354	11355	read	0	+
CP001744.1	11469	11470	read	0	+
CP001744.1	11359	11360	read	0	+
CP001744.1	11361	11362	read	0	+
CP001744.1	11368	11369	read	0	+
CP001744.1	11379	11380	read	0	+
CP001744.1	11389	11390	read	0	+
CP001744.1	11394	11395	read	0	+
CP001744.1	11399	11400	read	0	+
CP001744.1	11515	11516	read	0	+
CP001744.1	11437	11438	read	0	+
CP001744.1	11534	11535	read	0	+
CP001744.1	11429	11430	read	0	+
CP001744.1	11546	11547	read	0	+
CP001744.1	11444	11445	read	0	+
CP001744.1	11446	11447	read	0	+
CP001744.1	11541	11542	read	0	+
CP001744.1	11467	11468	read	0	+
CP001744.1	11459	11460	read	0	+
CP001744.1	11461	11462	read	0	+
CP001744.1	11557	11558	read	0	+
CP001744.1	11587	11588	read	0	+
CP001744.1	11597	11598	read	0	+
CP001744.1	11606	11607	read	0	+
CP001744.1	11507	11508	read	0	+
CP001744.1	11627	11628	read	0	+
CP001744.1	11650	11651	read	0	+
CP001744.1	11538	11539	read	0	+
CP001744.1	11595	11596	read	0	+
CP001744.1	11687	11688	read	0	+
CP001744.1	11579	11580	read	0	+
CP001744.1	11697	11698	read	0	+
CP001744.1	11589	11590	read	0	+
CP001744.1	11598	11599	read	0	+
CP001744.1	11607	11608	read	0	+
CP001744.1	11629	11630	read	0	+
CP001744.1	11729	11730	read	0	+
CP001744.1	11734	11735	read	0	+
CP001744.1	11621	11622	read	0	+
CP001744.1	11715	11716	read	0	+
CP001744.1	11745	11746	read	0	+
CP001744.1	11631	11632	read	0	+
CP001744.1	11632	11633	read	0	+
CP001744.1	11642	11643	read	0	+
CP001744.1	11795	11796	read	0	+
CP001744.1	11689	11690	read	0	+
CP001744.1	11706	11707	read	0	+
CP001744.1	11810	11811	read	0	+
CP001744.1	11700	11701	read	0	+
CP001744.1	11707	11708	read	0	+
CP001744.1	11829	11830	read	0	+
CP001744.1	11726	11727	read	0	+
CP001744.1	11841	11842	read	0	+
CP001744.1	11731	11732	read	0	+
CP001744.1	11846	11847	read	0	+
CP001744.1	11777	11778	read	0	+
CP001744.1	11769	11770	read	0	+
CP001744.1	11782	11783	read	0	+
CP001744.1	11848	11849	read	0	+
CP001744.1	11808	11809	read	0	+
CP001744.1	11798	11799	read	0	+
CP001744.1	11913	11914	read	0	+
CP001744.1	11800	11801	read	0	+
CP001744.1	11802	11803	read	0	+
CP001744.1	11807	11808	read	0	+
CP001744.1	11811	11812	read	0	+
CP001744.1	11821	11822	read	0	+
CP001744.1	11954	11955	read	0	+
CP001744.1	11840	11841	read	0	+
CP001744.1	11967	11968	read	0	+
CP001744.1	11859	11860	read	0	+
CP001744.1	11976	11977	read	0	+
CP001744.1	11864	11865	read	0	+
CP001744.1	11872	11873	read	0	+
CP001744.1	11898	11899	read	0	+
CP001744.1	11988	11989	read	0	+
CP001744.1	12009	12010	read	0	+
CP001744.1	12017	12018	read	0	+
CP001744.1	12023	12024	read	0	+
CP001744.1	12025	12026	read	0	+
CP001744.1	12035	12036	read	0	+
CP001744.1	12053	12054	read	0	+
CP001744.1	12024	12025	read	0	+
CP001744.1	12058	12059	read	0	+
CP001744.1	12059	12060	read	0	+
CP001744.1	11946	11947	read	0	+
CP001744.1	12063	12064	read	0	+
CP001744.1	11989	11990	read	0	+
CP001744.1	11968	11969	read	0	+
CP001744.1	11980	11981	read	0	+
CP001744.1	12098	12099	read	0	+
CP001744.1	12001	12002	read	0	+
CP001744.1	12078	12079	read	0	+
CP001744.1	12128	12129	read	0	+
CP001744.1	12015	12016	read	0	+
CP001744.1	12027	12028	read	0	+
CP001744.1	12148	12149	read	0	+
CP001744.1	12040	12041	read	0	+
CP001744.1	12045	12046	read	0	+
CP001744.1	12050	12051	read	0	+
CP001744.1	12051	12052	read	0	+
CP001744.1	12166	12167	read	0	+
CP001744.1	12055	12056	read	0	+
CP001744.1	12174	12175	read	0	+
CP001744.1	12065	12066	read	0	+
CP001744.1	12067	12068	read	0	+
CP001744.1	12209	12210	read	0	+
CP001744.1	12095	12096	read	0	+
CP001744.1	12103	12104	read	0	+
CP001744.1	12208	12209	read	0	+
CP001744.1	12112	12113	read	0	+
CP001744.1	12120	12121	read	0	+
CP001744.1	12171	12172	read	0	+
CP001744.1	12125	12126	read	0	+
CP001744.1	12249	12250	read	0	+
CP001744.1	12140	12141	read	0	+
CP001744.1	12269	12270	read	0	+
CP001744.1	12158	12159	read	0	+
CP001744.1	12274	12275	read	0	+
CP001744.1	12163	12164	read	0	+
CP001744.1	12176	12177	read	0	+
CP001744.1	12296	12297	read	0	+
CP001744.1	12214	12215	read	0	+
CP001744.1	12291	12292	read	0	+
CP001744.1	12308	12309	read	0	+
CP001744.1	12201	12202	read	0	+
CP001744.1	12206	12207	read	0	+
CP001744.1	12328	12329	read	0	+
CP001744.1	12349	12350	read	0	+
CP001744.1	12362	12363	read	0	+
CP001744.1	12252	12253	read	0	+
CP001744.1	12367	12368	read	0	+
CP001744.1	12266	12267	read	0	+
CP001744.1	12271	12272	read	0	+
CP001744.1	12283	12284	read	0	+
CP001744.1	12399	12400	read	0	+
CP001744.1	12318	12319	read	0	+
CP001744.1	12395	12396	read	0	+
CP001744.1	12300	12301	read	0	+
CP001744.1	12305	12306	read	0	+
CP001744.1	12320	12321	read	0	+
CP001744.1	12456	12457	read	0	+
CP001744.1	12427	12428	read	0	+
CP001744.1	12460	12461	read	0	+
CP001744.1	12461	12462	read	0	+
CP001744.1	12354	12355	read	0	+
CP001744.1	12359	12360	read	0	+
CP001744.1	12474	12475	read	0	+
CP001744.1	12364	12365	read	0	+
CP001744.1	12495	12496	read	0	+
CP001744.1	12501	12502	read	0	+
CP001744.1	12391	12392	read	0	+
CP001744.1	12523	12524	read	0	+
CP001744.1	12539	12540	read	0	+
CP001744.1	12551	12552	read	0	+
CP001744.1	12438	12439	read	0	+
CP001744.1	12452	12453	read	0	+
CP001744.1	12453	12454	read	0	+
CP001744.1	12538	12539	read	0	+
CP001744.1	12578	12579	read	0	+
CP001744.1	12466	12467	read	0	+
CP001744.1	12589	12590	read	0	+
CP001744.1	12476	12477	read	0	+
CP001744.1	12611	12612	read	0	+
CP001744.1	12621	12622	read	0	+
CP001744.1	12592	12593	read	0	+
CP001744.1	12530	12531	read	0	+
CP001744.1	12531	12532	read	0	+
CP001744.1	12548	12549	read	0	+
CP001744.1	12549	12550	read	0	+
CP001744.1	12675	12676	read	0	+
CP001744.1	12570	12571	read	0	+
CP001744.1	12694	12695	read	0	+
CP001744.1	12581	12582	read	0	+
CP001744.1	12596	12597	read	0	+
CP001744.1	12603	12604	read	0	+
CP001744.1	12677	12678	read	0	+
CP001744.1	12727	12728	read	0	+
CP001744.1	12613	12614	read	0	+
CP001744.1	12730	12731	read	0	+
CP001744.1	12740	12741	read	0	+
CP001744.1	12755	12756	read	0	+
CP001744.1	12761	12762	read	0	+
CP001744.1	12649	12650	read	0	+
CP001744.1	12660	12661	read	0	+
CP001744.1	12780	12781	read	0	+
CP001744.1	12671	12672	read	0	+
CP001744.1	12672	12673	read	0	+
CP001744.1	12787	12788	read	0	+
CP001744.1	12801	12802	read	0	+
CP001744.1	12696	12697	read	0	+
CP001744.1	12827	12828	read	0	+
CP001744.1	12825	12826	read	0	+
CP001744.1	12833	12834	read	0	+
CP001744.1	12719	12720	read	0	+
CP001744.1	12837	12838	read	0	+
CP001744.1	12724	12725	read	0	+
CP001744.1	12732	12733	read	0	+
CP001744.1	12847	12848	read	0	+
CP001744.1	12745	12746	read	0	+
CP001744.1	12753	12754	read	0	+
CP001744.1	12874	12875	read	0	+
CP001744.1	12762	12763	read	0	+
CP001744.1	12772	12773	read	0	+
CP001744.1	12779	12780	read	0	+
CP001744.1	12904	12905	read	0	+
CP001744.1	12790	12791	read	0	+
CP001744.1	12793	12794	read	0	+
CP001744.1	12912	12913	read	0	+
CP001744.1	12940	12941	read	0	+
CP001744.1	12942	12943	read	0	+
CP001744.1	12829	12830	read	0	+
CP001744.1	12949	12950	read	0	+
CP001744.1	12855	12856	read	0	+
CP001744.1	12961	12962	read	0	+
CP001744.1	12970	12971	read	0	+
CP001744.1	12859	12860	read	0	+
CP001744.1	12860	12861	read	0	+
CP001744.1	12980	12981	read	0	+
CP001744.1	12866	12867	read	0	+
CP001744.1	12881	12882	read	0	+
CP001744.1	12995	12996	read	0	+
CP001744.1	12884	12885	read	0	+
CP001744.1	12979	12980	read	0	+
CP001744.1	12890	12891	read	0	+
CP001744.1	12895	12896	read	0	+
CP001744.1	12896	12897	read	0	+
CP001744.1	12905	12906	read	0	+
CP001744.1	13021	13022	read	0	+
CP001744.1	13026	13027	read	0	+
CP001744.1	13027	13028	read	0	+
CP001744.1	13029	13030	read	0	+
CP001744.1	12953	12954	read	0	+
CP001744.1	13098	13099	read	0	+
CP001744.1	12987	12988	read	0	+
CP001744.1	13103	13104	read	0	+
CP001744.1	13120	13121	read	0	+
CP001744.1	13011	13012	read	0	+
CP001744.1	13013	13014	read	0	+
CP001744.1	13132	13133	read	0	+
CP001744.1	13018	13019	read	0	+
CP001744.1	13019	13020	read	0	+
CP001744.1	13023	13024	read	0	+
CP001744.1	13034	13035	read	0	+
CP001744.1	13035	13036	read	0	+
CP001744.1	13154	13155	read	0	+
CP001744.1	13158	13159	read	0	+
CP001744.1	13044	13045	read	0	+
CP001744.1	13161	13162	read	0	+
CP001744.1	13175	13176	read	0	+
CP001744.1	13081	13082	read	0	+
CP001744.1	13067	13068	read	0	+
CP001744.1	13085	13086	read	0	+
CP001744.1	13090	13091	read	0	+
CP001744.1	13113	13114	read	0	+
CP001744.1	13095	13096	read	0	+
CP001744.1	13112	13113	read	0	+
CP001744.1	13119	13120	read	0	+
CP001744.1	13244	13245	read	0	+
CP001744.1	13148	13149	read	0	+
CP001744.1	13251	13252	read	0	+
CP001744.1	13256	13257	read	0	+
CP001744.1	13239	13240	read	0	+
CP001744.1	13146	13147	read	0	+
CP001744.1	13261	13262	read	0	+
CP001744.1	13153	13154	read	0	+
CP001744.1	13272	13273	read	0	+
CP001744.1	13274	13275	read	0	+
CP001744.1	13167	13168	read	0	+
CP001744.1	13289	13290	read	0	+
CP001744.1	13177	13178	read	0	+
CP001744.1	13209	13210	read	0	+
CP001744.1	13204	13205	read	0	+
CP001744.1	13305	13306	read	0	+
CP001744.1	13307	13308	read	0	+
CP001744.1	13269	13270	read	0	+
CP001744.1	13201	13202	read	0	+
CP001744.1	13316	13317	read	0	+
CP001744.1	13208	13209	read	0	+
CP001744.1	13329	13330	read	0	+
CP001744.1	13312	13313	read	0	+
CP001744.1	13231	13232	read	0	+
CP001744.1	13232	13233	read	0	+
CP001744.1	13233	13234	read	0	+
CP001744.1	13236	13237	read	0	+
CP001744.1	13243	13244	read	0	+
CP001744.1	13248	13249	read	0	+
CP001744.1	13253	13254	read	0	+
CP001744.1	13372	13373	read	0	+
CP001744.1	13264	13265	read	0	+
CP001744.1	13377	13378	read	0	+
CP001744.1	13266	13267	read	0	+
CP001744.1	13280	13281	read	0	+
CP001744.1	13397	13398	read	0	+
CP001744.1	13399	13400	read	0	+
CP001744.1	13297	13298	read	0	+
CP001744.1	13299	13300	read	0	+
CP001744.1	13351	13352	read	0	+
CP001744.1	13308	13309	read	0	+
CP001744.1	13426	13427	read	0	+
CP001744.1	13429	13430	read	0	+
CP001744.1	13434	13435	read	0	+
CP001744.1	13320	13321	read	0	+
CP001744.1	13439	13440	read	0	+
CP001744.1	13449	13450	read	0	+
CP001744.1	13337	13338	read	0	+
CP001744.1	13454	13455	read	0	+
CP001744.1	13456	13457	read	0	+
CP001744.1	13342	13343	read	0	+
CP001744.1	13344	13345	read	0	+
CP001744.1	13461	13462	read	0	+
CP001744.1	13354	13355	read	0	+
CP001744.1	13474	13475	read	0	+
CP001744.1	13364	13365	read	0	+
CP001744.1	13484	13485	read	0	+
CP001744.1	13374	13375	read	0	+
CP001744.1	13489	13490	read	0	+
CP001744.1	13491	13492	read	0	+
CP001744.1	13511	13512	read	0	+
CP001744.1	13408	13409	read	0	+
CP001744.1	13418	13419	read	0	+
CP001744.1	13420	13421	read	0	+
CP001744.1	13431	13432	read	0	+
CP001744.1	13441	13442	read	0	+
CP001744.1	13556	13557	read	0	+
CP001744.1	13446	13447	read	0	+
CP001744.1	13563	13564	read	0	+
CP001744.1	13453	13454	read	0	+
CP001744.1	13578	13579	read	0	+
CP001744.1	13470	13471	read	0	+
CP001744.1	13585	13586	read	0	+
CP001744.1	13481	13482	read	0	+
CP001744.1	13589	13590	read	0	+
CP001744.1	13609	13610	read	0	+
CP001744.1	13568	13569	read	0	+
CP001744.1	13496	13497	read	0	+
CP001744.1	13503	13504	read	0	+
CP001744.1	13508	13509	read	0	+
CP001744.1	13628	13629	read	0	+
CP001744.1	13633	13634	read	0	+
CP001744.1	13634	13635	read	0	+
CP001744.1	13529	13530	read	0	+
CP001744.1	13602	13603	read	0	+
CP001744.1	13548	13549	read	0	+
CP001744.1	13555	13556	read	0	+
CP001744.1	13560	13561	read	0	+
CP001744.1	13570	13571	read	0	+
CP001744.1	13577	13578	read	0	+
CP001744.1	13580	13581	read	0	+
CP001744.1	13601	13602	read	0	+
CP001744.1	13725	13726	read	0	+
CP001744.1	13682	13683	read	0	+
CP001744.1	13626	13627	read	0	+
CP001744.1	13673	13674	read	0	+
CP001744.1	13814	13815	read	0	+
CP001744.1	13873	13874	read	0	+
CP001744.1	13800	13801	read	0	+
CP001744.1	13803	13804	read	0	+
CP001744.1	13817	13818	read	0	+
CP001744.1	13829	13830	read	0	+
CP001744.1	13850	13851	read	0	+
CP001744.1	13891	13892	read	0	+
CP001744.1	13972	13973	read	0	+
CP001744.1	14014	14015	read	0	+
CP001744.1	14025	14026	read	0	+
CP001744.1	13941	13942	read	0	+
CP001744.1	14074	14075	read	0	+
CP001744.1	14018	14019	read	0	+
CP001744.1	14081	14082	read	0	+
CP001744.1	14197	14198	read	0	+
CP001744.1	14095	14096	read	0	+
CP001744.1	14106	14107	read	0	+
CP001744.1	14224	14225	read	0	+
CP001744.1	14232	14233	read	0	+
CP001744.1	14119	14120	read	0	+
CP001744.1	14134	14135	read	0	+
CP001744.1	14126	14127	read	0	+
CP001744.1	14248	14249	read	0	+
CP001744.1	14253	14254	read	0	+
CP001744.1	14179	14180	read	0	+
CP001744.1	14189	14190	read	0	+
CP001744.1	14312	14313	read	0	+
CP001744.1	14314	14315	read	0	+
CP001744.1	14321	14322	read	0	+
CP001744.1	14211	14212	read	0	+
CP001744.1	14219	14220	read	0	+
CP001744.1	14340	14341	read	0	+
CP001744.1	14240	14241	read	0	+
CP001744.1	14276	14277	read	0	+
CP001744.1	14284	14285	read	0	+
CP001744.1	14390	14391	read	0	+
CP001744.1	14299	14300	read	0	+
CP001744.1	14313	14314	read	0	+
CP001744.1	14437	14438	read	0	+
CP001744.1	14442	14443	read	0	+
CP001744.1	14376	14377	read	0	+
CP001744.1	14381	14382	read	0	+
CP001744.1	14419	14420	read	0	+
CP001744.1	14543	14544	read	0	+
CP001744.1	14429	14430	read	0	+
CP001744.1	14434	14435	read	0	+
CP001744.1	14439	14440	read	0	+
CP001744.1	14524	14525	read	0	+
CP001744.1	14562	14563	read	0	+
CP001744.1	14459	14460	read	0	+
CP001744.1	14586	14587	read	0	+
CP001744.1	14564	14565	read	0	+
CP001744.1	14516	14517	read	0	+
CP001744.1	14572	14573	read	0	+
CP001744.1	14661	14662	read	0	+
CP001744.1	14554	14555	read	0	+
CP001744.1	14685	14686	read	0	+
CP001744.1	14578	14579	read	0	+
CP001744.1	14606	14607	read	0	+
CP001744.1	14614	14615	read	0	+
CP001744.1	14738	14739	read	0	+
CP001744.1	14754	14755	read	0	+
CP001744.1	14772	14773	read	0	+
CP001744.1	14748	14749	read	0	+
CP001744.1	14679	14680	read	0	+
CP001744.1	14694	14695	read	0	+
CP001744.1	14746	14747	read	0	+
CP001744.1	14779	14780	read	0	+
CP001744.1	14756	14757	read	0	+
CP001744.1	14769	14770	read	0	+
CP001744.1	14887	14888	read	0	+
CP001744.1	14792	14793	read	0	+
CP001744.1	14908	14909	read	0	+
CP001744.1	14914	14915	read	0	+
CP001744.1	14880	14881	read	0	+
CP001744.1	14801	14802	read	0	+
CP001744.1	14865	14866	read	0	+
CP001744.1	14838	14839	read	0	+
CP001744.1	14856	14857	read	0	+
CP001744.1	14963	14964	read	0	+
CP001744.1	14857	14858	read	0	+
CP001744.1	14982	14983	read	0	+
CP001744.1	14872	14873	read	0	+
CP001744.1	14989	14990	read	0	+
CP001744.1	14879	14880	read	0	+
CP001744.1	14925	14926	read	0	+
CP001744.1	15000	15001	read	0	+
CP001744.1	14889	14890	read	0	+
CP001744.1	15012	15013	read	0	+
CP001744.1	14900	14901	read	0	+
CP001744.1	15006	15007	read	0	+
CP001744.1	14906	14907	read	0	+
CP001744.1	14913	14914	read	0	+
CP001744.1	14917	14918	read	0	+
CP001744.1	14918	14919	read	0	+
CP001744.1	14939	14940	read	0	+
CP001744.1	14948	14949	read	0	+
CP001744.1	14994	14995	read	0	+
CP001744.1	14974	14975	read	0	+
CP001744.1	14981	14982	read	0	+
CP001744.1	15098	15099	read	0	+
CP001744.1	15103	15104	read	0	+
CP001744.1	15004	15005	read	0	+
CP001744.1	15008	15009	read	0	+
CP001744.1	15009	15010	read	0	+
CP001744.1	15014	15015	read	0	+
CP001744.1	15034	15035	read	0	+
CP001744.1	15062	15063	read	0	+
CP001744.1	15199	15200	read	0	+
CP001744.1	15160	15161	read	0	+
CP001744.1	15095	15096	read	0	+
CP001744.1	15115	15116	read	0	+
CP001744.1	15106	15107	read	0	+
CP001744.1	15121	15122	read	0	+
CP001744.1	15249	15250	read	0	+
CP001744.1	15175	15176	read	0	+
CP001744.1	15306	15307	read	0	+
CP001744.1	15212	15213	read	0	+
CP001744.1	15327	15328	read	0	+
CP001744.1	15229	15230	read	0	+
CP001744.1	15221	15222	read	0	+
CP001744.1	15348	15349	read	0	+
CP001744.1	15236	15237	read	0	+
CP001744.1	15241	15242	read	0	+
CP001744.1	15267	15268	read	0	+
CP001744.1	15261	15262	read	0	+
CP001744.1	15400	15401	read	0	+
CP001744.1	15419	15420	read	0	+
CP001744.1	15420	15421	read	0	+
CP001744.1	15425	15426	read	0	+
CP001744.1	15319	15320	read	0	+
CP001744.1	15447	15448	read	0	+
CP001744.1	15452	15453	read	0	+
CP001744.1	15347	15348	read	0	+
CP001744.1	15462	15463	read	0	+
CP001744.1	15467	15468	read	0	+
CP001744.1	15473	15474	read	0	+
CP001744.1	15477	15478	read	0	+
CP001744.1	15488	15489	read	0	+
CP001744.1	15490	15491	read	0	+
CP001744.1	15505	15506	read	0	+
CP001744.1	15517	15518	read	0	+
CP001744.1	15412	15413	read	0	+
CP001744.1	15417	15418	read	0	+
CP001744.1	15532	15533	read	0	+
CP001744.1	15427	15428	read	0	+
CP001744.1	15433	15434	read	0	+
CP001744.1	15439	15440	read	0	+
CP001744.1	15503	15504	read	0	+
CP001744.1	15443	15444	read	0	+
CP001744.1	15444	15445	read	0	+
CP001744.1	15451	15452	read	0	+
CP001744.1	15453	15454	read	0	+
CP001744.1	15454	15455	read	0	+
CP001744.1	15459	15460	read	0	+
CP001744.1	15464	15465	read	0	+
CP001744.1	15469	15470	read	0	+
CP001744.1	15592	15593	read	0	+
CP001744.1	15480	15481	read	0	+
CP001744.1	15482	15483	read	0	+
CP001744.1	15604	15605	read	0	+
CP001744.1	15497	15498	read	0	+
CP001744.1	15513	15514	read	0	+
CP001744.1	15649	15650	read	0	+
CP001744.1	15538	15539	read	0	+
CP001744.1	15656	15657	read	0	+
CP001744.1	15582	15583	read	0	+
CP001744.1	15665	15666	read	0	+
CP001744.1	15669	15670	read	0	+
CP001744.1	15674	15675	read	0	+
CP001744.1	15678	15679	read	0	+
CP001744.1	15679	15680	read	0	+
CP001744.1	15603	15604	read	0	+
CP001744.1	15591	15592	read	0	+
CP001744.1	15596	15597	read	0	+
CP001744.1	15599	15600	read	0	+
CP001744.1	15600	15601	read	0	+
CP001744.1	15686	15687	read	0	+
CP001744.1	15694	15695	read	0	+
CP001744.1	15642	15643	read	0	+
CP001744.1	15643	15644	read	0	+
CP001744.1	15631	15632	read	0	+
CP001744.1	15634	15635	read	0	+
CP001744.1	15635	15636	read	0	+
CP001744.1	15641	15642	read	0	+
CP001744.1	15646	15647	read	0	+
CP001744.1	15761	15762	read	0	+
CP001744.1	15688	15689	read	0	+
CP001744.1	15651	15652	read	0	+
CP001744.1	15762	15763	read	0	+
CP001744.1	15654	15655	read	0	+
CP001744.1	15661	15662	read	0	+
CP001744.1	15778	15779	read	0	+
CP001744.1	15671	15672	read	0	+
CP001744.1	15792	15793	read	0	+
CP001744.1	15680	15681	read	0	+
CP001744.1	15685	15686	read	0	+
CP001744.1	15705	15706	read	0	+
CP001744.1	15697	15698	read	0	+
CP001744.1	15814	15815	read	0	+
CP001744.1	15819	15820	read	0	+
CP001744.1	15717	15718	read	0	+
CP001744.1	15845	15846	read	0	+
CP001744.1	15850	15851	read	0	+
CP001744.1	15857	15858	read	0	+
CP001744.1	15862	15863	read	0	+
CP001744.1	15753	15754	read	0	+
CP001744.1	15851	15852	read	0	+
CP001744.1	15759	15760	read	0	+
CP001744.1	15764	15765	read	0	+
CP001744.1	15769	15770	read	0	+
CP001744.1	15770	15771	read	0	+
CP001744.1	15788	15789	read	0	+
CP001744.1	15915	15916	read	0	+
CP001744.1	15806	15807	read	0	+
CP001744.1	15930	15931	read	0	+
CP001744.1	15949	15950	read	0	+
CP001744.1	15837	15838	read	0	+
CP001744.1	15954	15955	read	0	+
CP001744.1	15847	15848	read	0	+
CP001744.1	15849	15850	read	0	+
CP001744.1	15854	15855	read	0	+
CP001744.1	15970	15971	read	0	+
CP001744.1	15868	15869	read	0	+
CP001744.1	15987	15988	read	0	+
CP001744.1	15998	15999	read	0	+
CP001744.1	16003	16004	read	0	+
CP001744.1	16012	16013	read	0	+
CP001744.1	15907	15908	read	0	+
CP001744.1	16022	16023	read	0	+
CP001744.1	15911	15912	read	0	+
CP001744.1	16027	16028	read	0	+
CP001744.1	15913	15914	read	0	+
CP001744.1	16029	16030	read	0	+
CP001744.1	15922	15923	read	0	+
CP001744.1	15931	15932	read	0	+
CP001744.1	16046	16047	read	0	+
CP001744.1	16051	16052	read	0	+
CP001744.1	16055	16056	read	0	+
CP001744.1	15941	15942	read	0	+
CP001744.1	16056	16057	read	0	+
CP001744.1	15957	15958	read	0	+
CP001744.1	15946	15947	read	0	+
CP001744.1	16068	16069	read	0	+
CP001744.1	15975	15976	read	0	+
CP001744.1	15979	15980	read	0	+
CP001744.1	16080	16081	read	0	+
CP001744.1	15967	15968	read	0	+
CP001744.1	15972	15973	read	0	+
CP001744.1	16091	16092	read	0	+
CP001744.1	15977	15978	read	0	+
CP001744.1	16002	16003	read	0	+
CP001744.1	15990	15991	read	0	+
CP001744.1	15994	15995	read	0	+
CP001744.1	15995	15996	read	0	+
CP001744.1	15996	15997	read	0	+
CP001744.1	15999	16000	read	0	+
CP001744.1	16114	16115	read	0	+
CP001744.1	16107	16108	read	0	+
CP001744.1	16004	16005	read	0	+
CP001744.1	16014	16015	read	0	+
CP001744.1	16132	16133	read	0	+
CP001744.1	16019	16020	read	0	+
CP001744.1	16137	16138	read	0	+
CP001744.1	16142	16143	read	0	+
CP001744.1	16028	16029	read	0	+
CP001744.1	16038	16039	read	0	+
CP001744.1	16043	16044	read	0	+
CP001744.1	16047	16048	read	0	+
CP001744.1	16171	16172	read	0	+
CP001744.1	16073	16074	read	0	+
CP001744.1	16173	16174	read	0	+
CP001744.1	16181	16182	read	0	+
CP001744.1	16072	16073	read	0	+
CP001744.1	16083	16084	read	0	+
CP001744.1	16210	16211	read	0	+
CP001744.1	16216	16217	read	0	+
CP001744.1	16143	16144	read	0	+
CP001744.1	16111	16112	read	0	+
CP001744.1	16226	16227	read	0	+
CP001744.1	16117	16118	read	0	+
CP001744.1	16124	16125	read	0	+
CP001744.1	16125	16126	read	0	+
CP001744.1	16129	16130	read	0	+
CP001744.1	16130	16131	read	0	+
CP001744.1	16133	16134	read	0	+
CP001744.1	16135	16136	read	0	+
CP001744.1	16140	16141	read	0	+
CP001744.1	16261	16262	read	0	+
CP001744.1	16165	16166	read	0	+
CP001744.1	16286	16287	read	0	+
CP001744.1	16289	16290	read	0	+
CP001744.1	16193	16194	read	0	+
CP001744.1	16183	16184	read	0	+
CP001744.1	16185	16186	read	0	+
CP001744.1	16190	16191	read	0	+
CP001744.1	16240	16241	read	0	+
CP001744.1	16311	16312	read	0	+
CP001744.1	16245	16246	read	0	+
CP001744.1	16202	16203	read	0	+
CP001744.1	16208	16209	read	0	+
CP001744.1	16214	16215	read	0	+
CP001744.1	16218	16219	read	0	+
CP001744.1	16219	16220	read	0	+
CP001744.1	16332	16333	read	0	+
CP001744.1	16342	16343	read	0	+
CP001744.1	16344	16345	read	0	+
CP001744.1	16237	16238	read	0	+
CP001744.1	16253	16254	read	0	+
CP001744.1	16284	16285	read	0	+
CP001744.1	16381	16382	read	0	+
CP001744.1	16276	16277	read	0	+
CP001744.1	16278	16279	read	0	+
CP001744.1	16376	16377	read	0	+
CP001744.1	16378	16379	read	0	+
CP001744.1	16432	16433	read	0	+
CP001744.1	16437	16438	read	0	+
CP001744.1	16324	16325	read	0	+
CP001744.1	16444	16445	read	0	+
CP001744.1	16449	16450	read	0	+
CP001744.1	16371	16372	read	0	+
CP001744.1	16354	16355	read	0	+
CP001744.1	16456	16457	read	0	+
CP001744.1	16343	16344	read	0	+
CP001744.1	16464	16465	read	0	+
CP001744.1	16469	16470	read	0	+
CP001744.1	16466	16467	read	0	+
CP001744.1	16362	16363	read	0	+
CP001744.1	16363	16364	read	0	+
CP001744.1	16366	16367	read	0	+
CP001744.1	16473	16474	read	0	+
CP001744.1	16386	16387	read	0	+
CP001744.1	16506	16507	read	0	+
CP001744.1	16523	16524	read	0	+
CP001744.1	16424	16425	read	0	+
CP001744.1	16542	16543	read	0	+
CP001744.1	16429	16430	read	0	+
CP001744.1	16436	16437	read	0	+
CP001744.1	16441	16442	read	0	+
CP001744.1	16448	16449	read	0	+
CP001744.1	16461	16462	read	0	+
CP001744.1	16500	16501	read	0	+
CP001744.1	16612	16613	read	0	+
CP001744.1	16617	16618	read	0	+
CP001744.1	16625	16626	read	0	+
CP001744.1	16626	16627	read	0	+
CP001744.1	16515	16516	read	0	+
CP001744.1	16517	16518	read	0	+
CP001744.1	16638	16639	read	0	+
CP001744.1	16639	16640	read	0	+
CP001744.1	16528	16529	read	0	+
CP001744.1	16632	16633	read	0	+
CP001744.1	16534	16535	read	0	+
CP001744.1	16651	16652	read	0	+
CP001744.1	16653	16654	read	0	+
CP001744.1	16661	16662	read	0	+
CP001744.1	16665	16666	read	0	+
CP001744.1	16563	16564	read	0	+
CP001744.1	16568	16569	read	0	+
CP001744.1	16683	16684	read	0	+
CP001744.1	16688	16689	read	0	+
CP001744.1	16690	16691	read	0	+
CP001744.1	16695	16696	read	0	+
CP001744.1	16698	16699	read	0	+
CP001744.1	16604	16605	read	0	+
CP001744.1	16609	16610	read	0	+
CP001744.1	16624	16625	read	0	+
CP001744.1	16616	16617	read	0	+
CP001744.1	16618	16619	read	0	+
CP001744.1	16631	16632	read	0	+
CP001744.1	16643	16644	read	0	+
CP001744.1	16645	16646	read	0	+
CP001744.1	16762	16763	read	0	+
CP001744.1	16767	16768	read	0	+
CP001744.1	16770	16771	read	0	+
CP001744.1	16657	16658	read	0	+
CP001744.1	16774	16775	read	0	+
CP001744.1	16779	16780	read	0	+
CP001744.1	16784	16785	read	0	+
CP001744.1	16675	16676	read	0	+
CP001744.1	16791	16792	read	0	+
CP001744.1	16792	16793	read	0	+
CP001744.1	16798	16799	read	0	+
CP001744.1	16801	16802	read	0	+
CP001744.1	16687	16688	read	0	+
CP001744.1	16802	16803	read	0	+
CP001744.1	16813	16814	read	0	+
CP001744.1	16820	16821	read	0	+
CP001744.1	16858	16859	read	0	+
CP001744.1	16744	16745	read	0	+
CP001744.1	16860	16861	read	0	+
CP001744.1	16753	16754	read	0	+
CP001744.1	16759	16760	read	0	+
CP001744.1	16766	16767	read	0	+
CP001744.1	16885	16886	read	0	+
CP001744.1	16776	16777	read	0	+
CP001744.1	16778	16779	read	0	+
CP001744.1	16896	16897	read	0	+
CP001744.1	16821	16822	read	0	+
CP001744.1	16790	16791	read	0	+
CP001744.1	16906	16907	read	0	+
CP001744.1	16793	16794	read	0	+
CP001744.1	16805	16806	read	0	+
CP001744.1	16926	16927	read	0	+
CP001744.1	16830	16831	read	0	+
CP001744.1	16948	16949	read	0	+
CP001744.1	16850	16851	read	0	+
CP001744.1	16966	16967	read	0	+
CP001744.1	16977	16978	read	0	+
CP001744.1	16876	16877	read	0	+
CP001744.1	16878	16879	read	0	+
CP001744.1	16888	16889	read	0	+
CP001744.1	16898	16899	read	0	+
CP001744.1	16908	16909	read	0	+
CP001744.1	16916	16917	read	0	+
CP001744.1	16918	16919	read	0	+
CP001744.1	16923	16924	read	0	+
CP001744.1	17039	17040	read	0	+
CP001744.1	16940	16941	read	0	+
CP001744.1	16962	16963	read	0	+
CP001744.1	16954	16955	read	0	+
CP001744.1	16958	16959	read	0	+
CP001744.1	16964	16965	read	0	+
CP001744.1	16969	16970	read	0	+
CP001744.1	17024	17025	read	0	+
CP001744.1	17016	17017	read	0	+
CP001744.1	17023	17024	read	0	+
CP001744.1	17031	17032	read	0	+
CP001744.1	17033	17034	read	0	+
CP001744.1	17551	17552	read	0	+
CP001744.1	17996	17997	read	0	+
CP001744.1	18001	18002	read	0	+
CP001744.1	18006	18007	read	0	+
CP001744.1	18010	18011	read	0	+
CP001744.1	17953	17954	read	0	+
CP001744.1	18045	18046	read	0	+
CP001744.1	18085	18086	read	0	+
CP001744.1	17975	17976	read	0	+
CP001744.1	17980	17981	read	0	+
CP001744.1	17983	17984	read	0	+
CP001744.1	17987	17988	read	0	+
CP001744.1	17988	17989	read	0	+
CP001744.1	17993	17994	read	0	+
CP001744.1	17998	17999	read	0	+
CP001744.1	18002	18003	read	0	+
CP001744.1	18037	18038	read	0	+
CP001744.1	18161	18162	read	0	+
CP001744.1	18169	18170	read	0	+
CP001744.1	18171	18172	read	0	+
CP001744.1	18180	18181	read	0	+
CP001744.1	18112	18113	read	0	+
CP001744.1	18072	18073	read	0	+
CP001744.1	18162	18163	read	0	+
CP001744.1	18105	18106	read	0	+
CP001744.1	18110	18111	read	0	+
CP001744.1	18227	18228	read	0	+
CP001744.1	18138	18139	read	0	+
CP001744.1	18128	18129	read	0	+
CP001744.1	18142	18143	read	0	+
CP001744.1	18157	18158	read	0	+
CP001744.1	18149	18150	read	0	+
CP001744.1	18152	18153	read	0	+
CP001744.1	18153	18154	read	0	+
CP001744.1	18154	18155	read	0	+
CP001744.1	18163	18164	read	0	+
CP001744.1	18172	18173	read	0	+
CP001744.1	18299	18300	read	0	+
CP001744.1	18197	18198	read	0	+
CP001744.1	18315	18316	read	0	+
CP001744.1	18213	18214	read	0	+
CP001744.1	18332	18333	read	0	+
CP001744.1	18360	18361	read	0	+
CP001744.1	18249	18250	read	0	+
CP001744.1	18367	18368	read	0	+
CP001744.1	18257	18258	read	0	+
CP001744.1	18372	18373	read	0	+
CP001744.1	18393	18394	read	0	+
CP001744.1	18291	18292	read	0	+
CP001744.1	18347	18348	read	0	+
CP001744.1	18417	18418	read	0	+
CP001744.1	18307	18308	read	0	+
CP001744.1	18430	18431	read	0	+
CP001744.1	18438	18439	read	0	+
CP001744.1	18324	18325	read	0	+
CP001744.1	18359	18360	read	0	+
CP001744.1	18428	18429	read	0	+
CP001744.1	18403	18404	read	0	+
CP001744.1	18453	18454	read	0	+
CP001744.1	18418	18419	read	0	+
CP001744.1	18455	18456	read	0	+
CP001744.1	18351	18352	read	0	+
CP001744.1	18352	18353	read	0	+
CP001744.1	18384	18385	read	0	+
CP001744.1	18397	18398	read	0	+
CP001744.1	18516	18517	read	0	+
CP001744.1	18405	18406	read	0	+
CP001744.1	18409	18410	read	0	+
CP001744.1	18424	18425	read	0	+
CP001744.1	18527	18528	read	0	+
CP001744.1	18415	18416	read	0	+
CP001744.1	18422	18423	read	0	+
CP001744.1	18550	18551	read	0	+
CP001744.1	18442	18443	read	0	+
CP001744.1	18557	18558	read	0	+
CP001744.1	18445	18446	read	0	+
CP001744.1	18447	18448	read	0	+
CP001744.1	18467	18468	read	0	+
CP001744.1	18596	18597	read	0	+
CP001744.1	18508	18509	read	0	+
CP001744.1	18627	18628	read	0	+
CP001744.1	18537	18538	read	0	+
CP001744.1	18529	18530	read	0	+
CP001744.1	18542	18543	read	0	+
CP001744.1	18658	18659	read	0	+
CP001744.1	18663	18664	read	0	+
CP001744.1	18713	18714	read	0	+
CP001744.1	18696	18697	read	0	+
CP001744.1	18604	18605	read	0	+
CP001744.1	18730	18731	read	0	+
CP001744.1	18650	18651	read	0	+
CP001744.1	18654	18655	read	0	+
CP001744.1	18655	18656	read	0	+
CP001744.1	18770	18771	read	0	+
CP001744.1	18669	18670	read	0	+
CP001744.1	18788	18789	read	0	+
CP001744.1	18798	18799	read	0	+
CP001744.1	18808	18809	read	0	+
CP001744.1	18810	18811	read	0	+
CP001744.1	18727	18728	read	0	+
CP001744.1	18852	18853	read	0	+
CP001744.1	18865	18866	read	0	+
CP001744.1	18762	18763	read	0	+
CP001744.1	18885	18886	read	0	+
CP001744.1	18904	18905	read	0	+
CP001744.1	18790	18791	read	0	+
CP001744.1	18906	18907	read	0	+
CP001744.1	18800	18801	read	0	+
CP001744.1	18857	18858	read	0	+
CP001744.1	18922	18923	read	0	+
CP001744.1	18947	18948	read	0	+
CP001744.1	18949	18950	read	0	+
CP001744.1	18862	18863	read	0	+
CP001744.1	18844	18845	read	0	+
CP001744.1	18854	18855	read	0	+
CP001744.1	18948	18949	read	0	+
CP001744.1	18877	18878	read	0	+
CP001744.1	18914	18915	read	0	+
CP001744.1	19032	19033	read	0	+
CP001744.1	18965	18966	read	0	+
CP001744.1	18939	18940	read	0	+
CP001744.1	18941	18942	read	0	+
CP001744.1	18951	18952	read	0	+
CP001744.1	19069	19070	read	0	+
CP001744.1	18957	18958	read	0	+
CP001744.1	18981	18982	read	0	+
CP001744.1	18973	18974	read	0	+
CP001744.1	19122	19123	read	0	+
CP001744.1	19127	19128	read	0	+
CP001744.1	19143	19144	read	0	+
CP001744.1	19144	19145	read	0	+
CP001744.1	19114	19115	read	0	+
CP001744.1	19160	19161	read	0	+
CP001744.1	19158	19159	read	0	+
CP001744.1	19056	19057	read	0	+
CP001744.1	19177	19178	read	0	+
CP001744.1	19188	19189	read	0	+
CP001744.1	19195	19196	read	0	+
CP001744.1	19200	19201	read	0	+
CP001744.1	19205	19206	read	0	+
CP001744.1	19101	19102	read	0	+
CP001744.1	19217	19218	read	0	+
CP001744.1	19106	19107	read	0	+
CP001744.1	19119	19120	read	0	+
CP001744.1	19248	19249	read	0	+
CP001744.1	19258	19259	read	0	+
CP001744.1	19264	19265	read	0	+
[truncated: 63,536 more rows]

## Sheet: Supplementary Data 2
Locus_tag	Insertion index	Essentiality by TraDIS	Essentiality by TraDis and domain-essential*	Total only TraDIS
Plim_0001	0.00862069	essential	essential	Essential	739
Plim_0002	0.108549	non-essential	non-essential	Non-essential	3481
Plim_0003	0.106082	non-essential	non-essential	Unclear	153
Plim_0004	0.0861244	non-essential	non-essential	Total Tradis and domain-essential
Plim_0005	0.17564	non-essential	non-essential	Essential	776
Plim_0006	0.108646	non-essential	non-essential	Non-essential	3472
Plim_0007	0.161417	non-essential	non-essential	Unclear	125
Plim_0008	0.109635	non-essential	non-essential
Plim_0009	0.137795	non-essential	non-essential	* Genes marked with # in the essentiality label correspond to domain-essential genes.
Plim_0010	0.155667	non-essential	non-essential
Plim_0011	0.0592255	non-essential	non-essential
Plim_0012	0.135167	non-essential	non-essential
Plim_0013	0.192771	non-essential	non-essential
Plim_0014	0.0053135	essential	essential
Plim_0015	0.106447	non-essential	non-essential
Plim_0016	0.12049	non-essential	non-essential
Plim_0017	0.134489	non-essential	non-essential
Plim_0018	0.136182	non-essential	non-essential
Plim_0019	0.174855	non-essential	non-essential
Plim_0020	0.145897	non-essential	non-essential
Plim_0021	0.125	non-essential	non-essential
Plim_0022	0.0732369	non-essential	non-essential
Plim_0023	0.00247593	essential	essential
Plim_0024	0.104972	non-essential	non-essential
Plim_0025	0.00224888	essential	essential
Plim_0026	0.148243	non-essential	non-essential
Plim_0027	0.109548	non-essential	non-essential
Plim_0028	0.140484	non-essential	non-essential
Plim_0029	0.124827	non-essential	non-essential
Plim_0030	0.105189	non-essential	non-essential
Plim_0031	0.167832	non-essential	non-essential
Plim_0032	0.149331	non-essential	non-essential
Plim_0033	0.127703	non-essential	non-essential
Plim_0034	0.153661	non-essential	non-essential
Plim_0035	0.115551	non-essential	non-essential
Plim_0036	0.00176523	essential	essential
Plim_0037	0.142748	non-essential	non-essential
Plim_0038	0.169908	non-essential	non-essential
Plim_0039	0.021028	unclear	unclear
Plim_0040	0.00520059	essential	essential
Plim_0041	0.112864	non-essential	non-essential
Plim_0042	0.111492	non-essential	non-essential
Plim_0043	0.00166389	essential	essential
Plim_0044	0.130156	non-essential	non-essential
Plim_0045	0.104534	non-essential	non-essential
Plim_0046	0.118081	non-essential	non-essential
Plim_0047	0.00463392	essential	essential
Plim_0048	0.138208	non-essential	non-essential
Plim_0049	0.219711	non-essential	non-essential
Plim_0050	0.136863	non-essential	non-essential
Plim_0051	0.142857	non-essential	non-essential
Plim_0052	0.00166945	essential	essential
Plim_0053	0.107143	non-essential	non-essential
Plim_0054	0.009375	essential	essential
Plim_0055	0.138107	non-essential	non-essential
Plim_0056	0.0340031	unclear	unclear
Plim_0057	0.118467	non-essential	non-essential
Plim_0058	0.00971922	essential	essential
Plim_0059	0.228302	non-essential	non-essential
Plim_0060	0.169565	non-essential	non-essential
Plim_0061	0.169789	non-essential	non-essential
Plim_0062	0.132495	non-essential	non-essential
Plim_0063	0.000742942	essential	essential
Plim_0064	0.00198807	essential	essential
Plim_0065	0.154622	non-essential	non-essential
Plim_0066	0.0294562	unclear	unclear
Plim_0067	0.14972	non-essential	non-essential
Plim_0068	0.111726	non-essential	non-essential
Plim_0069	0.157742	non-essential	non-essential
Plim_0070	0.186575	non-essential	non-essential
Plim_0071	0.284337	non-essential	non-essential
Plim_0072	0.236402	non-essential	non-essential
Plim_0073	0.179907	non-essential	non-essential
Plim_0074	0.21118	non-essential	non-essential
Plim_0075	0.0928242	non-essential	non-essential
Plim_0076	0.00622499	essential	essential
Plim_0077	0.0161012	essential	essential
Plim_0078	0.0113048	essential	essential
Plim_0079	0.0025663	essential	essential
Plim_0080	0.0913758	non-essential	non-essential
Plim_0081	0.00654664	essential	essential
Plim_0082	0.134295	non-essential	non-essential
Plim_0083	0.121662	non-essential	non-essential
Plim_0084	0.146561	non-essential	non-essential
Plim_0085	0.0915332	non-essential	non-essential
Plim_0086	0.15622	non-essential	non-essential
Plim_0087	0.185029	non-essential	non-essential
Plim_0088	0.18543	non-essential	non-essential
Plim_0089	0.169675	non-essential	non-essential
Plim_0090	0.166287	non-essential	non-essential
Plim_0091	0.157534	non-essential	non-essential
Plim_0092	0.165609	non-essential	non-essential
Plim_0093	0.13099	non-essential	non-essential
Plim_0094	0.169736	non-essential	non-essential
Plim_0095	0.221854	non-essential	non-essential
Plim_0096	0.216495	non-essential	non-essential
Plim_0097	0.0146552	essential	essential
Plim_0098	0.274809	non-essential	non-essential
Plim_0099	0.0804795	non-essential	non-essential
Plim_0100	0.180117	non-essential	non-essential
Plim_0101	0.1875	non-essential	non-essential
Plim_0102	0.0183639	essential	essential
Plim_0103	0.00390752	essential	essential
Plim_0104	0.166934	non-essential	non-essential
Plim_0105	0.0031463	essential	essential
Plim_0106	0.00426439	essential	essential
Plim_0107	0.122671	non-essential	non-essential
Plim_0108	0.107143	non-essential	non-essential
Plim_0109	0.13121	non-essential	non-essential
Plim_0110	0.147826	non-essential	non-essential
Plim_0111	0.144359	non-essential	non-essential
Plim_0112	0.135535	non-essential	non-essential
Plim_0113	0.167401	non-essential	non-essential
Plim_0114	0.145763	non-essential	non-essential
Plim_0115	0.146625	non-essential	non-essential
Plim_0116	0.162808	non-essential	non-essential
Plim_0117	0.179876	non-essential	non-essential
Plim_0118	0.191617	non-essential	non-essential
Plim_0119	0.134472	non-essential	non-essential
Plim_0120	0.121951	non-essential	non-essential
Plim_0121	0.136397	non-essential	non-essential
Plim_0122	0.167797	non-essential	non-essential
Plim_0123	0.17395	non-essential	non-essential
Plim_0124	0.101471	non-essential	non-essential
Plim_0125	0.131959	non-essential	non-essential
Plim_0126	0.0960384	non-essential	non-essential
Plim_0127	0.113402	non-essential	non-essential
Plim_0128	0.0997131	non-essential	non-essential
Plim_0129	0.112332	non-essential	non-essential
Plim_0130	0.103746	non-essential	non-essential
Plim_0131	0.137662	non-essential	non-essential
Plim_0132	0.111345	non-essential	non-essential
Plim_0133	0.131361	non-essential	non-essential
Plim_0134	0.00557621	essential	essential
Plim_0135	0.00735895	essential	essential
Plim_0136	0.129139	non-essential	non-essential
Plim_0137	0.122029	non-essential	non-essential
Plim_0138	0.111465	non-essential	non-essential
Plim_0139	0.134202	non-essential	non-essential
Plim_0140	0.0470588	non-essential	non-essential
Plim_0141	0.095057	non-essential	non-essential
Plim_0142	0.106569	non-essential	non-essential
Plim_0143	0.13951	non-essential	non-essential
Plim_0144	0.141732	non-essential	non-essential
Plim_0145	0.141791	non-essential	non-essential
Plim_0146	0.112485	non-essential	non-essential
Plim_0147	0.180233	non-essential	non-essential
Plim_0148	0.174302	non-essential	non-essential
Plim_0149	0.114173	non-essential	non-essential
Plim_0150	0.129335	non-essential	non-essential
Plim_0151	0.13255	non-essential	non-essential
Plim_0152	0.129032	non-essential	non-essential
Plim_0153	0.131105	non-essential	non-essential
Plim_0154	0.0930668	non-essential	non-essential
Plim_0155	0.0781955	non-essential	non-essential
Plim_0156	0.133278	non-essential	non-essential
Plim_0157	0.114362	non-essential	non-essential
Plim_0158	0.00532387	essential	essential
Plim_0159	0.184365	non-essential	non-essential
Plim_0160	0.232537	non-essential	non-essential
Plim_0161	0.240553	non-essential	non-essential
Plim_0162	0.199817	non-essential	non-essential
Plim_0163	0.00317058	essential	essential
Plim_0164	0.0885246	non-essential	non-essential
Plim_0165	0.125767	non-essential	non-essential
Plim_0166	0.116894	non-essential	non-essential
Plim_0167	0.16142	non-essential	non-essential
Plim_0168	0.114551	non-essential	non-essential
Plim_0169	0.0866808	non-essential	non-essential
Plim_0170	0.00392542	essential	essential
Plim_0171	0	essential	essential
Plim_0172	0.0027933	essential	essential
Plim_0173	0.00158983	essential	essential
Plim_0174	0.00132363	essential	essential
Plim_0175	0.00783875	essential	essential
Plim_0176	0.00692042	essential	essential
Plim_0177	0.0473815	non-essential	non-essential
Plim_0178	0	essential	essential
Plim_0179	0.0108548	essential	essential
Plim_0180	0.0362117	non-essential	non-essential
Plim_0181	0.00135593	essential	essential
Plim_0182	0.152975	non-essential	non-essential
Plim_0183	0.124236	non-essential	non-essential
Plim_0184	0.13418	non-essential	non-essential
Plim_0185	0.00712589	essential	essential
Plim_0186	0.0995334	non-essential	non-essential
Plim_0187	0.0588813	non-essential	non-essential
Plim_0188	0.0985346	non-essential	non-essential
Plim_0189	0.121995	non-essential	non-essential
Plim_0190	0.0759289	non-essential	non-essential
Plim_0191	0.0753187	non-essential	non-essential
Plim_0192	0.0770449	non-essential	non-essential
Plim_0193	0.0688525	non-essential	non-essential
Plim_0194	0.00337079	essential	essential
Plim_0195	0.0817012	non-essential	non-essential
Plim_0196	0.0110236	essential	essential
Plim_0197	0.0470267	non-essential	non-essential
Plim_0198	0.172821	non-essential	non-essential
Plim_0199	0.14614	non-essential	non-essential
Plim_0200	0.00436205	essential	essential
Plim_0201	0.0711144	non-essential	non-essential
Plim_0202	0.0948276	non-essential	non-essential
Plim_0203	0.143084	non-essential	non-essential
Plim_0204	0.125	non-essential	non-essential
Plim_0205	0.0785525	non-essential	non-essential
Plim_0206	0.120983	non-essential	non-essential
Plim_0207	0.132296	non-essential	non-essential
Plim_0208	0.0292208	unclear	unclear
Plim_0209	0.114558	non-essential	non-essential
Plim_0210	0.158904	non-essential	non-essential
Plim_0211	0.174379	non-essential	non-essential
Plim_0212	0.115702	non-essential	non-essential
Plim_0213	0.00393507	essential	essential
Plim_0214	0.00242131	essential	essential
Plim_0215	0.142684	non-essential	non-essential
Plim_0216	0.0164918	essential	essential
Plim_0217	0.144944	non-essential	non-essential
Plim_0218	0.15528	non-essential	non-essential
Plim_0219	0.126087	non-essential	non-essential
Plim_0220	0.0115385	essential	essential
Plim_0221	0.135517	non-essential	non-essential
Plim_0222	0.13369	non-essential	non-essential
Plim_0223	0.134454	non-essential	non-essential
Plim_0224	0.151685	non-essential	non-essential
Plim_0225	0.139386	non-essential	non-essential
Plim_0226	0.0948276	non-essential	non-essential
Plim_0227	0.107837	non-essential	non-essential
Plim_0228	0.102979	non-essential	non-essential
Plim_0229	0.0914369	non-essential	non-essential
Plim_0230	0.0535895	non-essential	non-essential
Plim_0231	0.0847029	non-essential	non-essential
Plim_0232	0.110891	non-essential	non-essential
Plim_0233	0.0968523	non-essential	non-essential
Plim_0234	0.0908064	non-essential	non-essential
Plim_0235	0.115523	non-essential	non-essential
Plim_0236	0.109905	non-essential	non-essential
Plim_0237	0.0593071	non-essential	non-essential
Plim_0238	0.0152091	essential	essential
Plim_0239	0.145511	non-essential	non-essential
Plim_0240	0.101195	non-essential	non-essential
Plim_0241	0.157704	non-essential	non-essential
Plim_0242	0.0526316	non-essential	non-essential
Plim_0243	0.00607903	essential	essential
Plim_0244	0.142308	non-essential	non-essential
Plim_0245	0.116638	non-essential	non-essential
Plim_0246	0	essential	essential
Plim_0247	0	essential	essential
Plim_0248	0.111274	non-essential	non-essential
Plim_0249	0.172794	non-essential	non-essential
Plim_0250	0.106595	non-essential	non-essential
Plim_0251	0.0928793	non-essential	non-essential
Plim_0252	0.120104	non-essential	non-essential
Plim_0253	0.101036	non-essential	non-essential
Plim_0254	0.137441	non-essential	non-essential
Plim_0255	0.00212404	essential	essential
Plim_0256	0.00971922	essential	essential
Plim_0257	0.0741445	non-essential	non-essential
Plim_0258	0.10935	non-essential	non-essential
Plim_0259	0.0957886	non-essential	non-essential
Plim_0260	0.0895765	non-essential	non-essential
Plim_0261	0.103937	non-essential	non-essential
Plim_0262	0.0985915	non-essential	non-essential
Plim_0263	0.0777334	non-essential	non-essential
Plim_0264	0.0337079	unclear	unclear
Plim_0265	0.0138593	essential	essential
Plim_0266	0.00238284	essential	essential
Plim_0267	0.0206422	unclear	essential#
Plim_0268	0	essential	essential
Plim_0269	0.00130605	essential	essential
Plim_0270	0.00357356	essential	essential
Plim_0271	0.00839396	essential	essential
Plim_0272	0.010917	essential	essential
Plim_0273	0.107651	non-essential	non-essential
Plim_0274	0.149378	non-essential	non-essential
Plim_0275	0.126828	non-essential	non-essential
Plim_0276	0.131393	non-essential	non-essential
Plim_0277	0.0949721	non-essential	non-essential
Plim_0278	0.105085	non-essential	non-essential
Plim_0279	0.162323	non-essential	non-essential
Plim_0280	0.198492	non-essential	non-essential
Plim_0281	0.0613208	non-essential	non-essential
Plim_0282	0.190981	non-essential	non-essential
Plim_0283	0.154344	non-essential	non-essential
Plim_0284	0.154234	non-essential	non-essential
Plim_0285	0.117647	non-essential	non-essential
Plim_0286	0.128467	non-essential	non-essential
Plim_0287	0.131569	non-essential	non-essential
Plim_0288	0.169498	non-essential	non-essential
Plim_0289	0.123606	non-essential	non-essential
Plim_0290	0.0823529	non-essential	non-essential
Plim_0291	0.0719194	non-essential	non-essential
Plim_0292	0.00301205	essential	essential
Plim_0293	0.125899	non-essential	non-essential
Plim_0294	0.106534	non-essential	non-essential
Plim_0295	0.117801	non-essential	non-essential
Plim_0296	0.101378	non-essential	non-essential
Plim_0297	0.145695	non-essential	non-essential
Plim_0298	0.214286	non-essential	non-essential
Plim_0299	0.160271	non-essential	non-essential
Plim_0300	0.187568	non-essential	non-essential
Plim_0301	0.167411	non-essential	non-essential
Plim_0302	0.137931	non-essential	non-essential
Plim_0303	0.188442	non-essential	non-essential
Plim_0304	0.00441306	essential	essential
Plim_0305	0.175934	non-essential	non-essential
Plim_0306	0.00483286	essential	essential
Plim_0307	0.0473373	non-essential	non-essential
Plim_0308	0.00496689	essential	essential
Plim_0309	0.144436	non-essential	non-essential
Plim_0310	0.12459	non-essential	non-essential
Plim_0311	0.101523	non-essential	non-essential
Plim_0312	0.202703	non-essential	non-essential
Plim_0313	0.00490998	essential	essential
Plim_0314	0.22	non-essential	non-essential
Plim_0315	0.0146789	essential	essential
Plim_0316	0.15674	non-essential	non-essential
Plim_0317	0.156151	non-essential	non-essential
Plim_0318	0.155756	non-essential	non-essential
Plim_0319	0.136236	non-essential	non-essential
Plim_0320	0.0916031	non-essential	non-essential
Plim_0321	0.0310966	unclear	unclear
Plim_0322	0.0838816	non-essential	non-essential
Plim_0323	0.0177809	essential	essential
Plim_0324	0.00267618	essential	essential
Plim_0325	0.143959	non-essential	non-essential
Plim_0326	0.191646	non-essential	non-essential
Plim_0327	0.146881	non-essential	non-essential
Plim_0328	0.173278	non-essential	non-essential
Plim_0329	0.0960171	non-essential	non-essential
Plim_0330	0.110169	non-essential	non-essential
Plim_0331	0.00146413	essential	essential
Plim_0332	0.119629	non-essential	non-essential
Plim_0333	0.158909	non-essential	non-essential
Plim_0334	0.00213936	essential	essential
Plim_0335	0.132301	non-essential	non-essential
Plim_0336	0.105497	non-essential	non-essential
Plim_0337	0.00211864	essential	essential
Plim_0338	0.00729927	essential	essential
Plim_0339	0.00118765	essential	essential
Plim_0340	0.184834	non-essential	non-essential
Plim_0341	0.146789	non-essential	non-essential
Plim_0342	0.154412	non-essential	non-essential
Plim_0343	0.167064	non-essential	non-essential
Plim_0344	0.0868114	non-essential	non-essential
Plim_0345	0.0658683	non-essential	non-essential
Plim_0346	0.046549	non-essential	non-essential
Plim_0347	0.0533563	non-essential	non-essential
Plim_0348	0.0334347	unclear	unclear
Plim_0349	0.110708	non-essential	non-essential
Plim_0350	0.097561	non-essential	non-essential
Plim_0351	0.116456	non-essential	non-essential
Plim_0352	0.117229	non-essential	non-essential
Plim_0353	0.0958773	non-essential	non-essential
Plim_0354	0.0925051	non-essential	non-essential
Plim_0355	0.146413	non-essential	non-essential
Plim_0356	0.0234604	unclear	unclear
Plim_0357	0.00433974	essential	essential
Plim_0358	0.0114613	essential	essential
Plim_0359	0.00286041	essential	essential
Plim_0360	0.0352113	non-essential	non-essential
Plim_0361	0.00212766	essential	essential
Plim_0362	0.171512	non-essential	non-essential
Plim_0363	0.16877	non-essential	non-essential
Plim_0364	0.0465901	non-essential	non-essential
Plim_0365	0.0167696	essential	essential
Plim_0366	0.154299	non-essential	non-essential
Plim_0367	0.00196464	essential	essential
Plim_0368	0.00592885	essential	essential
Plim_0369	0.00126422	essential	essential
Plim_0370	0.0386819	non-essential	non-essential
Plim_0371	0.0580357	non-essential	non-essential
Plim_0372	0.0366133	non-essential	non-essential
Plim_0373	0.0755287	non-essential	non-essential
Plim_0374	0.10469	non-essential	non-essential
Plim_0375	0.0699797	non-essential	non-essential
Plim_0376	0.0162413	essential	essential
Plim_0377	0.0877026	non-essential	non-essential
Plim_0378	0.14143	non-essential	non-essential
Plim_0379	0.0111524	essential	essential
Plim_0380	0.00189484	essential	essential
Plim_0381	0.0745823	non-essential	non-essential
Plim_0382	0.0155902	essential	essential
Plim_0383	0.12313	non-essential	non-essential
Plim_0384	0.0409836	non-essential	non-essential
Plim_0385	0.144385	non-essential	non-essential
Plim_0386	0.13925	non-essential	non-essential
Plim_0387	0.163543	non-essential	non-essential
Plim_0388	0.118367	non-essential	non-essential
Plim_0389	0.142491	non-essential	non-essential
Plim_0390	0.124819	non-essential	non-essential
Plim_0391	0.0560191	non-essential	non-essential
Plim_0392	0.0826772	non-essential	non-essential
Plim_0393	0.00281955	essential	essential
Plim_0394	0.101611	non-essential	non-essential
Plim_0395	0.133028	non-essential	non-essential
Plim_0396	0.0204947	unclear	essential#
Plim_0397	0.133758	non-essential	non-essential
Plim_0398	0.148305	non-essential	non-essential
Plim_0399	0.144547	non-essential	non-essential
Plim_0400	0.127857	non-essential	non-essential
Plim_0401	0.00062513	essential	essential
Plim_0402	0	essential	essential
Plim_0403	0.00284495	essential	essential
Plim_0404	0.000924214	essential	essential
Plim_0405	0.00269784	essential	essential
Plim_0406	0.00378072	essential	essential
Plim_0407	0.00555997	essential	essential
Plim_0408	0.00408879	essential	essential
Plim_0409	0.022482	unclear	unclear
Plim_0410	0.00412493	essential	essential
Plim_0411	0.270642	non-essential	non-essential
Plim_0412	0.116981	non-essential	non-essential
Plim_0413	0.0731835	non-essential	non-essential
Plim_0414	0.0608696	non-essential	non-essential
Plim_0415	0.0903361	non-essential	non-essential
Plim_0416	0.0878378	non-essential	non-essential
Plim_0417	0.055336	non-essential	non-essential
Plim_0418	0.16	non-essential	non-essential
Plim_0419	0.164706	non-essential	non-essential
Plim_0420	0.109589	non-essential	non-essential
Plim_0421	0.125	non-essential	non-essential
Plim_0422	0.0136585	essential	essential
Plim_0423	0.11822	non-essential	non-essential
Plim_0424	0.0977074	non-essential	non-essential
Plim_0425	0.105738	non-essential	non-essential
Plim_0426	0.0865551	non-essential	non-essential
Plim_0427	0.0887574	non-essential	non-essential
Plim_0428	0.0971564	non-essential	non-essential
Plim_0429	0.117233	non-essential	non-essential
Plim_0430	0.147106	non-essential	non-essential
Plim_0431	0.178127	non-essential	non-essential
Plim_0432	0.00708447	essential	essential
Plim_0433	0.192607	non-essential	non-essential
Plim_0434	0.0110017	essential	essential
Plim_0435	0.00083612	essential	essential
Plim_0436	0.00645161	essential	essential
Plim_0437	0.0165975	essential	essential
Plim_0438	0.00488599	essential	essential
Plim_0439	0	essential	essential
Plim_0440	0.00848656	essential	essential
Plim_0441	0.0117188	essential	essential
Plim_0442	0	essential	essential
Plim_0443	0.00188375	essential	essential
Plim_0444	0.148352	non-essential	non-essential
Plim_0445	0.0189243	essential	essential
Plim_0446	0.171668	non-essential	non-essential
Plim_0447	0.0252101	unclear	unclear
Plim_0448	0.00903614	essential	essential
Plim_0449	0.105769	non-essential	non-essential
Plim_0450	0.00121261	essential	essential
Plim_0451	0.141732	non-essential	non-essential
Plim_0452	0.00386598	essential	essential
Plim_0453	0.123412	non-essential	non-essential
Plim_0454	0.128882	non-essential	non-essential
Plim_0455	0.104953	non-essential	non-essential
Plim_0456	0.126035	non-essential	non-essential
Plim_0457	0.213884	non-essential	non-essential
Plim_0458	0.191209	non-essential	non-essential
Plim_0459	0.104072	non-essential	non-essential
Plim_0460	0.154013	non-essential	non-essential
Plim_0461	0.0965347	non-essential	non-essential
Plim_0462	0.0837935	non-essential	non-essential
Plim_0463	0.108722	non-essential	non-essential
Plim_0464	0.158242	non-essential	non-essential
Plim_0465	0.103306	non-essential	non-essential
Plim_0466	0.157003	non-essential	non-essential
Plim_0467	0.251908	non-essential	non-essential
Plim_0468	0.139605	non-essential	non-essential
Plim_0469	0.0637931	non-essential	non-essential
Plim_0470	0.164987	non-essential	non-essential
Plim_0471	0.14791	non-essential	non-essential
Plim_0472	0.00326874	essential	essential
Plim_0473	0.00808625	essential	essential
Plim_0474	0.00422833	essential	essential
Plim_0475	0.00481928	essential	essential
Plim_0476	0.00613497	essential	essential
Plim_0477	0.00814111	essential	essential
Plim_0478	0.00158983	essential	essential
Plim_0479	0.00974026	essential	essential
Plim_0480	0.00348837	essential	essential
Plim_0481	0.00371747	essential	essential
Plim_0482	0.0141643	essential	essential
Plim_0483	0	essential	essential
Plim_0484	0.0119332	essential	essential
Plim_0485	0.100478	non-essential	non-essential
Plim_0486	0.00760456	essential	essential
Plim_0487	0.00271739	essential	essential
Plim_0488	0.011236	essential	essential
Plim_0489	0.00738007	essential	essential
Plim_0490	0.00540541	essential	essential
Plim_0491	0.00759494	essential	essential
Plim_0492	0.00746269	essential	essential
Plim_0493	0.00552486	essential	essential
Plim_0494	0	essential	essential
Plim_0495	0.00222717	essential	essential
Plim_0496	0.00948905	essential	essential
Plim_0497	0.0103627	essential	essential
Plim_0498	0.00263158	essential	essential
Plim_0499	0.0039604	essential	essential
Plim_0500	0.0307942	unclear	essential#
Plim_0501	0.140771	non-essential	non-essential
Plim_0502	0.125984	non-essential	non-essential
Plim_0503	0.127298	non-essential	non-essential
Plim_0504	0.112294	non-essential	non-essential
Plim_0505	0.080292	non-essential	non-essential
Plim_0506	0.112408	non-essential	non-essential
Plim_0507	0.0201729	unclear	unclear
Plim_0508	0.0445455	non-essential	non-essential
Plim_0509	0.0622642	non-essential	non-essential
Plim_0510	0.0194986	essential	essential
Plim_0511	0.0617174	non-essential	non-essential
Plim_0512	0.101675	non-essential	non-essential
Plim_0513	0.122784	non-essential	non-essential
Plim_0514	0.246479	non-essential	non-essential
Plim_0515	0.197734	non-essential	non-essential
Plim_0516	0.148631	non-essential	non-essential
Plim_0517	0.073958	non-essential	non-essential
Plim_0518	0.0672615	non-essential	non-essential
Plim_0519	0.0891365	non-essential	non-essential
Plim_0520	0.024911	unclear	unclear
Plim_0521	0.0888502	non-essential	non-essential
Plim_0522	0.189362	non-essential	non-essential
Plim_0523	0.177407	non-essential	non-essential
Plim_0524	0.108553	non-essential	non-essential
Plim_0525	0.117866	non-essential	non-essential
Plim_0526	0.0080429	essential	essential
Plim_0527	0.128998	non-essential	non-essential
Plim_0528	0.135024	non-essential	non-essential
Plim_0529	0.134097	non-essential	non-essential
Plim_0530	0.204672	non-essential	non-essential
Plim_0531	0.112069	non-essential	non-essential
Plim_0532	0.128074	non-essential	non-essential
Plim_0533	0.0182724	essential	essential
Plim_0534	0.136437	non-essential	non-essential
Plim_0535	0.00386507	essential	essential
Plim_0536	0.0853659	non-essential	non-essential
Plim_0537	0.11171	non-essential	non-essential
Plim_0538	0.0987124	non-essential	non-essential
Plim_0539	0.0945559	non-essential	non-essential
Plim_0540	0.112823	non-essential	non-essential
Plim_0541	0.057377	non-essential	non-essential
Plim_0542	0.0737005	non-essential	non-essential
Plim_0543	0.0966102	non-essential	non-essential
Plim_0544	0.0881427	non-essential	non-essential
Plim_0545	0.120787	non-essential	non-essential
Plim_0546	0.152832	non-essential	non-essential
Plim_0547	0.172862	non-essential	non-essential
Plim_0548	0.157188	non-essential	non-essential
Plim_0549	0.000887311	essential	essential
Plim_0550	0.0567261	non-essential	non-essential
Plim_0551	0.102273	non-essential	non-essential
Plim_0552	0.0981888	non-essential	non-essential
Plim_0553	0.152091	non-essential	non-essential
Plim_0554	0.0684122	non-essential	non-essential
Plim_0555	0.119845	non-essential	non-essential
Plim_0556	0.204545	non-essential	non-essential
Plim_0557	0.148344	non-essential	non-essential
Plim_0558	0.112265	non-essential	non-essential
Plim_0559	0.0843789	non-essential	non-essential
Plim_0560	0.128535	non-essential	non-essential
Plim_0561	0.00508475	essential	essential
Plim_0562	0.0040568	essential	essential
Plim_0563	0.145522	non-essential	non-essential
Plim_0564	0.120099	non-essential	non-essential
Plim_0565	0.162696	non-essential	non-essential
Plim_0566	0.0232784	unclear	unclear
Plim_0567	0.0443623	non-essential	non-essential
Plim_0568	0.0834691	non-essential	non-essential
Plim_0569	0.0412371	non-essential	non-essential
Plim_0570	0.0626468	non-essential	non-essential
Plim_0571	0.110753	non-essential	non-essential
Plim_0572	0.122056	non-essential	non-essential
Plim_0573	0.147638	non-essential	non-essential
Plim_0574	0.109643	non-essential	non-essential
Plim_0575	0.108977	non-essential	non-essential
Plim_0576	0.105634	non-essential	non-essential
Plim_0577	0.129377	non-essential	non-essential
Plim_0578	0.00357143	essential	essential
Plim_0579	0.278894	non-essential	non-essential
Plim_0580	0.156716	non-essential	non-essential
Plim_0581	0.201309	non-essential	non-essential
Plim_0582	0.0883055	non-essential	non-essential
Plim_0583	0.112172	non-essential	non-essential
Plim_0584	0.0960854	non-essential	non-essential
Plim_0585	0.0755712	non-essential	non-essential
Plim_0586	0.057377	non-essential	non-essential
Plim_0587	0.0643154	non-essential	non-essential
Plim_0588	0.0599844	non-essential	non-essential
Plim_0589	0.0668058	non-essential	non-essential
Plim_0590	0.122	non-essential	non-essential
Plim_0591	0.000702247	essential	essential
Plim_0592	0.0765217	non-essential	non-essential
Plim_0593	0.0852632	non-essential	non-essential
Plim_0594	0.0911736	non-essential	non-essential
Plim_0595	0.101773	non-essential	non-essential
Plim_0596	0.0767754	non-essential	non-essential
Plim_0597	0.11028	non-essential	non-essential
Plim_0598	0.129811	non-essential	non-essential
Plim_0599	0.146486	non-essential	non-essential
Plim_0600	0.145275	non-essential	non-essential
Plim_0601	0.140496	non-essential	non-essential
Plim_0602	0.000738007	essential	essential
Plim_0603	0.00117279	essential	essential
Plim_0604	0.0310559	unclear	essential#
Plim_0605	0.172757	non-essential	non-essential
Plim_0606	0.195122	non-essential	non-essential
Plim_0607	0.190765	non-essential	non-essential
Plim_0608	0.140167	non-essential	non-essential
Plim_0609	0.133702	non-essential	non-essential
Plim_0610	0.00605013	essential	essential
Plim_0611	0.0496516	non-essential	non-essential
Plim_0612	0.11784	non-essential	non-essential
Plim_0613	0.124419	non-essential	non-essential
Plim_0614	0.106107	non-essential	non-essential
Plim_0615	0.151199	non-essential	non-essential
Plim_0616	0.111421	non-essential	non-essential
Plim_0617	0.0813953	non-essential	non-essential
Plim_0618	0.14739	non-essential	non-essential
Plim_0619	0.173582	non-essential	non-essential
Plim_0620	0.168437	non-essential	non-essential
Plim_0621	0.00159617	essential	essential
Plim_0622	0.00143575	essential	essential
Plim_0623	0.255387	non-essential	non-essential
Plim_0624	0.264423	non-essential	non-essential
Plim_0625	0.2	non-essential	non-essential
Plim_0626	0.113772	non-essential	non-essential
Plim_0627	0.180191	non-essential	non-essential
Plim_0628	0.196617	non-essential	non-essential
Plim_0629	0.202006	non-essential	non-essential
Plim_0630	0.113744	non-essential	non-essential
Plim_0631	0.168109	non-essential	non-essential
Plim_0632	0.166291	non-essential	non-essential
Plim_0633	0.140678	non-essential	non-essential
Plim_0634	0.1	non-essential	non-essential
Plim_0635	0.103885	non-essential	non-essential
Plim_0636	0.113703	non-essential	non-essential
Plim_0637	0.0651607	non-essential	non-essential
Plim_0638	0.0633284	non-essential	non-essential
Plim_0639	0.0436047	non-essential	non-essential
Plim_0640	0.0169218	essential	essential
Plim_0641	0.00191489	essential	essential
Plim_0642	0.191964	non-essential	non-essential
Plim_0643	0.0773672	non-essential	non-essential
Plim_0644	0.10427	non-essential	non-essential
Plim_0645	0.120879	non-essential	non-essential
Plim_0646	0.179661	non-essential	non-essential
Plim_0647	0.00293542	essential	essential
Plim_0648	0.015625	essential	essential
Plim_0649	0.11875	non-essential	non-essential
Plim_0650	0.00466744	essential	essential
Plim_0651	0.156814	non-essential	non-essential
Plim_0652	0.0982143	non-essential	non-essential
Plim_0653	0.104247	non-essential	non-essential
Plim_0654	0.165931	non-essential	non-essential
Plim_0655	0.16261	non-essential	non-essential
Plim_0656	0.134445	non-essential	non-essential
Plim_0657	0.108793	non-essential	non-essential
Plim_0658	0.132668	non-essential	non-essential
Plim_0659	0.121159	non-essential	non-essential
Plim_0660	0.0876206	non-essential	non-essential
Plim_0661	0.0812744	non-essential	non-essential
Plim_0662	0.0042605	essential	essential
Plim_0663	0.146996	non-essential	non-essential
Plim_0664	0.164706	non-essential	non-essential
Plim_0665	0.117882	non-essential	non-essential
Plim_0666	0.0976023	non-essential	non-essential
Plim_0667	0.0785714	non-essential	non-essential
Plim_0668	0.0800681	non-essential	non-essential
Plim_0669	0.0814521	non-essential	non-essential
Plim_0670	0.1	non-essential	non-essential
Plim_0671	0.118393	non-essential	non-essential
Plim_0672	0.0629426	non-essential	non-essential
Plim_0673	0.133017	non-essential	non-essential
Plim_0674	0.00171331	essential	essential
Plim_0675	0.00215208	essential	essential
Plim_0676	0.0935391	non-essential	non-essential
Plim_0677	0.115499	non-essential	non-essential
Plim_0678	0.0609879	non-essential	non-essential
Plim_0679	0.0967423	non-essential	non-essential
Plim_0680	0.090846	non-essential	non-essential
Plim_0681	0.134139	non-essential	non-essential
Plim_0682	0.157853	non-essential	non-essential
Plim_0683	0.00211119	essential	essential
Plim_0684	0.102691	non-essential	non-essential
Plim_0685	0.147461	non-essential	non-essential
Plim_0686	0.0986842	non-essential	non-essential
Plim_0687	0.145161	non-essential	non-essential
Plim_0688	0.0849448	non-essential	non-essential
Plim_0689	0.102606	non-essential	non-essential
Plim_0690	0.0539419	non-essential	non-essential
Plim_0691	0.103327	non-essential	non-essential
Plim_0692	0.00830078	essential	essential
Plim_0693	0.0997067	non-essential	non-essential
Plim_0694	0.0770465	non-essential	non-essential
Plim_0695	0.00336247	essential	essential
Plim_0696	0.153374	non-essential	non-essential
Plim_0697	0.217273	non-essential	non-essential
Plim_0698	0.111255	non-essential	non-essential
Plim_0699	0.112219	non-essential	non-essential
Plim_0700	0.169675	non-essential	non-essential
Plim_0701	0.0756116	non-essential	non-essential
Plim_0702	0.0993724	non-essential	non-essential
Plim_0703	0.146226	non-essential	non-essential
Plim_0704	0.0531622	non-essential	non-essential
Plim_0705	0.0746753	non-essential	non-essential
Plim_0706	0.0705202	non-essential	non-essential
Plim_0707	0.136264	non-essential	non-essential
Plim_0708	0.0933489	non-essential	non-essential
Plim_0709	0.0909091	non-essential	non-essential
Plim_0710	0.149254	non-essential	non-essential
Plim_0711	0.117944	non-essential	non-essential
Plim_0712	0.157827	non-essential	non-essential
Plim_0713	0.110067	non-essential	non-essential
Plim_0714	0.0216411	unclear	essential#
Plim_0715	0.113861	non-essential	non-essential
Plim_0716	0.10607	non-essential	non-essential
Plim_0717	0.123989	non-essential	non-essential
Plim_0718	0.106782	non-essential	non-essential
Plim_0719	0.0796992	non-essential	non-essential
Plim_0720	0.104873	non-essential	non-essential
Plim_0721	0.139121	non-essential	non-essential
Plim_0722	0.125081	non-essential	non-essential
Plim_0723	0.1051	non-essential	non-essential
Plim_0724	0.0255474	unclear	essential#
Plim_0725	0.0934579	non-essential	non-essential
Plim_0726	0.00604027	essential	essential
Plim_0727	0.00505902	essential	essential
Plim_0728	0.0947368	non-essential	non-essential
Plim_0729	0.143133	non-essential	non-essential
Plim_0730	0.149638	non-essential	non-essential
Plim_0731	0.162887	non-essential	non-essential
Plim_0732	0.00164474	essential	essential
Plim_0733	0.122257	non-essential	non-essential
Plim_0734	0.0987433	non-essential	non-essential
Plim_0735	0.135873	non-essential	non-essential
Plim_0736	0.133154	non-essential	non-essential
Plim_0737	0.10585	non-essential	non-essential
Plim_0738	0.0018797	essential	essential
Plim_0739	0.0744298	non-essential	non-essential
Plim_0740	0.10287	non-essential	non-essential
Plim_0741	0.10502	non-essential	non-essential
Plim_0742	0.169725	non-essential	non-essential
Plim_0743	0.128176	non-essential	non-essential
Plim_0744	0.137883	non-essential	non-essential
Plim_0745	0.163836	non-essential	non-essential
Plim_0746	0.157998	non-essential	non-essential
Plim_0747	0.10262	non-essential	non-essential
Plim_0748	0.0175695	essential	essential
Plim_0749	0.0821918	non-essential	non-essential
Plim_0750	0.00471698	essential	essential
Plim_0751	0.0125698	essential	essential
Plim_0752	0.140167	non-essential	non-essential
Plim_0753	0.109325	non-essential	non-essential
Plim_0754	0.115813	non-essential	non-essential
Plim_0755	0.1189	non-essential	non-essential
Plim_0756	0.0822281	non-essential	non-essential
Plim_0757	0.144433	non-essential	non-essential
Plim_0758	0.160592	non-essential	non-essential
Plim_0759	0.184211	non-essential	non-essential
Plim_0760	0.163669	non-essential	non-essential
Plim_0761	0.00370599	essential	essential
Plim_0762	0.0115163	essential	essential
Plim_0763	0.00280374	essential	essential
Plim_0764	0.0183246	essential	essential
Plim_0765	0.111876	non-essential	non-essential
Plim_0766	0.0625	non-essential	non-essential
Plim_0767	0.0805044	non-essential	non-essential
Plim_0768	0.114733	non-essential	non-essential
Plim_0769	0.113881	non-essential	non-essential
Plim_0770	0.12627	non-essential	non-essential
Plim_0771	0.00307062	essential	essential
Plim_0772	0.004995	essential	essential
Plim_0773	0.00165563	essential	essential
Plim_0774	0.104853	non-essential	non-essential
Plim_0775	0.106752	non-essential	non-essential
Plim_0776	0.0873124	non-essential	non-essential
Plim_0777	0.101931	non-essential	non-essential
Plim_0778	0.107446	non-essential	non-essential
Plim_0779	0.0863808	non-essential	non-essential
Plim_0780	0.0983773	non-essential	non-essential
Plim_0781	0.0869093	non-essential	non-essential
Plim_0782	0.00129534	essential	essential
Plim_0783	0.00585652	essential	essential
Plim_0784	0.119848	non-essential	non-essential
Plim_0785	0.152249	non-essential	non-essential
Plim_0786	0.0515021	non-essential	non-essential
Plim_0787	0.0598053	non-essential	non-essential
Plim_0788	0.06469	non-essential	non-essential
Plim_0789	0.0963855	non-essential	non-essential
Plim_0790	0.116456	non-essential	non-essential
Plim_0791	0.139896	non-essential	non-essential
Plim_0792	0.114618	non-essential	non-essential
Plim_0793	0.118852	non-essential	non-essential
Plim_0794	0.119379	non-essential	non-essential
Plim_0795	0.0955631	non-essential	non-essential
Plim_0796	0.199637	non-essential	non-essential
Plim_0797	0.182692	non-essential	non-essential
Plim_0798	0.132948	non-essential	non-essential
Plim_0799	0.109483	non-essential	non-essential
Plim_0800	0.0956522	non-essential	non-essential
Plim_0801	0.0813124	non-essential	non-essential
Plim_0802	0.115983	non-essential	non-essential
Plim_0803	0.0898322	non-essential	non-essential
Plim_0804	0.137717	non-essential	non-essential
Plim_0805	0.0580848	non-essential	non-essential
Plim_0806	0.122984	non-essential	non-essential
Plim_0807	0.134796	non-essential	non-essential
Plim_0808	0.103321	non-essential	non-essential
Plim_0809	0.129555	non-essential	non-essential
Plim_0810	0.112871	non-essential	non-essential
Plim_0811	0.131213	non-essential	non-essential
Plim_0812	0.145899	non-essential	non-essential
Plim_0813	0.00755668	essential	essential
Plim_0814	0.043299	non-essential	non-essential
Plim_0815	0.112676	non-essential	non-essential
Plim_0816	0.139116	non-essential	non-essential
Plim_0817	0.105549	non-essential	non-essential
Plim_0818	0.124236	non-essential	non-essential
Plim_0819	0.0622951	non-essential	non-essential
Plim_0820	0.0728242	non-essential	non-essential
Plim_0821	0.0925808	non-essential	non-essential
Plim_0822	0.0847914	non-essential	non-essential
Plim_0823	0.0926339	non-essential	non-essential
Plim_0824	0.102538	non-essential	non-essential
Plim_0825	0.0982857	non-essential	non-essential
Plim_0826	0.0141643	essential	essential
Plim_0827	0.0278884	unclear	unclear
Plim_0828	0.0240137	unclear	unclear
Plim_0829	0.0060423	essential	essential
Plim_0830	0.122	non-essential	non-essential
Plim_0831	0.00990099	essential	essential
Plim_0832	0.176334	non-essential	non-essential
Plim_0833	0.166234	non-essential	non-essential
Plim_0834	0.171992	non-essential	non-essential
Plim_0835	0.195804	non-essential	non-essential
Plim_0836	0.00840336	essential	essential
Plim_0837	0.00205058	essential	essential
Plim_0838	0.106276	non-essential	non-essential
Plim_0839	0.0893744	non-essential	non-essential
Plim_0840	0.0617111	non-essential	non-essential
Plim_0841	0.0937841	non-essential	non-essential
Plim_0842	0.0110457	essential	essential
Plim_0843	0.169331	non-essential	non-essential
Plim_0844	0.179512	non-essential	non-essential
Plim_0845	0.106145	non-essential	non-essential
Plim_0846	0.167702	non-essential	non-essential
Plim_0847	0.00484966	essential	essential
Plim_0848	0.145263	non-essential	non-essential
Plim_0849	0.123374	non-essential	non-essential
Plim_0850	0.115044	non-essential	non-essential
Plim_0851	0.00405041	essential	essential
Plim_0852	0.00515464	essential	essential
Plim_0853	0.00280899	essential	essential
Plim_0854	0.0105018	essential	essential
Plim_0855	0.0973282	non-essential	non-essential
Plim_0856	0.0191083	essential	essential
Plim_0857	0.195567	non-essential	non-essential
Plim_0858	0.134216	non-essential	non-essential
Plim_0859	0.137042	non-essential	non-essential
Plim_0860	0.206897	non-essential	non-essential
Plim_0861	0.0646425	non-essential	essential#
Plim_0862	0.175754	non-essential	non-essential
Plim_0863	0.0140845	essential	essential
Plim_0864	0.154791	non-essential	non-essential
Plim_0865	0.122302	non-essential	non-essential
Plim_0866	0.123775	non-essential	non-essential
Plim_0867	0.12987	non-essential	non-essential
Plim_0868	0.129954	non-essential	non-essential
Plim_0869	0.131318	non-essential	non-essential
Plim_0870	0.167883	non-essential	non-essential
Plim_0871	0.162844	non-essential	non-essential
Plim_0872	0.134541	non-essential	non-essential
Plim_0873	0.115666	non-essential	non-essential
Plim_0874	0.011734	essential	essential
Plim_0875	0.179191	non-essential	non-essential
Plim_0876	0.161207	non-essential	non-essential
Plim_0877	0.143498	non-essential	non-essential
Plim_0878	0.127835	non-essential	non-essential
Plim_0879	0.0982659	non-essential	non-essential
Plim_0880	0.107285	non-essential	non-essential
Plim_0881	0.0260304	unclear	unclear
Plim_0882	0.0911577	non-essential	non-essential
Plim_0883	0.114258	non-essential	non-essential
Plim_0884	0.0494845	non-essential	non-essential
Plim_0885	0.0392927	non-essential	non-essential
Plim_0886	0.113786	non-essential	non-essential
Plim_0887	0.15003	non-essential	non-essential
Plim_0888	0.164392	non-essential	non-essential
Plim_0889	0.172989	non-essential	non-essential
Plim_0890	0.185714	non-essential	non-essential
Plim_0891	0.126767	non-essential	non-essential
Plim_0892	0.163518	non-essential	non-essential
Plim_0893	0.0132718	essential	essential
Plim_0894	0.0428571	non-essential	non-essential
Plim_0895	0.0247678	unclear	essential#
Plim_0896	0.148876	non-essential	non-essential
Plim_0897	0.182965	non-essential	non-essential
Plim_0898	0.00512164	essential	essential
Plim_0899	0.00469925	essential	essential
Plim_0900	0.000873362	essential	essential
Plim_0901	0	essential	essential
Plim_0902	0.131032	non-essential	non-essential
Plim_0903	0.111801	non-essential	non-essential
Plim_0904	0.129771	non-essential	non-essential
Plim_0905	0.12377	non-essential	non-essential
Plim_0906	0.164634	non-essential	non-essential
Plim_0907	0.134384	non-essential	non-essential
Plim_0908	0.0658456	non-essential	non-essential
Plim_0909	0.132321	non-essential	non-essential
Plim_0910	0.145367	non-essential	non-essential
Plim_0911	0.131733	non-essential	non-essential
Plim_0912	0.105263	non-essential	non-essential
Plim_0913	0.104287	non-essential	non-essential
Plim_0914	0.158172	non-essential	non-essential
Plim_0915	0.0883418	non-essential	non-essential
Plim_0916	0.164948	non-essential	non-essential
Plim_0917	0.021316	unclear	essential#
Plim_0918	0.00235849	essential	essential
Plim_0919	0.00641711	essential	essential
Plim_0920	0.00443131	essential	essential
Plim_0921	0.171548	non-essential	non-essential
Plim_0922	0.00733272	essential	essential
Plim_0923	0.0194553	essential	essential
Plim_0924	0.154771	non-essential	non-essential
Plim_0925	0.128017	non-essential	non-essential
Plim_0926	0.0869126	non-essential	non-essential
Plim_0927	0.0300334	unclear	unclear
Plim_0928	0.0132231	essential	essential
Plim_0929	0.054878	non-essential	non-essential
Plim_0930	0.0412917	non-essential	non-essential
Plim_0931	0.0974674	non-essential	non-essential
Plim_0932	0.0925197	non-essential	non-essential
Plim_0933	0.105397	non-essential	non-essential
Plim_0934	0.12513	non-essential	non-essential
Plim_0935	0.0053948	essential	essential
Plim_0936	0.173037	non-essential	non-essential
Plim_0937	0.0181291	essential	essential
Plim_0938	0.00459242	essential	essential
Plim_0939	0.142857	non-essential	non-essential
Plim_0940	0.14741	non-essential	non-essential
Plim_0941	0.104089	non-essential	non-essential
Plim_0942	0.189427	non-essential	non-essential
Plim_0943	0.0102128	essential	essential
Plim_0944	0.153571	non-essential	non-essential
Plim_0945	0.141714	non-essential	non-essential
Plim_0946	0.13562	non-essential	non-essential
Plim_0947	0.0728953	non-essential	non-essential
Plim_0948	0.0375783	non-essential	non-essential
Plim_0949	0.131799	non-essential	non-essential
Plim_0950	0.134796	non-essential	non-essential
Plim_0951	0.0687023	non-essential	non-essential
Plim_0952	0.0923673	non-essential	non-essential
Plim_0953	0.139205	non-essential	non-essential
Plim_0954	0.0106762	essential	essential
Plim_0955	0.056223	non-essential	non-essential
Plim_0956	0.0398818	non-essential	non-essential
Plim_0957	0.174825	non-essential	non-essential
Plim_0958	0.131059	non-essential	non-essential
Plim_0959	0.137056	non-essential	non-essential
Plim_0960	0.0892116	non-essential	non-essential
Plim_0961	0.129229	non-essential	non-essential
Plim_0962	0.113565	non-essential	non-essential
Plim_0963	0.0514139	non-essential	non-essential
Plim_0964	0.0773931	non-essential	non-essential
Plim_0965	0.103448	non-essential	non-essential
Plim_0966	0.07	non-essential	non-essential
Plim_0967	0.109785	non-essential	non-essential
Plim_0968	0.0823529	non-essential	non-essential
Plim_0969	0.111792	non-essential	non-essential
Plim_0970	0.127321	non-essential	non-essential
Plim_0971	0.106436	non-essential	non-essential
Plim_0972	0.130573	non-essential	non-essential
Plim_0973	0.0551724	non-essential	non-essential
Plim_0974	0.0835118	non-essential	non-essential
Plim_0975	0.0617978	non-essential	non-essential
Plim_0976	0.110482	non-essential	non-essential
Plim_0977	0.0617761	non-essential	non-essential
Plim_0978	0.0979827	non-essential	non-essential
Plim_0979	0.106195	non-essential	non-essential
Plim_0980	0.0681818	non-essential	non-essential
Plim_0981	0.0456901	non-essential	non-essential
Plim_0982	0.128713	non-essential	non-essential
Plim_0983	0.106299	non-essential	non-essential
Plim_0984	0.21219	non-essential	non-essential
Plim_0985	0.174377	non-essential	non-essential
Plim_0986	0.144737	non-essential	non-essential
Plim_0987	0.146756	non-essential	non-essential
Plim_0988	0.130126	non-essential	non-essential
Plim_0989	0.133462	non-essential	non-essential
Plim_0990	0.0868726	non-essential	non-essential
Plim_0991	0.0801887	non-essential	non-essential
Plim_0992	0.056701	non-essential	non-essential
Plim_0993	0.0402347	non-essential	non-essential
Plim_0994	0.0752941	non-essential	non-essential
Plim_0995	0.0960265	non-essential	non-essential
Plim_0996	0.077551	non-essential	non-essential
Plim_0997	0.211982	non-essential	non-essential
Plim_0998	0.343407	non-essential	non-essential
Plim_0999	0.153025	non-essential	non-essential
Plim_1000	0.109727	non-essential	non-essential
Plim_1001	0.154018	non-essential	non-essential
Plim_1002	0.143197	non-essential	non-essential
Plim_1003	0.136949	non-essential	non-essential
Plim_1004	0.0636161	non-essential	non-essential
Plim_1005	0.046	non-essential	non-essential
Plim_1006	0.0493119	non-essential	non-essential
Plim_1007	0.0618557	non-essential	non-essential
Plim_1008	0.0479148	non-essential	non-essential
Plim_1009	0.0124069	essential	essential
Plim_1010	0.0847767	non-essential	non-essential
Plim_1011	0.111223	non-essential	non-essential
Plim_1012	0.0960938	non-essential	non-essential
Plim_1013	0.026393	unclear	unclear
Plim_1014	0.0760095	non-essential	non-essential
Plim_1015	0.0411765	non-essential	non-essential
Plim_1016	0.0333626	unclear	unclear
Plim_1017	0.0485175	non-essential	non-essential
Plim_1018	0.0770218	non-essential	non-essential
Plim_1019	0.0706852	non-essential	non-essential
Plim_1020	0.0723982	non-essential	non-essential
Plim_1021	0.0821678	non-essential	non-essential
Plim_1022	0.0243478	unclear	essential#
Plim_1023	0.123468	non-essential	non-essential
Plim_1024	0.133971	non-essential	non-essential
Plim_1025	0.0818182	non-essential	non-essential
Plim_1026	0.138686	non-essential	non-essential
Plim_1027	0.241379	non-essential	non-essential
Plim_1028	0.0540746	non-essential	non-essential
Plim_1029	0.170753	non-essential	non-essential
Plim_1030	0.19917	non-essential	non-essential
Plim_1031	0.259434	non-essential	non-essential
Plim_1032	0.00849858	essential	essential
Plim_1033	0.154839	non-essential	non-essential
Plim_1034	0.139665	non-essential	non-essential
Plim_1035	0.0807453	non-essential	non-essential
Plim_1036	0.148371	non-essential	non-essential
Plim_1037	0.194499	non-essential	non-essential
Plim_1038	0.178969	non-essential	non-essential
Plim_1039	0.230223	non-essential	non-essential
Plim_1040	0.146378	non-essential	non-essential
Plim_1041	0.109833	non-essential	non-essential
Plim_1042	0.0473628	non-essential	non-essential
Plim_1043	0.0785219	non-essential	non-essential
Plim_1044	0.0518868	non-essential	non-essential
Plim_1045	0.0103448	essential	essential
Plim_1046	0.0672083	non-essential	non-essential
Plim_1047	0.119893	non-essential	non-essential
Plim_1048	0.104348	non-essential	non-essential
Plim_1049	0.00783699	essential	essential
Plim_1050	0.0822453	non-essential	non-essential
Plim_1051	0.059806	non-essential	non-essential
Plim_1052	0.125	non-essential	non-essential
Plim_1053	0.131274	non-essential	non-essential
Plim_1054	0.0894737	non-essential	non-essential
Plim_1055	0.109805	non-essential	non-essential
Plim_1056	0.128935	non-essential	non-essential
Plim_1057	0.145318	non-essential	non-essential
Plim_1058	0.114912	non-essential	non-essential
Plim_1059	0.0882825	non-essential	non-essential
Plim_1060	0.116883	non-essential	non-essential
Plim_1061	0.134063	non-essential	non-essential
Plim_1062	0.107878	non-essential	non-essential
Plim_1063	0.0419626	non-essential	non-essential
Plim_1064	0.047503	non-essential	non-essential
Plim_1065	0.0499648	non-essential	non-essential
Plim_1066	0.093894	non-essential	non-essential
Plim_1067	0.211155	non-essential	non-essential
Plim_1068	0.135747	non-essential	non-essential
Plim_1069	0.214008	non-essential	non-essential
Plim_1070	0.182058	non-essential	non-essential
Plim_1071	0.179085	non-essential	non-essential
Plim_1072	0.122137	non-essential	non-essential
Plim_1073	0.00507099	essential	essential
Plim_1074	0.0944691	non-essential	non-essential
Plim_1075	0.0264317	unclear	unclear
Plim_1076	0.0376665	non-essential	non-essential
Plim_1077	0.0462687	non-essential	non-essential
Plim_1078	0.0453104	non-essential	non-essential
Plim_1079	0.012987	essential	essential
Plim_1080	0.0782991	non-essential	non-essential
Plim_1081	0.120053	non-essential	non-essential
Plim_1082	0.0755132	non-essential	non-essential
Plim_1083	0.0456802	non-essential	non-essential
Plim_1084	0.080829	non-essential	non-essential
Plim_1085	0.0804702	non-essential	non-essential
Plim_1086	0.0965046	non-essential	non-essential
Plim_1087	0.100559	non-essential	non-essential
Plim_1088	0.140496	non-essential	non-essential
Plim_1089	0.113636	non-essential	non-essential
Plim_1090	0.10897	non-essential	non-essential
Plim_1091	0.117647	non-essential	non-essential
Plim_1092	0.0690608	non-essential	non-essential
Plim_1093	0.153242	non-essential	non-essential
Plim_1094	0.126623	non-essential	non-essential
Plim_1095	0.0783366	non-essential	non-essential
Plim_1096	0.0159574	essential	essential
Plim_1097	0.0263158	unclear	unclear
Plim_1098	0.0172911	essential	essential
Plim_1099	0.0256484	unclear	essential#
Plim_1100	0.00646552	essential	essential
Plim_1101	0.0218623	unclear	unclear
Plim_1102	0.0652174	non-essential	non-essential
Plim_1103	0.0234043	unclear	unclear
Plim_1104	0.0585009	non-essential	non-essential
Plim_1105	0.090566	non-essential	non-essential
Plim_1106	0.139742	non-essential	non-essential
Plim_1107	0.137809	non-essential	non-essential
Plim_1108	0.00603774	essential	essential
Plim_1109	0.0648247	non-essential	non-essential
Plim_1110	0.0600334	non-essential	non-essential
Plim_1111	0.0283401	unclear	unclear
Plim_1112	0.059633	non-essential	non-essential
Plim_1113	0.0698529	non-essential	non-essential
Plim_1114	0.0960265	non-essential	non-essential
Plim_1115	0.0680729	non-essential	non-essential
Plim_1116	0.0526316	non-essential	non-essential
Plim_1117	0.0366812	non-essential	non-essential
Plim_1118	0.0698758	non-essential	non-essential
Plim_1119	0.217143	non-essential	non-essential
Plim_1120	0.0982178	non-essential	non-essential
Plim_1121	0.103638	non-essential	non-essential
Plim_1122	0.0257009	unclear	unclear
Plim_1123	0.0880361	non-essential	non-essential
Plim_1124	0.198113	non-essential	non-essential
Plim_1125	0.00697051	essential	essential
Plim_1126	0.00888325	essential	essential
Plim_1127	0.140117	non-essential	non-essential
Plim_1128	0.119469	non-essential	non-essential
Plim_1129	0.0589474	non-essential	non-essential
Plim_1130	0.156557	non-essential	non-essential
Plim_1131	0.108794	non-essential	non-essential
Plim_1132	0.0220096	unclear	essential#
Plim_1133	0.00707786	essential	essential
Plim_1134	0.12062	non-essential	non-essential
Plim_1135	0.00898588	essential	essential
Plim_1136	0.00285307	essential	essential
Plim_1137	0.121519	non-essential	non-essential
Plim_1138	0.150488	non-essential	non-essential
Plim_1139	0.145213	non-essential	non-essential
Plim_1140	0.134515	non-essential	non-essential
Plim_1141	0	essential	essential
Plim_1142	0.0012837	essential	essential
Plim_1143	0.0118632	essential	essential
Plim_1144	0.150803	non-essential	non-essential
Plim_1145	0.0897833	non-essential	non-essential
Plim_1146	0.157438	non-essential	non-essential
Plim_1147	0.132719	non-essential	non-essential
Plim_1148	0.0953069	non-essential	non-essential
Plim_1149	0.135508	non-essential	non-essential
Plim_1150	0.0986796	non-essential	non-essential
Plim_1151	0.115097	non-essential	non-essential
Plim_1152	0.0043881	essential	essential
Plim_1153	0.11488	non-essential	non-essential
Plim_1154	0.0526316	non-essential	non-essential
Plim_1155	0.0441941	non-essential	non-essential
Plim_1156	0.0882353	non-essential	non-essential
Plim_1157	0.100275	non-essential	non-essential
Plim_1158	0.0708419	non-essential	non-essential
Plim_1159	0.00292683	essential	essential
Plim_1160	0.144785	non-essential	non-essential
Plim_1161	0.136116	non-essential	non-essential
Plim_1162	0.115637	non-essential	non-essential
Plim_1163	0.135785	non-essential	non-essential
Plim_1164	0.14576	non-essential	non-essential
Plim_1165	0.0229682	unclear	unclear
Plim_1166	0.14073	non-essential	non-essential
Plim_1167	0.00212371	essential	essential
Plim_1168	0.0102469	essential	essential
Plim_1169	0.153394	non-essential	non-essential
Plim_1170	0.122159	non-essential	non-essential
Plim_1171	0.0966057	non-essential	non-essential
Plim_1172	0.0588235	non-essential	non-essential
Plim_1173	0.0592992	non-essential	non-essential
Plim_1174	0.0167064	essential	essential
Plim_1175	0.0305206	unclear	unclear
Plim_1176	0.177419	non-essential	non-essential
Plim_1177	0.179528	non-essential	non-essential
Plim_1178	0.0136726	essential	essential
Plim_1179	0.00819672	essential	essential
Plim_1180	0.089967	non-essential	non-essential
Plim_1181	0.0905281	non-essential	non-essential
Plim_1182	0.0756881	non-essential	non-essential
Plim_1183	0.128671	non-essential	non-essential
Plim_1184	0.188356	non-essential	non-essential
Plim_1185	0.0432946	non-essential	non-essential
Plim_1186	0.196781	non-essential	non-essential
Plim_1187	0.208128	non-essential	non-essential
Plim_1188	0.113636	non-essential	non-essential
Plim_1189	0.112741	non-essential	non-essential
Plim_1190	0.00875912	essential	essential
Plim_1191	0.129834	non-essential	non-essential
Plim_1192	0.0904605	non-essential	non-essential
Plim_1193	0.00199203	essential	essential
Plim_1194	0.14664	non-essential	non-essential
Plim_1195	0.0822102	non-essential	non-essential
Plim_1196	0.11461	non-essential	non-essential
Plim_1197	0.107884	non-essential	non-essential
Plim_1198	0.162996	non-essential	non-essential
Plim_1199	0.169197	non-essential	non-essential
Plim_1200	0.151148	non-essential	non-essential
Plim_1201	0.0997067	non-essential	non-essential
Plim_1202	0.12966	non-essential	non-essential
Plim_1203	0.143464	non-essential	non-essential
Plim_1204	0.15	non-essential	non-essential
Plim_1205	0.149488	non-essential	non-essential
Plim_1206	0.159146	non-essential	non-essential
Plim_1207	0.14078	non-essential	non-essential
Plim_1208	0.174381	non-essential	non-essential
Plim_1209	0.123557	non-essential	non-essential
Plim_1210	0.0939018	non-essential	non-essential
Plim_1211	0.130872	non-essential	non-essential
Plim_1212	0.0797872	non-essential	non-essential
Plim_1213	0.0738209	non-essential	non-essential
Plim_1214	0.0643777	non-essential	non-essential
Plim_1215	0.0712329	non-essential	non-essential
Plim_1216	0.0905045	non-essential	non-essential
Plim_1217	0.0878949	non-essential	non-essential
Plim_1218	0.109029	non-essential	non-essential
Plim_1219	0.0386266	non-essential	non-essential
Plim_1220	0.0359828	non-essential	non-essential
Plim_1221	0.114928	non-essential	non-essential
Plim_1222	0.161854	non-essential	non-essential
Plim_1223	0.108597	non-essential	non-essential
Plim_1224	0.0717131	non-essential	non-essential
Plim_1225	0.109091	non-essential	non-essential
Plim_1226	0.00735655	essential	essential
Plim_1227	0.125	non-essential	non-essential
Plim_1228	0.13442	non-essential	non-essential
Plim_1229	0.129543	non-essential	non-essential
Plim_1230	0.111336	non-essential	non-essential
Plim_1231	0.0859375	non-essential	non-essential
Plim_1232	0.0779715	non-essential	non-essential
Plim_1233	0.0792079	non-essential	non-essential
Plim_1234	0.0806271	non-essential	non-essential
Plim_1235	0.00440744	essential	essential
Plim_1236	0.0244604	unclear	unclear
Plim_1237	0.0858369	non-essential	non-essential
Plim_1238	0.0770878	non-essential	non-essential
Plim_1239	0.0446866	non-essential	non-essential
Plim_1240	0.104142	non-essential	non-essential
Plim_1241	0.123876	non-essential	non-essential
Plim_1242	0.102894	non-essential	non-essential
Plim_1243	0.00808229	essential	essential
Plim_1244	0.0053135	essential	essential
Plim_1245	0.0875049	non-essential	non-essential
Plim_1246	0.0987461	non-essential	non-essential
Plim_1247	0.101695	non-essential	non-essential
Plim_1248	0.0434783	non-essential	non-essential
Plim_1249	0.116244	non-essential	non-essential
Plim_1250	0.0887574	non-essential	non-essential
Plim_1251	0.103155	non-essential	non-essential
Plim_1252	0.00166389	essential	essential
Plim_1253	0.181818	non-essential	non-essential
Plim_1254	0.148438	non-essential	non-essential
Plim_1255	0.151618	non-essential	non-essential
Plim_1256	0.083558	non-essential	non-essential
Plim_1257	0.00947867	essential	essential
Plim_1258	0.133229	non-essential	non-essential
Plim_1259	0.041621	non-essential	non-essential
Plim_1260	0.0425532	non-essential	non-essential
Plim_1261	0.114286	non-essential	non-essential
Plim_1262	0.137269	non-essential	non-essential
Plim_1263	0.148279	non-essential	non-essential
Plim_1264	0.00995644	essential	essential
Plim_1265	0.000849858	essential	essential
Plim_1266	0.0798319	non-essential	non-essential
Plim_1267	0.0899609	non-essential	non-essential
Plim_1268	0.0902256	non-essential	non-essential
Plim_1269	0.117241	non-essential	non-essential
Plim_1270	0.00183262	essential	essential
Plim_1271	0.0194175	essential	essential
Plim_1272	0.00452489	essential	essential
Plim_1273	0.0184426	essential	essential
Plim_1274	0.127896	non-essential	non-essential
Plim_1275	0.130775	non-essential	non-essential
Plim_1276	0.114728	non-essential	non-essential
Plim_1277	0.141479	non-essential	non-essential
Plim_1278	0.161224	non-essential	non-essential
Plim_1279	0.193411	non-essential	non-essential
Plim_1280	0.200837	non-essential	non-essential
Plim_1281	0.00447227	essential	essential
Plim_1282	0.137555	non-essential	non-essential
Plim_1283	0.137016	non-essential	non-essential
Plim_1284	0.141834	non-essential	non-essential
Plim_1285	0.0784708	non-essential	non-essential
Plim_1286	0.148387	non-essential	non-essential
Plim_1287	0.12719	non-essential	non-essential
Plim_1288	0.107182	non-essential	non-essential
Plim_1289	0.0126582	essential	essential
Plim_1290	0.00572519	essential	essential
Plim_1291	0.106713	non-essential	non-essential
Plim_1292	0.0411429	non-essential	non-essential
Plim_1293	0.102862	non-essential	non-essential
Plim_1294	0.103547	non-essential	non-essential
Plim_1295	0.0828025	non-essential	non-essential
Plim_1296	0.00313234	essential	essential
Plim_1297	0.0758929	non-essential	non-essential
Plim_1298	0.0778846	non-essential	non-essential
Plim_1299	0.128378	non-essential	non-essential
Plim_1300	0.14199	non-essential	non-essential
Plim_1301	0.127768	non-essential	non-essential
Plim_1302	0.162814	non-essential	non-essential
Plim_1303	0.118812	non-essential	non-essential
Plim_1304	0.109503	non-essential	non-essential
Plim_1305	0.122107	non-essential	non-essential
Plim_1306	0.109616	non-essential	non-essential
Plim_1307	0.00213904	essential	essential
Plim_1308	0.15832	non-essential	non-essential
Plim_1309	0.164586	non-essential	non-essential
Plim_1310	0.268025	non-essential	non-essential
Plim_1311	0.0802548	non-essential	non-essential
Plim_1312	0.056969	non-essential	non-essential
Plim_1313	0.0621118	non-essential	non-essential
Plim_1314	0.144192	non-essential	non-essential
Plim_1315	0.0816882	non-essential	non-essential
Plim_1316	0.00887574	essential	essential
Plim_1317	0.164032	non-essential	non-essential
Plim_1318	0.0770218	non-essential	non-essential
Plim_1319	0.0834171	non-essential	non-essential
Plim_1320	0.0630027	non-essential	non-essential
Plim_1321	0.00700935	essential	essential
Plim_1322	0.00075815	essential	essential
Plim_1323	0.00402414	essential	essential
Plim_1324	0.00171969	essential	essential
Plim_1325	0.109416	non-essential	non-essential
Plim_1326	0.138635	non-essential	non-essential
Plim_1327	0.187335	non-essential	non-essential
Plim_1328	0.206231	non-essential	non-essential
Plim_1329	0.0024	essential	essential
Plim_1330	0.00556586	essential	essential
Plim_1331	0.00550459	essential	essential
Plim_1332	0.0357143	non-essential	non-essential
Plim_1333	0.00377358	essential	essential
Plim_1334	0.00878049	essential	essential
Plim_1335	0.107713	non-essential	non-essential
Plim_1336	0.129402	non-essential	non-essential
Plim_1337	0.120388	non-essential	non-essential
Plim_1338	0.000504541	essential	essential
Plim_1339	0.0829493	non-essential	non-essential
Plim_1340	0.122642	non-essential	non-essential
Plim_1341	0.130279	non-essential	non-essential
Plim_1342	0.00161117	essential	essential
Plim_1343	0.108471	non-essential	non-essential
Plim_1344	0.0912548	non-essential	non-essential
Plim_1345	0.115385	non-essential	non-essential
Plim_1346	0.146827	non-essential	non-essential
Plim_1347	0.193202	non-essential	non-essential
Plim_1348	0.0889488	non-essential	non-essential
Plim_1349	0.00634815	essential	essential
Plim_1350	0.0627178	non-essential	non-essential
Plim_1351	0.00911577	essential	essential
Plim_1352	0.0760736	non-essential	non-essential
Plim_1353	0.00578592	essential	essential
Plim_1354	0.0985915	non-essential	non-essential
Plim_1355	0.126482	non-essential	non-essential
Plim_1356	0.127238	non-essential	non-essential
Plim_1357	0.0883576	non-essential	non-essential
Plim_1358	0.0767857	non-essential	non-essential
Plim_1359	0.15625	non-essential	non-essential
Plim_1360	0.126829	non-essential	non-essential
Plim_1361	0.24538	non-essential	non-essential
Plim_1362	0.186984	non-essential	non-essential
Plim_1363	0.148903	non-essential	non-essential
Plim_1364	0.0123675	essential	essential
Plim_1365	0.00977995	essential	essential
Plim_1366	0.149083	non-essential	non-essential
Plim_1367	0.167939	non-essential	non-essential
Plim_1368	0.131868	non-essential	non-essential
Plim_1369	0.10172	non-essential	non-essential
Plim_1370	0.011236	essential	essential
Plim_1371	0.12351	non-essential	non-essential
Plim_1372	0.132509	non-essential	non-essential
Plim_1373	0.119637	non-essential	non-essential
Plim_1374	0.00346921	essential	essential
Plim_1375	0.122093	non-essential	non-essential
Plim_1376	0.0949248	non-essential	non-essential
Plim_1377	0.00326087	essential	essential
Plim_1378	0.138425	non-essential	non-essential
Plim_1379	0.0820444	non-essential	non-essential
Plim_1380	0.119284	non-essential	non-essential
Plim_1381	0.153493	non-essential	non-essential
Plim_1382	0.0898876	non-essential	non-essential
Plim_1383	0.12016	non-essential	non-essential
Plim_1384	0.0799081	non-essential	non-essential
Plim_1385	0.110102	non-essential	non-essential
Plim_1386	0.119718	non-essential	non-essential
Plim_1387	0.116193	non-essential	non-essential
Plim_1388	0.17364	non-essential	non-essential
Plim_1389	0.12973	non-essential	non-essential
Plim_1390	0.157205	non-essential	non-essential
Plim_1391	0.146026	non-essential	non-essential
Plim_1392	0.00732064	essential	essential
Plim_1393	0.105455	non-essential	non-essential
Plim_1394	0.0933661	non-essential	non-essential
Plim_1395	0.0884401	non-essential	non-essential
Plim_1396	0.0904523	non-essential	non-essential
Plim_1397	0.107753	non-essential	non-essential
Plim_1398	0.106491	non-essential	non-essential
Plim_1399	0.105906	non-essential	non-essential
Plim_1400	0.12709	non-essential	non-essential
Plim_1401	0.158404	non-essential	non-essential
Plim_1402	0.114931	non-essential	non-essential
Plim_1403	0.100385	non-essential	non-essential
Plim_1404	0.110266	non-essential	non-essential
Plim_1405	0.113022	non-essential	non-essential
Plim_1406	0.00336889	essential	essential
Plim_1407	0.105893	non-essential	non-essential
Plim_1408	0.11233	non-essential	non-essential
Plim_1409	0.0753341	non-essential	non-essential
Plim_1410	0.092437	non-essential	non-essential
Plim_1411	0.0688073	non-essential	non-essential
Plim_1412	0.08625	non-essential	non-essential
Plim_1413	0.136421	non-essential	non-essential
Plim_1414	0.1083	non-essential	non-essential
Plim_1415	0.0835416	non-essential	non-essential
Plim_1416	0.074327	non-essential	non-essential
Plim_1417	0.0811989	non-essential	non-essential
Plim_1418	0.0864481	non-essential	non-essential
Plim_1419	0.0867888	non-essential	non-essential
Plim_1420	0.0991189	non-essential	non-essential
Plim_1421	0.0811429	non-essential	non-essential
Plim_1422	0.125678	non-essential	non-essential
Plim_1423	0.00126823	essential	essential
Plim_1424	0.133175	non-essential	non-essential
Plim_1425	0.00611451	essential	essential
Plim_1426	0.011611	essential	essential
Plim_1427	0.00412882	essential	essential
Plim_1428	0.00298507	essential	essential
Plim_1429	0.104247	non-essential	non-essential
Plim_1430	0.0911546	non-essential	non-essential
Plim_1431	0.117226	non-essential	non-essential
Plim_1432	0.120141	non-essential	non-essential
Plim_1433	0.106212	non-essential	non-essential
Plim_1434	0.125566	non-essential	non-essential
Plim_1435	0.00516351	essential	essential
Plim_1436	0.0900504	non-essential	non-essential
Plim_1437	0.0573248	non-essential	non-essential
Plim_1438	0.0438455	non-essential	non-essential
Plim_1439	0.0477436	non-essential	non-essential
Plim_1440	0.0443686	non-essential	non-essential
Plim_1441	0.0673719	non-essential	non-essential
Plim_1442	0.132248	non-essential	non-essential
Plim_1443	0.129134	non-essential	non-essential
Plim_1444	0.0557969	non-essential	non-essential
Plim_1445	0.0306452	unclear	unclear
Plim_1446	0.103831	non-essential	non-essential
Plim_1447	0.0971429	non-essential	non-essential
Plim_1448	0.15738	non-essential	non-essential
Plim_1449	0.0580829	non-essential	non-essential
Plim_1450	0.052379	non-essential	non-essential
Plim_1451	0.0770925	non-essential	non-essential
Plim_1452	0.174817	non-essential	non-essential
Plim_1453	0.14053	non-essential	non-essential
Plim_1454	0.188525	non-essential	non-essential
Plim_1455	0.00718133	essential	essential
Plim_1456	0.0911854	non-essential	essential#
Plim_1457	0.121255	non-essential	non-essential
Plim_1458	0.114566	non-essential	non-essential
Plim_1459	0.0792123	non-essential	non-essential
Plim_1460	0.0889423	non-essential	non-essential
Plim_1461	0.161074	non-essential	non-essential
Plim_1462	0.140337	non-essential	non-essential
Plim_1463	0.0254237	unclear	unclear
Plim_1464	0.054	non-essential	non-essential
Plim_1465	0.0588235	non-essential	non-essential
Plim_1466	0.0607287	non-essential	non-essential
Plim_1467	0.0678445	non-essential	non-essential
Plim_1468	0.0413534	non-essential	non-essential
Plim_1469	0.0986775	non-essential	non-essential
Plim_1470	0.00745033	essential	essential
Plim_1471	0.136943	non-essential	non-essential
Plim_1472	0.174468	non-essential	non-essential
Plim_1473	0.0909496	non-essential	non-essential
Plim_1474	0.116235	non-essential	non-essential
Plim_1475	0.189433	non-essential	non-essential
Plim_1476	0.171289	non-essential	non-essential
Plim_1477	0.153538	non-essential	non-essential
Plim_1478	0.0874453	non-essential	non-essential
Plim_1479	0.0417537	non-essential	non-essential
Plim_1480	0.0606618	non-essential	non-essential
Plim_1481	0.0912763	non-essential	non-essential
Plim_1482	0.0744891	non-essential	non-essential
Plim_1483	0.111842	non-essential	non-essential
Plim_1484	0.107556	non-essential	non-essential
Plim_1485	0.0933522	non-essential	non-essential
Plim_1486	0.0103858	essential	essential
Plim_1487	0.00567537	essential	essential
Plim_1488	0.000981354	essential	essential
Plim_1489	0.000969932	essential	essential
Plim_1490	0.00885827	essential	essential
Plim_1491	0.110604	non-essential	non-essential
Plim_1492	0.130089	non-essential	non-essential
Plim_1493	0.112292	non-essential	non-essential
Plim_1494	0.133479	non-essential	non-essential
Plim_1495	0.147048	non-essential	non-essential
Plim_1496	0.141335	non-essential	non-essential
Plim_1497	0.134783	non-essential	non-essential
Plim_1498	0.152242	non-essential	non-essential
Plim_1499	0.116995	non-essential	non-essential
Plim_1500	0.0108835	essential	essential
Plim_1501	0.116425	non-essential	non-essential
Plim_1502	0.0966543	non-essential	non-essential
Plim_1503	0.0534274	non-essential	non-essential
Plim_1504	0.0547604	non-essential	non-essential
Plim_1505	0.0438413	non-essential	non-essential
Plim_1506	0.0789474	non-essential	non-essential
Plim_1507	0.0571192	non-essential	non-essential
Plim_1508	0.0286442	unclear	unclear
Plim_1509	0.0655209	non-essential	non-essential
Plim_1510	0.113565	non-essential	non-essential
Plim_1511	0.0766129	non-essential	non-essential
Plim_1512	0.0659091	non-essential	non-essential
Plim_1513	0.0940722	non-essential	non-essential
Plim_1514	0.0824053	non-essential	non-essential
Plim_1515	0.104953	non-essential	non-essential
Plim_1516	0.109756	non-essential	non-essential
Plim_1517	0.184132	non-essential	non-essential
Plim_1518	0.0938478	non-essential	non-essential
Plim_1519	0.106014	non-essential	non-essential
Plim_1520	0.0881266	non-essential	non-essential
Plim_1521	0.00579374	essential	essential
Plim_1522	0.0916442	non-essential	non-essential
Plim_1523	0.124312	non-essential	non-essential
Plim_1524	0.0848708	non-essential	non-essential
Plim_1525	0.140807	non-essential	non-essential
Plim_1526	0.14141	non-essential	non-essential
Plim_1527	0.110092	non-essential	non-essential
Plim_1528	0.00814332	essential	essential
Plim_1529	0.171579	non-essential	non-essential
Plim_1530	0.189207	non-essential	non-essential
Plim_1531	0.131343	non-essential	non-essential
Plim_1532	0.157822	non-essential	non-essential
Plim_1533	0.105108	non-essential	non-essential
Plim_1534	0.110304	non-essential	non-essential
Plim_1535	0.119586	non-essential	non-essential
Plim_1536	0.0599144	non-essential	non-essential
Plim_1537	0.010327	essential	essential
Plim_1538	0.00508044	essential	essential
Plim_1539	0.104895	non-essential	non-essential
Plim_1540	0.102256	non-essential	non-essential
Plim_1541	0.1983	non-essential	non-essential
Plim_1542	0.0389344	non-essential	non-essential
Plim_1543	0.129719	non-essential	non-essential
Plim_1544	0.206373	non-essential	non-essential
Plim_1545	0.131757	non-essential	non-essential
Plim_1546	0.00188501	essential	essential
Plim_1547	0.117871	non-essential	non-essential
Plim_1548	0.0559662	non-essential	non-essential
Plim_1549	0.0482986	non-essential	non-essential
Plim_1550	0.102857	non-essential	non-essential
Plim_1551	0.106477	non-essential	non-essential
Plim_1552	0.103053	non-essential	non-essential
Plim_1553	0.101706	non-essential	non-essential
Plim_1554	0.100518	non-essential	non-essential
Plim_1555	0.00427611	essential	essential
Plim_1556	0.118544	non-essential	non-essential
Plim_1557	0.128378	non-essential	non-essential
Plim_1558	0.116592	non-essential	non-essential
Plim_1559	0.00413223	essential	essential
Plim_1560	0.1296	non-essential	non-essential
Plim_1561	0.078534	non-essential	non-essential
Plim_1562	0.116913	non-essential	non-essential
Plim_1563	0.112603	non-essential	non-essential
Plim_1564	0.10807	non-essential	non-essential
Plim_1565	0.0844967	non-essential	non-essential
Plim_1566	0.113108	non-essential	non-essential
Plim_1567	0.0986633	non-essential	non-essential
Plim_1568	0.135699	non-essential	non-essential
Plim_1569	0.13459	non-essential	non-essential
Plim_1570	0.145086	non-essential	non-essential
Plim_1571	0.084893	non-essential	non-essential
Plim_1572	0.131646	non-essential	non-essential
Plim_1573	0.0883234	non-essential	non-essential
Plim_1574	0.11204	non-essential	non-essential
Plim_1575	0.119288	non-essential	non-essential
Plim_1576	0.0715935	non-essential	non-essential
Plim_1577	0.162437	non-essential	non-essential
Plim_1578	0.112811	non-essential	non-essential
Plim_1579	0.0940397	non-essential	non-essential
Plim_1580	0.0881579	non-essential	non-essential
Plim_1581	0.0996906	non-essential	non-essential
Plim_1582	0.0910248	non-essential	non-essential
Plim_1583	0.0914576	non-essential	non-essential
Plim_1584	0.101257	non-essential	non-essential
Plim_1585	0.140556	non-essential	non-essential
Plim_1586	0.00690449	essential	essential
Plim_1587	0.0113636	essential	essential
Plim_1588	0.150562	non-essential	non-essential
Plim_1589	0.0100587	essential	essential
Plim_1590	0.092	non-essential	non-essential
Plim_1591	0.0760456	non-essential	non-essential
Plim_1592	0.00257069	essential	essential
Plim_1593	0.0608141	non-essential	non-essential
Plim_1594	0.0920034	non-essential	non-essential
Plim_1595	0.0932366	non-essential	non-essential
Plim_1596	0.0855784	non-essential	non-essential
Plim_1597	0.158996	non-essential	non-essential
Plim_1598	0.0889831	non-essential	non-essential
Plim_1599	0.0746753	non-essential	non-essential
Plim_1600	0.0543061	non-essential	non-essential
Plim_1601	0.0199637	unclear	unclear
Plim_1602	0.0716497	non-essential	non-essential
Plim_1603	0.075337	non-essential	non-essential
Plim_1604	0.0700389	non-essential	non-essential
Plim_1605	0.00816327	essential	essential
Plim_1606	0.0189274	essential	essential
Plim_1607	0.102585	non-essential	non-essential
Plim_1608	0.112837	non-essential	non-essential
Plim_1609	0.0567613	non-essential	non-essential
Plim_1610	0.0729572	non-essential	non-essential
Plim_1611	0.046892	non-essential	non-essential
Plim_1612	0.0855221	non-essential	non-essential
Plim_1613	0.125621	non-essential	non-essential
Plim_1614	0.160267	non-essential	non-essential
Plim_1615	0.179545	non-essential	non-essential
Plim_1616	0	essential	essential
Plim_1617	0.2	non-essential	non-essential
Plim_1618	0.19337	non-essential	non-essential
Plim_1619	0.164055	non-essential	non-essential
Plim_1620	0.0139431	essential	essential
Plim_1621	0.194608	non-essential	non-essential
Plim_1622	0.102138	non-essential	non-essential
Plim_1623	0.0112705	essential	essential
Plim_1624	0.109948	non-essential	non-essential
Plim_1625	0.157315	non-essential	non-essential
Plim_1626	0.111446	non-essential	non-essential
Plim_1627	0.190239	non-essential	non-essential
Plim_1628	0.163067	non-essential	non-essential
Plim_1629	0.167513	non-essential	non-essential
Plim_1630	0.115637	non-essential	non-essential
Plim_1631	0.0118343	essential	essential
Plim_1632	0.208791	non-essential	non-essential
Plim_1633	0.00381316	essential	essential
Plim_1634	0.0118544	essential	essential
Plim_1635	0.113837	non-essential	non-essential
Plim_1636	0.211321	non-essential	non-essential
Plim_1637	0.0689655	non-essential	non-essential
Plim_1638	0.0158343	essential	essential
Plim_1639	0.00351865	essential	essential
Plim_1640	0.145101	non-essential	non-essential
Plim_1641	0.090422	non-essential	non-essential
Plim_1642	0.122318	non-essential	non-essential
Plim_1643	0.048474	non-essential	non-essential
Plim_1644	0.162719	non-essential	non-essential
Plim_1645	0.136771	non-essential	non-essential
Plim_1646	0.104854	non-essential	non-essential
Plim_1647	0.0902935	non-essential	non-essential
Plim_1648	0.0863229	non-essential	non-essential
Plim_1649	0.108819	non-essential	non-essential
Plim_1650	0.131948	non-essential	non-essential
Plim_1651	0.103089	non-essential	non-essential
Plim_1652	0.100652	non-essential	non-essential
Plim_1653	0.0619926	non-essential	non-essential
Plim_1654	0.00302115	essential	essential
Plim_1655	0.134884	non-essential	non-essential
Plim_1656	0.148325	non-essential	non-essential
Plim_1657	0.157947	non-essential	non-essential
Plim_1658	0.0909091	non-essential	non-essential
Plim_1659	0.0815765	non-essential	non-essential
Plim_1660	0.0954907	non-essential	non-essential
Plim_1661	0.0462633	non-essential	non-essential
Plim_1662	0.0746269	non-essential	non-essential
Plim_1663	0.0860983	non-essential	non-essential
Plim_1664	0.0808314	non-essential	non-essential
Plim_1665	0.0318021	unclear	unclear
Plim_1666	0.107818	non-essential	non-essential
Plim_1667	0.0763473	non-essential	non-essential
Plim_1668	0.113556	non-essential	non-essential
Plim_1669	0.103185	non-essential	non-essential
Plim_1670	0.112469	non-essential	non-essential
Plim_1671	0.125	non-essential	non-essential
Plim_1672	0.1012	non-essential	non-essential
Plim_1673	0.0759162	non-essential	non-essential
Plim_1674	0.0994764	non-essential	non-essential
Plim_1675	0.0690887	non-essential	non-essential
Plim_1676	0.102362	non-essential	non-essential
Plim_1677	0.0918728	non-essential	non-essential
Plim_1678	0.110937	non-essential	non-essential
Plim_1679	0.0665399	non-essential	non-essential
Plim_1680	0.159451	non-essential	non-essential
Plim_1681	0.122319	non-essential	non-essential
Plim_1682	0.142526	non-essential	non-essential
Plim_1683	0.00776197	essential	essential
Plim_1684	0.104677	non-essential	non-essential
Plim_1685	0.105263	non-essential	non-essential
Plim_1686	0.0943555	non-essential	non-essential
Plim_1687	0.0808203	non-essential	non-essential
Plim_1688	0.0955079	non-essential	non-essential
Plim_1689	0.00393701	essential	essential
Plim_1690	0.0122358	essential	essential
Plim_1691	0.06	non-essential	non-essential
Plim_1692	0.102	non-essential	non-essential
Plim_1693	0.112817	non-essential	non-essential
Plim_1694	0.00232198	essential	essential
Plim_1695	0.149626	non-essential	non-essential
Plim_1696	0.0975955	non-essential	non-essential
Plim_1697	0.119002	non-essential	non-essential
Plim_1698	0.099734	non-essential	non-essential
Plim_1699	0.0887074	non-essential	non-essential
Plim_1700	0.0874904	non-essential	non-essential
Plim_1701	0.103808	non-essential	non-essential
Plim_1702	0.0017331	essential	essential
Plim_1703	0.118483	non-essential	non-essential
Plim_1704	0.126492	non-essential	non-essential
Plim_1705	0.118697	non-essential	non-essential
Plim_1706	0.0874525	non-essential	non-essential
Plim_1707	0.135563	non-essential	non-essential
Plim_1708	0.115129	non-essential	non-essential
Plim_1709	0.0729242	non-essential	non-essential
Plim_1710	0.00238209	essential	essential
Plim_1711	0.0013459	essential	essential
Plim_1712	0.0744681	non-essential	non-essential
Plim_1713	0.137733	non-essential	non-essential
Plim_1714	0.082423	non-essential	non-essential
Plim_1715	0.117378	non-essential	non-essential
Plim_1716	0.00366524	essential	essential
Plim_1717	0.0013245	essential	essential
Plim_1718	0.114579	non-essential	non-essential
Plim_1719	0.0589928	non-essential	non-essential
Plim_1720	0.0853293	non-essential	non-essential
Plim_1721	0.0605613	non-essential	non-essential
Plim_1722	0.0873181	non-essential	non-essential
Plim_1723	0.097742	non-essential	non-essential
Plim_1724	0.0793201	non-essential	non-essential
Plim_1725	0.0968329	non-essential	non-essential
Plim_1726	0.12242	non-essential	non-essential
Plim_1727	0.12198	non-essential	non-essential
Plim_1728	0.139362	non-essential	non-essential
Plim_1729	0.132311	non-essential	non-essential
Plim_1730	0.127336	non-essential	non-essential
Plim_1731	0.131579	non-essential	non-essential
Plim_1732	0.0641711	non-essential	non-essential
Plim_1733	0.0678733	non-essential	non-essential
Plim_1734	0.00155885	essential	essential
Plim_1735	0.154512	non-essential	non-essential
Plim_1736	0.101266	non-essential	non-essential
Plim_1737	0.113861	non-essential	non-essential
Plim_1738	0.118339	non-essential	non-essential
Plim_1739	0.163012	non-essential	non-essential
Plim_1740	0.148438	non-essential	non-essential
Plim_1741	0.101639	non-essential	non-essential
Plim_1742	0.00431732	essential	essential
Plim_1743	0.127907	non-essential	non-essential
Plim_1744	0.00277264	essential	essential
Plim_1745	0.0270936	unclear	unclear
Plim_1746	0.119622	non-essential	non-essential
Plim_1747	0.131723	non-essential	non-essential
Plim_1748	0.0257235	unclear	unclear
Plim_1749	0.0732558	non-essential	non-essential
Plim_1750	0.0233463	unclear	unclear
Plim_1751	0.0612245	non-essential	non-essential
Plim_1752	0.0563107	non-essential	non-essential
Plim_1753	0.0165746	essential	essential
Plim_1754	0.0690817	non-essential	non-essential
Plim_1755	0.118959	non-essential	non-essential
Plim_1756	0.0758621	non-essential	non-essential
Plim_1757	0.138965	non-essential	non-essential
Plim_1758	0.118825	non-essential	non-essential
Plim_1759	0.00465839	essential	essential
Plim_1760	0.0899781	non-essential	non-essential
Plim_1761	0.135558	non-essential	non-essential
Plim_1762	0.140969	non-essential	non-essential
Plim_1763	0.132653	non-essential	non-essential
Plim_1764	0.145939	non-essential	non-essential
Plim_1765	0.116564	non-essential	non-essential
Plim_1766	0.117359	non-essential	non-essential
Plim_1767	0.130677	non-essential	non-essential
Plim_1768	0.100592	non-essential	non-essential
Plim_1769	0.147448	non-essential	non-essential
Plim_1770	0.0848624	non-essential	non-essential
Plim_1771	0.136408	non-essential	non-essential
Plim_1772	0.000794281	essential	essential
Plim_1773	0.15928	non-essential	non-essential
Plim_1774	0.123065	non-essential	non-essential
Plim_1775	0.00670141	essential	essential
Plim_1776	0.00298805	essential	essential
Plim_1777	0.00311042	essential	essential
Plim_1778	0.0727273	non-essential	non-essential
Plim_1779	0.0363933	non-essential	non-essential
Plim_1780	0.0522456	non-essential	non-essential
Plim_1781	0.0945946	non-essential	non-essential
Plim_1782	0.123739	non-essential	non-essential
Plim_1783	0.0816034	non-essential	non-essential
Plim_1784	0.0810489	non-essential	non-essential
Plim_1785	0.0846092	non-essential	non-essential
Plim_1786	0.158625	non-essential	non-essential
Plim_1787	0.129667	non-essential	non-essential
Plim_1788	0.0928793	non-essential	non-essential
Plim_1789	0.11632	non-essential	non-essential
Plim_1790	0.13148	non-essential	non-essential
Plim_1791	0.104933	non-essential	non-essential
Plim_1792	0.0968921	non-essential	non-essential
Plim_1793	0.124357	non-essential	non-essential
Plim_1794	0.0979955	non-essential	non-essential
Plim_1795	0.132312	non-essential	non-essential
Plim_1796	0.0930615	non-essential	non-essential
Plim_1797	0.108197	non-essential	non-essential
Plim_1798	0.1133	non-essential	non-essential
Plim_1799	0.142953	non-essential	non-essential
Plim_1800	0.00463918	essential	essential
Plim_1801	0.099142	non-essential	non-essential
Plim_1802	0.0845225	non-essential	non-essential
Plim_1803	0.0926325	non-essential	non-essential
Plim_1804	0.0940819	non-essential	non-essential
Plim_1805	0.0864843	non-essential	non-essential
Plim_1806	0.0841031	non-essential	non-essential
Plim_1807	0.0764553	non-essential	non-essential
Plim_1808	0.0991136	non-essential	non-essential
Plim_1809	0.0840381	non-essential	non-essential
Plim_1810	0.0917917	non-essential	non-essential
Plim_1811	0.105671	non-essential	non-essential
Plim_1812	0.13289	non-essential	non-essential
Plim_1813	0.1	non-essential	non-essential
Plim_1814	0.0711785	non-essential	non-essential
Plim_1815	0.079318	non-essential	non-essential
Plim_1816	0.087217	non-essential	non-essential
Plim_1817	0.121514	non-essential	non-essential
Plim_1818	0.143902	non-essential	non-essential
Plim_1819	0.128049	non-essential	non-essential
Plim_1820	0.00248139	essential	essential
Plim_1821	0.00928314	essential	essential
Plim_1822	0.0256011	unclear	essential#
Plim_1823	0.0991217	non-essential	non-essential
Plim_1824	0.0859873	non-essential	non-essential
Plim_1825	0.131274	non-essential	non-essential
Plim_1826	0.106043	non-essential	non-essential
Plim_1827	0.132492	non-essential	non-essential
Plim_1828	0.00671892	essential	essential
Plim_1829	0.0037931	essential	essential
Plim_1830	0.108309	non-essential	non-essential
Plim_1831	0.130657	non-essential	non-essential
Plim_1832	0.121768	non-essential	non-essential
Plim_1833	0.121597	non-essential	non-essential
Plim_1834	0.158511	non-essential	non-essential
Plim_1835	0.150685	non-essential	non-essential
Plim_1836	0.0786148	non-essential	non-essential
Plim_1837	0.101399	non-essential	non-essential
Plim_1838	0.118383	non-essential	non-essential
Plim_1839	0.00772698	essential	essential
Plim_1840	0.00530035	essential	essential
Plim_1841	0.0230061	unclear	essential#
Plim_1842	0.109742	non-essential	non-essential
Plim_1843	0.0986688	non-essential	non-essential
Plim_1844	0.127191	non-essential	non-essential
Plim_1845	0.0284858	unclear	essential#
Plim_1846	0.00363636	essential	essential
Plim_1847	0.185002	non-essential	non-essential
Plim_1848	0.200953	non-essential	non-essential
Plim_1849	0.141454	non-essential	non-essential
Plim_1850	0.145055	non-essential	non-essential
Plim_1851	0.177016	non-essential	non-essential
Plim_1852	0.121636	non-essential	non-essential
Plim_1853	0.0868263	non-essential	non-essential
Plim_1854	0.0903226	non-essential	non-essential
Plim_1855	0.0642857	non-essential	non-essential
Plim_1856	0.00773481	essential	essential
Plim_1857	0.0196281	essential	essential
Plim_1858	0.127551	non-essential	non-essential
Plim_1859	0.134702	non-essential	non-essential
Plim_1860	0.171831	non-essential	non-essential
Plim_1861	0.164038	non-essential	non-essential
Plim_1862	0.00426439	essential	essential
Plim_1863	0.0907781	non-essential	non-essential
Plim_1864	0.00950872	essential	essential
Plim_1865	0.135993	non-essential	non-essential
Plim_1866	0.144737	non-essential	non-essential
Plim_1867	0.132091	non-essential	non-essential
Plim_1868	0.112991	non-essential	non-essential
Plim_1869	0.104743	non-essential	non-essential
Plim_1870	0.164773	non-essential	non-essential
Plim_1871	0.102975	non-essential	non-essential
Plim_1872	0.0838585	non-essential	non-essential
Plim_1873	0.0869565	non-essential	non-essential
Plim_1874	0.0915519	non-essential	non-essential
Plim_1875	0.0780347	non-essential	non-essential
Plim_1876	0.10687	non-essential	non-essential
Plim_1877	0.0798787	non-essential	non-essential
Plim_1878	0.0633803	non-essential	non-essential
Plim_1879	0.0698847	non-essential	non-essential
Plim_1880	0.0728277	non-essential	non-essential
Plim_1881	0.0774457	non-essential	non-essential
Plim_1882	0.0772059	non-essential	non-essential
Plim_1883	0.10521	non-essential	non-essential
Plim_1884	0.126117	non-essential	non-essential
Plim_1885	0.111741	non-essential	non-essential
Plim_1886	0.120172	non-essential	non-essential
Plim_1887	0.0785525	non-essential	non-essential
Plim_1888	0.0416915	non-essential	non-essential
Plim_1889	0.0436312	non-essential	non-essential
Plim_1890	0.0473266	non-essential	non-essential
Plim_1891	0.0323276	unclear	unclear
Plim_1892	0.0327533	unclear	unclear
Plim_1893	0.0254777	unclear	unclear
Plim_1894	0.167164	non-essential	non-essential
Plim_1895	0.114525	non-essential	non-essential
Plim_1896	0.125	non-essential	non-essential
Plim_1897	0.00892857	essential	essential
Plim_1898	0	essential	essential
Plim_1899	0.104738	non-essential	non-essential
Plim_1900	0.111842	non-essential	non-essential
Plim_1901	0.140206	non-essential	non-essential
Plim_1902	0.132957	non-essential	non-essential
Plim_1903	0.122958	non-essential	non-essential
Plim_1904	0.108644	non-essential	non-essential
Plim_1905	0.0161871	essential	essential
Plim_1906	0.0896779	non-essential	non-essential
Plim_1907	0.0761719	non-essential	non-essential
Plim_1908	0.0958269	non-essential	non-essential
Plim_1909	0.0949258	non-essential	non-essential
Plim_1910	0.0733696	non-essential	non-essential
Plim_1911	0.120138	non-essential	non-essential
Plim_1912	0.0956938	non-essential	non-essential
Plim_1913	0.00352941	essential	essential
Plim_1914	0.137615	non-essential	non-essential
Plim_1915	0.119743	non-essential	non-essential
Plim_1916	0.0852878	non-essential	non-essential
Plim_1917	0.0642487	non-essential	non-essential
Plim_1918	0.0873494	non-essential	non-essential
Plim_1919	0.115385	non-essential	non-essential
Plim_1920	0.149492	non-essential	non-essential
Plim_1921	0.00227169	essential	essential
Plim_1922	0.174497	non-essential	non-essential
Plim_1923	0.20316	non-essential	non-essential
Plim_1924	0.161627	non-essential	non-essential
Plim_1925	0.0114286	essential	essential
Plim_1926	0.224684	non-essential	non-essential
Plim_1927	0.119522	non-essential	non-essential
Plim_1928	0.00884956	essential	essential
Plim_1929	0.15	non-essential	non-essential
Plim_1930	0.176429	non-essential	non-essential
Plim_1931	0.121523	non-essential	non-essential
Plim_1932	0.140756	non-essential	non-essential
Plim_1933	0.128645	non-essential	non-essential
Plim_1934	0.0931818	non-essential	non-essential
Plim_1935	0.17853	non-essential	non-essential
Plim_1936	0.110509	non-essential	non-essential
Plim_1937	0.109677	non-essential	non-essential
Plim_1938	0.121622	non-essential	non-essential
Plim_1939	0.149268	non-essential	non-essential
Plim_1940	0.0535456	non-essential	non-essential
Plim_1941	0.183374	non-essential	non-essential
Plim_1942	0.149864	non-essential	non-essential
Plim_1943	0.147059	non-essential	non-essential
Plim_1944	0.0616438	non-essential	non-essential
Plim_1945	0.0725953	non-essential	non-essential
Plim_1946	0.0774194	non-essential	non-essential
Plim_1947	0.128814	non-essential	non-essential
Plim_1948	0.109737	non-essential	non-essential
Plim_1949	0.085389	non-essential	non-essential
Plim_1950	0.111634	non-essential	non-essential
Plim_1951	0.17418	non-essential	non-essential
Plim_1952	0.189349	non-essential	non-essential
Plim_1953	0.122042	non-essential	non-essential
Plim_1954	0.170358	non-essential	non-essential
Plim_1955	0.111355	non-essential	non-essential
Plim_1956	0.130368	non-essential	non-essential
Plim_1957	0.133827	non-essential	non-essential
Plim_1958	0.125245	non-essential	non-essential
Plim_1959	0.010596	essential	essential
Plim_1960	0.00408831	essential	essential
Plim_1961	0.162437	non-essential	non-essential
Plim_1962	0.140816	non-essential	non-essential
Plim_1963	0.123069	non-essential	non-essential
Plim_1964	0.00281955	essential	essential
Plim_1965	0.00444774	essential	essential
Plim_1966	0.0142653	essential	essential
Plim_1967	0.0832196	non-essential	non-essential
Plim_1968	0.0748175	non-essential	non-essential
Plim_1969	0.116022	non-essential	non-essential
Plim_1970	0.101786	non-essential	non-essential
Plim_1971	0.0994424	non-essential	non-essential
Plim_1972	0.112845	non-essential	non-essential
Plim_1973	0.120879	non-essential	non-essential
Plim_1974	0.128834	non-essential	non-essential
Plim_1975	0.088423	non-essential	non-essential
Plim_1976	0.0406091	non-essential	non-essential
Plim_1977	0.112299	non-essential	non-essential
Plim_1978	0.145677	non-essential	non-essential
Plim_1979	0.145963	non-essential	non-essential
Plim_1980	0.139202	non-essential	non-essential
Plim_1981	0.123517	non-essential	non-essential
Plim_1982	0.0815939	non-essential	non-essential
Plim_1983	0.0942149	non-essential	non-essential
Plim_1984	0.0934164	non-essential	non-essential
Plim_1985	0.0942452	non-essential	non-essential
Plim_1986	0.154412	non-essential	non-essential
Plim_1987	0.0647003	non-essential	non-essential
Plim_1988	0.00118765	essential	essential
Plim_1989	0.156098	non-essential	non-essential
Plim_1990	0.0842105	non-essential	non-essential
Plim_1991	0.122056	non-essential	non-essential
Plim_1992	0.037064	non-essential	essential#
Plim_1993	0.0339223	unclear	essential#
Plim_1994	0.00888325	essential	essential
Plim_1995	0.0188849	essential	essential
Plim_1996	0.119565	non-essential	non-essential
Plim_1997	0.0515933	non-essential	non-essential
Plim_1998	0.0842217	non-essential	non-essential
Plim_1999	0.0976043	non-essential	non-essential
[truncated: 2,374 more rows]

## Sheet: Supplementary Data 3
Locus tag	Insertion Index score	Original, cutoff1( 0,013), cutoff 2 (0,022)	Lowering cut-off1 (0,010)	Lowering cut-off1 (0,011)	Lowering cut-off1 (0,012)	Lowering cut-off2 (0,019)	Lowering cut-off2 (0,020)	Lowering cut-off2 (0,021)	Increasing cut-off1 (0,014)	Increasing cut-off1 (0,016)	Increasing cut-off2 (0,023)	Increasing cut-off2 (0,024)	Increasing cut-off2 (0,025)
Plim_0056	0.0340031	unclear	non-essential	non-essential	non-essential	unclear	unclear	unclear	unclear	unclear	unclear	unclear	unclear
Plim_0102	0.0183639	essential	unclear	essential	essential	essential	essential	essential	essential	essential	essential	essential	essential
Plim_0180	0.0362117	non-essential	non-essential	non-essential	non-essential	non-essential	non-essential	non-essential	unclear	unclear	non-essential	non-essential	non-essential
Plim_0264	0.0337079	unclear	non-essential	non-essential	unclear	unclear	unclear	unclear	unclear	unclear	unclear	unclear	unclear
Plim_0267	0.0206422	unclear	unclear	unclear	unclear	unclear	unclear	unclear	unclear	essential	unclear	unclear	unclear
Plim_0321	0.0310966	unclear	non-essential	unclear	unclear	unclear	unclear	unclear	unclear	unclear	unclear	unclear	unclear
Plim_0348	0.0334347	unclear	non-essential	non-essential	unclear	unclear	unclear	unclear	unclear	unclear	unclear	unclear	unclear
Plim_0360	0.0352113	non-essential	non-essential	non-essential	non-essential	non-essential	non-essential	non-essential	unclear	unclear	non-essential	unclear	unclear
Plim_0372	0.0366133	non-essential	non-essential	non-essential	non-essential	non-essential	non-essential	non-essential	non-essential	unclear	non-essential	non-essential	non-essential
Plim_0396	0.0204947	unclear	unclear	unclear	unclear	unclear	unclear	unclear	unclear	essential	unclear	unclear	essential
Plim_0445	0.0189243	essential	unclear	unclear	essential	unclear	essential	essential	essential	essential	essential	essential	essential
Plim_0500	0.0307942	unclear	non-essential	unclear	unclear	unclear	unclear	unclear	unclear	unclear	unclear	unclear	unclear
Plim_0507	0.0201729	unclear	unclear	unclear	unclear	unclear	unclear	unclear	essential	essential	unclear	essential	essential
Plim_0510	0.0194986	essential	unclear	unclear	unclear	unclear	unclear	unclear	essential	essential	essential	essential	essential
Plim_0533	0.0182724	essential	unclear	essential	essential	essential	essential	essential	essential	essential	essential	essential	essential
Plim_0604	0.0310559	unclear	non-essential	unclear	unclear	unclear	unclear	unclear	unclear	unclear	unclear	unclear	unclear
Plim_R0030	0.037037	non-essential	non-essential	non-essential	non-essential	non-essential	non-essential	non-essential	non-essential	unclear	non-essential	non-essential	non-essential
Plim_0764	0.0183246	essential	unclear	essential	essential	essential	essential	essential	essential	essential	essential	essential	essential
Plim_0856	0.0191083	essential	unclear	unclear	essential	unclear	unclear	essential	essential	essential	essential	essential	essential
Plim_0923	0.0194553	essential	unclear	unclear	unclear	unclear	unclear	unclear	essential	essential	essential	essential	essential
Plim_0948	0.0375783	non-essential	non-essential	non-essential	non-essential	non-essential	non-essential	non-essential	non-essential	unclear	non-essential	non-essential	non-essential
Plim_1016	0.0333626	unclear	non-essential	non-essential	unclear	unclear	unclear	unclear	unclear	unclear	unclear	unclear	unclear
Plim_1076	0.0376665	non-essential	non-essential	non-essential	non-essential	non-essential	non-essential	non-essential	non-essential	unclear	non-essential	non-essential	non-essential
Plim_1117	0.0366812	non-essential	non-essential	non-essential	non-essential	non-essential	non-essential	non-essential	non-essential	unclear	non-essential	non-essential	non-essential
Plim_1220	0.0359828	non-essential	non-essential	non-essential	non-essential	non-essential	non-essential	non-essential	unclear	unclear	non-essential	non-essential	non-essential
Plim_1271	0.0194175	essential	unclear	unclear	unclear	unclear	unclear	essential	essential	essential	essential	essential	essential
Plim_1273	0.0184426	essential	unclear	essential	essential	essential	essential	essential	essential	essential	essential	essential	essential
Plim_1332	0.0357143	non-essential	non-essential	non-essential	non-essential	non-essential	non-essential	non-essential	unclear	unclear	non-essential	non-essential	non-essential
Plim_1601	0.0199637	unclear	unclear	unclear	unclear	unclear	unclear	unclear	essential	essential	unclear	essential	essential
Plim_1606	0.0189274	essential	unclear	unclear	essential	unclear	essential	essential	essential	essential	essential	essential	essential
Plim_1665	0.0318021	unclear	non-essential	unclear	unclear	unclear	unclear	unclear	unclear	unclear	unclear	unclear	unclear
Plim_1779	0.0363933	non-essential	non-essential	non-essential	non-essential	non-essential	non-essential	non-essential	non-essential	unclear	non-essential	non-essential	non-essential
Plim_1857	0.0196281	essential	unclear	unclear	unclear	unclear	unclear	unclear	essential	essential	essential	essential	essential
Plim_1891	0.0323276	unclear	non-essential	non-essential	unclear	unclear	unclear	unclear	unclear	unclear	unclear	unclear	unclear
Plim_1892	0.0327533	unclear	non-essential	non-essential	unclear	unclear	unclear	unclear	unclear	unclear	unclear	unclear	unclear
Plim_1992	0.037064	non-essential	non-essential	non-essential	non-essential	non-essential	non-essential	non-essential	non-essential	unclear	non-essential	non-essential	non-essential
Plim_1993	0.0339223	unclear	non-essential	non-essential	unclear	unclear	unclear	unclear	unclear	unclear	unclear	unclear	unclear
Plim_1995	0.0188849	essential	unclear	unclear	essential	unclear	essential	essential	essential	essential	essential	essential	essential
Plim_2017	0.0207317	unclear	unclear	unclear	unclear	unclear	unclear	unclear	unclear	essential	unclear	unclear	unclear
Plim_2093	0.0352505	non-essential	non-essential	non-essential	non-essential	non-essential	non-essential	non-essential	unclear	unclear	non-essential	unclear	unclear
Plim_2105	0.0377588	non-essential	non-essential	non-essential	non-essential	non-essential	non-essential	non-essential	non-essential	unclear	non-essential	non-essential	non-essential
Plim_2107	0.037248	non-essential	non-essential	non-essential	non-essential	non-essential	non-essential	non-essential	non-essential	unclear	non-essential	non-essential	non-essential
Plim_2178	0.0358362	non-essential	non-essential	non-essential	non-essential	non-essential	non-essential	non-essential	unclear	unclear	non-essential	non-essential	non-essential
Plim_2202	0.0356688	non-essential	non-essential	non-essential	non-essential	non-essential	non-essential	non-essential	unclear	unclear	non-essential	non-essential	non-essential
Plim_2203	0.0366355	non-essential	non-essential	non-essential	non-essential	non-essential	non-essential	non-essential	non-essential	unclear	non-essential	non-essential	non-essential
Plim_2225	0.032767	unclear	non-essential	non-essential	unclear	unclear	unclear	unclear	unclear	unclear	unclear	unclear	unclear
Plim_2260	0.0350034	non-essential	non-essential	non-essential	non-essential	non-essential	non-essential	non-essential	unclear	unclear	non-essential	unclear	unclear
Plim_2486	0.0340368	unclear	non-essential	non-essential	non-essential	unclear	unclear	unclear	unclear	unclear	unclear	unclear	unclear
Plim_2503	0.0204082	unclear	unclear	unclear	unclear	unclear	unclear	unclear	unclear	essential	unclear	unclear	essential
Plim_2513	0.0323993	unclear	non-essential	non-essential	unclear	unclear	unclear	unclear	unclear	unclear	unclear	unclear	unclear
Plim_2544	0.0314861	unclear	non-essential	unclear	unclear	unclear	unclear	unclear	unclear	unclear	unclear	unclear	unclear
Plim_2545	0.0370763	non-essential	non-essential	non-essential	non-essential	non-essential	non-essential	non-essential	non-essential	unclear	non-essential	non-essential	non-essential
Plim_2560	0.0338983	unclear	non-essential	non-essential	unclear	unclear	unclear	unclear	unclear	unclear	unclear	unclear	unclear
Plim_2597	0.0202703	unclear	unclear	unclear	unclear	unclear	unclear	unclear	unclear	essential	unclear	essential	essential
Plim_2615	0.0334553	unclear	non-essential	non-essential	unclear	unclear	unclear	unclear	unclear	unclear	unclear	unclear	unclear
Plim_2686	0.0195091	essential	unclear	unclear	unclear	unclear	unclear	unclear	essential	essential	essential	essential	essential
Plim_2784	0.0317259	unclear	non-essential	unclear	unclear	unclear	unclear	unclear	unclear	unclear	unclear	unclear	unclear
Plim_2790	0.0338266	unclear	non-essential	non-essential	unclear	unclear	unclear	unclear	unclear	unclear	unclear	unclear	unclear
Plim_2903	0.0201005	unclear	unclear	unclear	unclear	unclear	unclear	unclear	essential	essential	unclear	essential	essential
Plim_2925	0.0335393	unclear	non-essential	non-essential	unclear	unclear	unclear	unclear	unclear	unclear	unclear	unclear	unclear
Plim_2930	0.036	non-essential	non-essential	non-essential	non-essential	non-essential	non-essential	non-essential	unclear	unclear	non-essential	non-essential	non-essential
Plim_2948	0.0355966	non-essential	non-essential	non-essential	non-essential	non-essential	non-essential	non-essential	unclear	unclear	non-essential	non-essential	non-essential
Plim_2968	0.032419	unclear	non-essential	non-essential	unclear	unclear	unclear	unclear	unclear	unclear	unclear	unclear	unclear
Plim_2991	0.0351562	non-essential	non-essential	non-essential	non-essential	non-essential	non-essential	non-essential	unclear	unclear	non-essential	unclear	unclear
Plim_3068	0.0368932	non-essential	non-essential	non-essential	non-essential	non-essential	non-essential	non-essential	non-essential	unclear	non-essential	non-essential	non-essential
Plim_3071	0.0334347	unclear	non-essential	non-essential	unclear	unclear	unclear	unclear	unclear	unclear	unclear	unclear	unclear
Plim_3074	0.0189189	essential	unclear	unclear	essential	unclear	essential	essential	essential	essential	essential	essential	essential
Plim_3172	0.0201613	unclear	unclear	unclear	unclear	unclear	unclear	unclear	essential	essential	unclear	essential	essential
Plim_3176	0.030825	unclear	non-essential	unclear	unclear	unclear	unclear	unclear	unclear	unclear	unclear	unclear	unclear
Plim_3194	0.0188425	essential	unclear	unclear	essential	unclear	essential	essential	essential	essential	essential	essential	essential
Plim_3262	0.0375	non-essential	non-essential	non-essential	non-essential	non-essential	non-essential	non-essential	non-essential	unclear	non-essential	non-essential	non-essential
Plim_3321	0.0203488	unclear	unclear	unclear	unclear	unclear	unclear	unclear	unclear	essential	unclear	unclear	essential
Plim_3454	0.0366748	non-essential	non-essential	non-essential	non-essential	non-essential	non-essential	non-essential	non-essential	unclear	non-essential	non-essential	non-essential
Plim_3582	0.0194553	essential	unclear	unclear	unclear	unclear	unclear	unclear	essential	essential	essential	essential	essential
Plim_3598	0.0183585	essential	unclear	essential	essential	essential	essential	essential	essential	essential	essential	essential	essential
Plim_3601	0.0183299	essential	unclear	essential	essential	essential	essential	essential	essential	essential	essential	essential	essential
Plim_3617	0.0350515	non-essential	non-essential	non-essential	non-essential	non-essential	non-essential	non-essential	unclear	unclear	non-essential	unclear	unclear
Plim_3653	0.0324427	unclear	non-essential	non-essential	unclear	unclear	unclear	unclear	unclear	unclear	unclear	unclear	unclear
Plim_3697	0.0371287	non-essential	non-essential	non-essential	non-essential	non-essential	non-essential	non-essential	non-essential	unclear	non-essential	non-essential	non-essential
Plim_3698	0.031941	unclear	non-essential	unclear	unclear	unclear	unclear	unclear	unclear	unclear	unclear	unclear	unclear
Plim_3699	0.0183221	essential	unclear	essential	essential	essential	essential	essential	essential	essential	essential	essential	essential
Plim_3713	0.0355301	non-essential	non-essential	non-essential	non-essential	non-essential	non-essential	non-essential	unclear	unclear	non-essential	non-essential	non-essential
Plim_3731	0.0319149	unclear	non-essential	unclear	unclear	unclear	unclear	unclear	unclear	unclear	unclear	unclear	unclear
Plim_3774	0.0362875	non-essential	non-essential	non-essential	non-essential	non-essential	non-essential	non-essential	unclear	unclear	non-essential	non-essential	non-essential
Plim_3785	0.0340909	unclear	non-essential	non-essential	non-essential	unclear	unclear	unclear	unclear	unclear	unclear	unclear	unclear
Plim_3794	0.0312772	unclear	non-essential	unclear	unclear	unclear	unclear	unclear	unclear	unclear	unclear	unclear	unclear
Plim_3814	0.0336134	unclear	non-essential	non-essential	unclear	unclear	unclear	unclear	unclear	unclear	unclear	unclear	unclear
Plim_3825	0.0355649	non-essential	non-essential	non-essential	non-essential	non-essential	non-essential	non-essential	unclear	unclear	non-essential	non-essential	non-essential
Plim_3847	0.0360054	non-essential	non-essential	non-essential	non-essential	non-essential	non-essential	non-essential	unclear	unclear	non-essential	non-essential	non-essential
Plim_3867	0.0189076	essential	unclear	unclear	essential	unclear	essential	essential	essential	essential	essential	essential	essential
Plim_3911	0.0332031	unclear	non-essential	non-essential	unclear	unclear	unclear	unclear	unclear	unclear	unclear	unclear	unclear
Plim_3920	0.0352505	non-essential	non-essential	non-essential	non-essential	non-essential	non-essential	non-essential	unclear	unclear	non-essential	unclear	unclear
Plim_3985	0.0195394	essential	unclear	unclear	unclear	unclear	unclear	unclear	essential	essential	essential	essential	essential
Plim_3988	0.0319149	unclear	non-essential	unclear	unclear	unclear	unclear	unclear	unclear	unclear	unclear	unclear	unclear
Plim_4040	0.0197044	essential	unclear	unclear	unclear	unclear	unclear	unclear	essential	essential	essential	essential	essential
Plim_4058	0.02	unclear	unclear	unclear	unclear	unclear	unclear	unclear	essential	essential	unclear	essential	essential
Plim_4059	0.020595	unclear	unclear	unclear	unclear	unclear	unclear	unclear	unclear	essential	unclear	unclear	essential
Plim_4062	0.0375	non-essential	non-essential	non-essential	non-essential	non-essential	non-essential	non-essential	non-essential	unclear	non-essential	non-essential	non-essential
Plim_4137	0.0372771	non-essential	non-essential	non-essential	non-essential	non-essential	non-essential	non-essential	non-essential	unclear	non-essential	non-essential	non-essential
Plim_4151	0.0192308	essential	unclear	unclear	essential	unclear	unclear	essential	essential	essential	essential	essential	essential
Plim_4155	0.0310219	unclear	non-essential	unclear	unclear	unclear	unclear	unclear	unclear	unclear	unclear	unclear	unclear
Plim_4157	0.031477	unclear	non-essential	unclear	unclear	unclear	unclear	unclear	unclear	unclear	unclear	unclear	unclear
Plim_4169	0.0373444	non-essential	non-essential	non-essential	non-essential	non-essential	non-essential	non-essential	non-essential	unclear	non-essential	non-essential	non-essential
Plim_4173	0.0372849	non-essential	non-essential	non-essential	non-essential	non-essential	non-essential	non-essential	non-essential	unclear	non-essential	non-essential	non-essential
Plim_4175	0.0376432	non-essential	non-essential	non-essential	non-essential	non-essential	non-essential	non-essential	non-essential	unclear	non-essential	non-essential	non-essential
Plim_4176	0.0347432	unclear	non-essential	non-essential	non-essential	non-essential	non-essential	non-essential	unclear	unclear	unclear	unclear	unclear
Plim_4183	0.0314685	unclear	non-essential	unclear	unclear	unclear	unclear	unclear	unclear	unclear	unclear	unclear	unclear
Plim_4227	0.0330396	unclear	non-essential	non-essential	unclear	unclear	unclear	unclear	unclear	unclear	unclear	unclear	unclear
Plim_4276	0.0359281	non-essential	non-essential	non-essential	non-essential	non-essential	non-essential	non-essential	unclear	unclear	non-essential	non-essential	non-essential
Plim_4286	0.0371287	non-essential	non-essential	non-essential	non-essential	non-essential	non-essential	non-essential	non-essential	unclear	non-essential	non-essential	non-essential
Max Insertion index	0.0377588
Min Insertion index	0.0182724
	Number of essential affected	23
	Number of non-essential affected	39
	Number of unclear affected	48

## Sheet: Supplementary Data 4
Locus_tag	KEGG function	Essentiality by TraDIS
Plim_0267	NADH-ubiquinone/plastoquinone oxidoreductase chain 6	Unclear
Plim_0396	hypothetical protein	Unclear
Plim_0500	ribosomal protein L17	Unclear
Plim_0604	thiamine-phosphate pyrophosphorylase	Unclear
Plim_0714	riboflavin biosynthesis protein RibF	Unclear
Plim_0724	hypothetical protein	Unclear
Plim_0895	2-methylcitrate synthase/citrate synthase II	Unclear
Plim_0917	oxidoreductase domain protein	Unclear
Plim_1022	hypothetical protein	Unclear
Plim_1099	hypothetical protein	Unclear
Plim_1132	methionyl-tRNA synthetase	Unclear
Plim_1822	hypothetical protein	Unclear
Plim_1841	peptidase A24A domain protein	Unclear
Plim_1845	hypothetical protein	Unclear
Plim_1993	ABC-3 protein	Unclear
Plim_2517	ABC transporter related protein	Unclear
Plim_2544	DNA binding domain protein, excisionase family	Unclear
Plim_2597	biotin/lipoate A/B protein ligase	Unclear
Plim_2727	hypothetical protein	Unclear
Plim_2984	4'-phosphopantetheinyl transferase	Unclear
Plim_3124	Beta-hydroxyacyl-(acyl-carrier-protein) dehydratase FabA/FabZ	Unclear
Plim_3321	hypothetical protein	Unclear
Plim_3370	Serine/threonine protein kinase-related protein	Unclear
Plim_3389	Type II secretory pathway component PulF-like protein	Unclear
Plim_3478	zinc/iron permease	Unclear
Plim_3650	Glucosamine-1-phosphate N-acetyltransferase	Unclear
Plim_3865	NADH-quinone oxidoreductase, chain I	Unclear
Plim_3988	electron transport protein SCO1/SenC	Unclear
Plim_0861	hypothetical protein	Non-essential
Plim_1456	hypothetical protein	Non-essential
Plim_1992	ABC-3 protein	Non-essential
Plim_2324	(Glutamate--ammonia-ligase) adenylyltransferase	Non-essential
Plim_2369	AMP-dependent synthetase and ligase	Non-essential
Plim_2506	hypothetical protein	Non-essential
Plim_2663	hypothetical protein	Non-essential
Plim_2690	hypothetical protein	Non-essential
Plim_3011	DNA polymerase I	Non-essential

## Sheet: Supplementary Data 5
ID_plm	Essentiality_plm	ID_eco	Essentiality_eco	Gene_name_prediction_eggnog_plm	Gene_name_prediction_eggnog_eco	COG_functional_label_plm	COG_functional_label_eco	KEGG_function_plm	Comparison of labels P. limnophila vs E. coli
plm-Plim_0011	non-essential	lcl|CP009273.1_prot_AIN34266.1_3889	essential	murB	murB	M	M	UDP-N-acetylenolpyruvoylglucosamine reductase	E-E	122
plm-Plim_0016	non-essential	lcl|CP009273.1_prot_AIN31059.1_564	non-essential		cusS	T	T	ATP-binding region ATPase domain protein	E-NE	73
plm-Plim_0025	essential	lcl|CP009273.1_prot_AIN32915.1_2492	essential	hisS	hisS	J	J	histidyl-tRNA synthetase	NE-E	19
plm-Plim_0036	essential	lcl|CP009273.1_prot_AIN34025.1_3645	essential	dnaN	dnaN	L	L	DNA polymerase III, beta subunit	U-E	11
plm-Plim_0047	essential	lcl|CP009273.1_prot_AIN33721.1_3323	non-essential	aroB	aroB	E	E	3-dehydroquinate synthase	E-U	12
plm-Plim_0049	non-essential	lcl|CP009273.1_prot_AIN33617.1_3219	non-essential	dprA	smf	L	LU	DNA protecting protein DprA	NE-U	10
plm-Plim_0053	non-essential	lcl|CP009273.1_prot_AIN31021.1_517	non-essential	yaaA	ybcJ	S	S	RNA-binding S4 domain protein	U-NE	3
plm-Plim_0056	unclear	lcl|CP009273.1_prot_AIN33793.1_3397	non-essential	rsmD	rsmD	L	J	methyltransferase	NE-NE	189
plm-Plim_0063	essential	lcl|CP009273.1_prot_AIN33596.1_3197	essential	accC	accC	I	I	acetyl-CoA carboxylase, biotin carboxylase	U-U	1
plm-Plim_0064	essential	lcl|CP009273.1_prot_AIN33595.1_3196	essential	accB	accB	I	I	acetyl-CoA carboxylase, biotin carboxyl carrier protein
plm-Plim_0065	non-essential	lcl|CP009273.1_prot_AIN32790.1_2367	non-essential	pepQ	ypdF	E	E	peptidase M24
plm-Plim_0081	essential	lcl|CP009273.1_prot_AIN31128.1_634	essential	nadD	nadD	H	H	nicotinate (nicotinamide) nucleotide adenylyltransferase
plm-Plim_0096	non-essential	lcl|CP009273.1_prot_AIN30716.1_180	non-essential	gloA	yaeR	E	E	Glyoxalase/bleomycin resistance protein/dioxygenase
plm-Plim_0132	non-essential	lcl|CP009273.1_prot_AIN31252.1_763	non-essential	moaC	moaC	H	H	molybdenum cofactor biosynthesis protein C
plm-Plim_0137	non-essential	lcl|CP009273.1_prot_AIN30977.1_469	non-essential		fsr	G	P	major facilitator superfamily MFS_1
plm-Plim_0148	non-essential	lcl|CP009273.1_prot_AIN31089.1_594	non-essential	cstA	cstA	T	T	carbon starvation protein CstA
plm-Plim_0149	non-essential	lcl|CP009273.1_prot_AIN33530.1_3128	essential	ispB	ispB	H	H	Trans-hexaprenyltranstransferase
plm-Plim_0158	essential	lcl|CP009273.1_prot_AIN31383.1_894	essential	lpxK	lpxK	F	I	tetraacyldisaccharide 4'-kinase
plm-Plim_0159	non-essential	lcl|CP009273.1_prot_AIN34083.1_3703	non-essential	comM	yifB	O	O	Mg chelatase, subunit ChlI
plm-Plim_0163	essential	lcl|CP009273.1_prot_AIN32908.1_2485	essential	guaA	guaA	F	F	GMP synthase, large subunit
plm-Plim_0175	essential	lcl|CP009273.1_prot_AIN34058.1_3678	non-essential	atpG	atpG	C	C	ATP synthase F1, gamma subunit
plm-Plim_0178	essential	lcl|CP009273.1_prot_AIN33004.1_2581	essential	rplS	rplS	J	J	ribosomal protein L19
plm-Plim_0179	essential	lcl|CP009273.1_prot_AIN33005.1_2582	essential	trmD	trmD	J	J	tRNA (guanine-N1)-methyltransferase
plm-Plim_0181	essential	lcl|CP009273.1_prot_AIN33008.1_2585	essential	ffh	ffh	U	U	signal recognition particle protein
plm-Plim_0185	essential	lcl|CP009273.1_prot_AIN34120.1_3742	essential	dapF	dapF	E	E	diaminopimelate epimerase
plm-Plim_0194	essential	lcl|CP009273.1_prot_AIN30639.1_103	non-essential	nadC	nadC	H	F	nicotinate-nucleotide pyrophosphorylase
plm-Plim_0195	non-essential	lcl|CP009273.1_prot_AIN31532.1_1045	essential	murJ	murJ	U	S	integral membrane protein MviN
plm-Plim_0201	non-essential	lcl|CP009273.1_prot_AIN33207.1_2791	non-essential	aas	lplT	EGP	EGP	major facilitator superfamily MFS_1
plm-Plim_0205	non-essential	lcl|CP009273.1_prot_AIN30622.1_86	essential	murG	murG	M	M	UDP-N-acetylglucosamine--N-acetylmuramyl-(pentapeptide) pyrophosphoryl-undecaprenol N-acetylglucosamine transferase
plm-Plim_0231	non-essential	lcl|CP009273.1_prot_AIN32970.1_2547	unclear	rnc	rnc	J	J	ribonuclease III
plm-Plim_0238	essential	lcl|CP009273.1_prot_AIN33528.1_3126	essential	rpmA	rpmA	J	J	ribosomal protein L27
plm-Plim_0245	non-essential	lcl|CP009273.1_prot_AIN33120.1_2704	non-essential	truD	truD	J	J	tRNA pseudouridine synthase D TruD
plm-Plim_0246	essential	lcl|CP009273.1_prot_AIN33618.1_3220	essential	def	def	J	J	peptide deformylase
plm-Plim_0265	essential	lcl|CP009273.1_prot_AIN30703.1_167	essential	uppS	ispU	H	I	undecaprenyl diphosphate synthase
plm-Plim_0290	non-essential	lcl|CP009273.1_prot_AIN33298.1_2889	non-essential		speB	E	E	agmatinase
plm-Plim_0313	essential	lcl|CP009273.1_prot_AIN33125.1_2709	non-essential	cysC	cysC	F	F	adenylylsulfate kinase
plm-Plim_0321	unclear	lcl|CP009273.1_prot_AIN30604.1_68	non-essential	leuD	leuD	E	E	3-isopropylmalate dehydratase, small subunit
plm-Plim_0323	essential	lcl|CP009273.1_prot_AIN30605.1_69	non-essential	leuC	leuC	H	E	3-isopropylmalate dehydratase, large subunit
plm-Plim_0328	non-essential	lcl|CP009273.1_prot_AIN33182.1_2766	non-essential	ywdK	ygdD	S	S	protein of unknown function DUF423
plm-Plim_0331	essential	lcl|CP009273.1_prot_AIN31378.1_889	unclear	cmk	cmk	F	F	cytidylate kinase
plm-Plim_0334	essential	lcl|CP009273.1_prot_AIN30570.1_32	non-essential	carB	carB	F	F	carbamoyl-phosphate synthase, large subunit
plm-Plim_0356	unclear	lcl|CP009273.1_prot_AIN33529.1_3127	essential	rplU	rplU	J	J	ribosomal protein L21
plm-Plim_0357	essential	lcl|CP009273.1_prot_AIN33588.1_3187	non-essential	rne	rng	J	J	ribonuclease, Rne/Rng family
plm-Plim_0360	non-essential	lcl|CP009273.1_prot_AIN32814.1_2391	non-essential	ptsO	ptsH	G	G	phosphocarrier, HPr family
plm-Plim_0361	essential	lcl|CP009273.1_prot_AIN34203.1_3825	non-essential	ptsN	frvA	G	G	phosphoenolpyruvate-dependent sugar phosphotransferase system EIIA 2
plm-Plim_0379	essential	lcl|CP009273.1_prot_AIN33510.1_3108	essential	rpsO	rpsO	J	J	ribosomal protein S15
plm-Plim_0380	essential	lcl|CP009273.1_prot_AIN33509.1_3107	unclear	pnp	pnp	J	J	Polyribonucleotide nucleotidyltransferase
plm-Plim_0383	non-essential	lcl|CP009273.1_prot_AIN32572.1_2140	non-essential	nfo	nfo	L	L	apurinic endonuclease Apn1
plm-Plim_0393	essential	lcl|CP009273.1_prot_AIN32529.1_2094	non-essential	mrp	mrp	D	D	Cobyrinic acid ac-diamide synthase
plm-Plim_0395	non-essential	lcl|CP009273.1_prot_AIN32434.1_1996	non-essential	yeeZ	yeeZ	GM	GM	NAD-dependent epimerase/dehydratase
plm-Plim_0430	non-essential	lcl|CP009273.1_prot_AIN32910.1_2487	non-essential	xseA	xseA	L	L	exodeoxyribonuclease VII, large subunit
plm-Plim_0438	essential	lcl|CP009273.1_prot_AIN34271.1_3894	essential	nusG	nusG	K	K	transcription termination/antitermination factor NusG
plm-Plim_0439	essential	lcl|CP009273.1_prot_AIN34272.1_3895	essential	rplK	rplK	J	J	ribosomal protein L11
plm-Plim_0440	essential	lcl|CP009273.1_prot_AIN34273.1_3896	essential	rplA	rplA	J	J	ribosomal protein L1
plm-Plim_0443	essential	lcl|CP009273.1_prot_AIN34276.1_3899	essential	rpoB	rpoB	K	K	DNA-directed RNA polymerase, beta subunit
plm-Plim_0452	essential	lcl|CP009273.1_prot_AIN33311.1_2902	non-essential	yggS	yggS	S	S	alanine racemase domain protein
plm-Plim_0472	essential	lcl|CP009273.1_prot_AIN34277.1_3900	essential	rpoC	rpoC	K	K	DNA-directed RNA polymerase, beta' subunit
plm-Plim_0473	essential	lcl|CP009273.1_prot_AIN33674.1_3276	essential	rpsL	rpsL	J	J	ribosomal protein S12
plm-Plim_0474	essential	lcl|CP009273.1_prot_AIN33673.1_3275	essential	rpsG	rpsG	J	J	ribosomal protein S7
plm-Plim_0476	essential	lcl|CP009273.1_prot_AIN33653.1_3255	essential	rpsJ	rpsJ	J	J	ribosomal protein S10
plm-Plim_0477	essential	lcl|CP009273.1_prot_AIN33652.1_3254	essential	rplC	rplC	J	J	ribosomal protein L3
plm-Plim_0478	essential	lcl|CP009273.1_prot_AIN33651.1_3253	essential	rplD	rplD	J	J	ribosomal protein L4/L1e
plm-Plim_0479	essential	lcl|CP009273.1_prot_AIN33650.1_3252	essential	rplW	rplW	J	J	Ribosomal protein L25/L23
plm-Plim_0480	essential	lcl|CP009273.1_prot_AIN33649.1_3251	essential	rplB	rplB	J	J	ribosomal protein L2
plm-Plim_0481	essential	lcl|CP009273.1_prot_AIN33648.1_3250	essential	rpsS	rpsS	J	J	ribosomal protein S19
plm-Plim_0482	essential	lcl|CP009273.1_prot_AIN33647.1_3249	essential	rplV	rplV	J	J	ribosomal protein L22
plm-Plim_0483	essential	lcl|CP009273.1_prot_AIN33646.1_3248	essential	rpsC	rpsC	J	J	ribosomal protein S3
plm-Plim_0484	essential	lcl|CP009273.1_prot_AIN33645.1_3247	essential	rplP	rplP	J	J	ribosomal protein L16
plm-Plim_0486	essential	lcl|CP009273.1_prot_AIN33643.1_3245	essential	rpsQ	rpsQ	J	J	ribosomal protein S17
plm-Plim_0487	essential	lcl|CP009273.1_prot_AIN33642.1_3244	essential	rplN	rplN	J	J	ribosomal protein L14
plm-Plim_0488	essential	lcl|CP009273.1_prot_AIN33641.1_3243	essential	rplX	rplX	J	J	ribosomal protein L24
plm-Plim_0489	essential	lcl|CP009273.1_prot_AIN33640.1_3242	essential	rplE	rplE	J	J	ribosomal protein L5
plm-Plim_0491	essential	lcl|CP009273.1_prot_AIN33638.1_3240	essential	rpsH	rpsH	J	J	ribosomal protein S8
plm-Plim_0492	essential	lcl|CP009273.1_prot_AIN33637.1_3239	essential	rplF	rplF	J	J	ribosomal protein L6
plm-Plim_0493	essential	lcl|CP009273.1_prot_AIN33636.1_3238	essential	rplR	rplR	J	J	ribosomal protein L18
plm-Plim_0494	essential	lcl|CP009273.1_prot_AIN33635.1_3237	essential	rpsE	rpsE	J	J	ribosomal protein S5
plm-Plim_0495	essential	lcl|CP009273.1_prot_AIN33633.1_3235	essential	rplO	rplO	J	J	ribosomal protein L15
plm-Plim_0496	essential	lcl|CP009273.1_prot_AIN33632.1_3234	essential	secY	secY	U	U	preprotein translocase, SecY subunit
plm-Plim_0497	essential	lcl|CP009273.1_prot_AIN33630.1_3232	essential	rpsM	rpsM	J	J	ribosomal protein S13
plm-Plim_0498	essential	lcl|CP009273.1_prot_AIN33629.1_3231	essential	rpsK	rpsK	J	J	ribosomal protein S11
plm-Plim_0499	essential	lcl|CP009273.1_prot_AIN33627.1_3229	essential	rpoA	rpoA	K	K	DNA-directed RNA polymerase, alpha subunit
plm-Plim_0500	unclear	lcl|CP009273.1_prot_AIN33626.1_3228	essential	rplQ	rplQ	J	J	ribosomal protein L17
plm-Plim_0537	non-essential	lcl|CP009273.1_prot_AIN31360.1_871	non-essential	yrvN	rarA	L	L	AAA ATPase central domain protein
plm-Plim_0549	essential	lcl|CP009273.1_prot_AIN34450.1_4076	essential	rsgA	rsgA	S	J	ribosome small subunit-dependent GTPase A
plm-Plim_0560	non-essential	lcl|CP009273.1_prot_AIN31433.1_944	non-essential		yccU	S	S	CoA-binding domain protein
plm-Plim_0567	non-essential	lcl|CP009273.1_prot_AIN32089.1_1638	non-essential	xenA	nemA	C	C	NADH:flavin oxidoreductase/NADH oxidase
plm-Plim_0591	essential	lcl|CP009273.1_prot_AIN32725.1_2296	essential	folC	folC	H	H	FolC bifunctional protein
plm-Plim_0597	non-essential	lcl|CP009273.1_prot_AIN34444.1_4070	non-essential	epmA	epmA	H	J	Lysine--tRNA ligase
plm-Plim_0609	non-essential	lcl|CP009273.1_prot_AIN31975.1_1517	unclear		eamA	EG	EG	protein of unknown function DUF6 transmembrane
plm-Plim_0610	essential	lcl|CP009273.1_prot_AIN32916.1_2493	essential	ispG	ispG	I	I	1-hydroxy-2-methyl-2-(E)-butenyl 4-diphosphate synthase
plm-Plim_0622	essential	lcl|CP009273.1_prot_AIN31201.1_712	essential	sucA	sucA	C	F	2-oxoglutarate dehydrogenase, E1 subunit
plm-Plim_0650	essential	lcl|CP009273.1_prot_AIN32726.1_2297	essential	accD	accD	I	I	acetyl-CoA carboxylase, carboxyl transferase, beta subunit
plm-Plim_0672	non-essential	lcl|CP009273.1_prot_AIN32243.1_1793	unclear	rnd	rnd	J	J	Ribonuclease D
plm-Plim_0674	essential	lcl|CP009273.1_prot_AIN33255.1_2845	non-essential	recJ	recJ	L	L	single-stranded-DNA-specific exonuclease RecJ
plm-Plim_0680	non-essential	lcl|CP009273.1_prot_AIN30618.1_82	essential	murF	murF	M	M	UDP-N-acetylmuramoylalanyl-D-glutamyl-2,6-diaminopimelate/D-alanyl-D-alanyl ligase
plm-Plim_0681	non-essential	lcl|CP009273.1_prot_AIN30617.1_81	essential	murE	murE	M	M	UDP-N-acetylmuramyl-tripeptide synthetase
plm-Plim_0694	non-essential	lcl|CP009273.1_prot_AIN30970.1_462	non-essential	recR	recR	L	L	recombination protein RecR
plm-Plim_0695	essential	lcl|CP009273.1_prot_AIN33545.1_3143	non-essential	rpoN	rpoN	K	K	RNA polymerase sigma-54 factor, RpoN
plm-Plim_0702	non-essential	lcl|CP009273.1_prot_AIN34182.1_3804	non-essential		yihR	G	G	Aldose 1-epimerase
plm-Plim_0714	unclear	lcl|CP009273.1_prot_AIN30562.1_24	essential	ribF	ribF	H	H	riboflavin biosynthesis protein RibF
plm-Plim_0715	non-essential	lcl|CP009273.1_prot_AIN32504.1_2068	non-essential	dagK	yegS	I	F	diacylglycerol kinase catalytic region
plm-Plim_0720	non-essential	lcl|CP009273.1_prot_AIN31862.1_1395	non-essential	cdsA	ynbB	S	S	phosphatidate cytidylyltransferase
plm-Plim_0732	essential	lcl|CP009273.1_prot_AIN33628.1_3230	essential	rpsD	rpsD	J	J	ribosomal protein S4
plm-Plim_0737	non-essential	lcl|CP009273.1_prot_AIN33424.1_3020	non-essential	csaA	ygjH	S	J	export-related chaperone CsaA
plm-Plim_0738	essential	lcl|CP009273.1_prot_AIN32900.1_2477	non-essential	purM	purM	F	F	phosphoribosylformylglycinamidine cyclo-ligase
plm-Plim_0748	essential	lcl|CP009273.1_prot_AIN32566.1_2134	essential	folE	folE	H	F	GTP cyclohydrolase I
plm-Plim_0764	essential	lcl|CP009273.1_prot_AIN33122.1_2706	essential	ispD	ispD	I	I	2-C-methyl-D-erythritol 4-phosphate cytidylyltransferase
plm-Plim_0771	essential	lcl|CP009273.1_prot_AIN33716.1_3318	essential	trpS	trpS	J	J	tryptophanyl-tRNA synthetase
plm-Plim_0778	non-essential	lcl|CP009273.1_prot_AIN34376.1_4000	non-essential		alsB	G	G	ribose ABC transporter periplasmic-binding protein
plm-Plim_0813	essential	lcl|CP009273.1_prot_AIN31759.1_1281	non-essential		puuD	S	S	peptidase C26
plm-Plim_0814	non-essential	lcl|CP009273.1_prot_AIN34455.1_4081	essential	yjeE	tsaE	S	S	protein of unknown function UPF0079
plm-Plim_0829	essential	lcl|CP009273.1_prot_AIN33410.1_3006	non-essential	plsY	plsY	I	I	protein of unknown function DUF205
plm-Plim_0841	non-essential	lcl|CP009273.1_prot_AIN32728.1_2299	non-essential	truA	truA	J	J	tRNA pseudouridine synthase A
plm-Plim_0842	essential	lcl|CP009273.1_prot_AIN31361.1_872	essential	serS	serS	J	J	seryl-tRNA synthetase
plm-Plim_0856	essential	lcl|CP009273.1_prot_AIN30560.1_22	essential	rpsT	rpsT	J	J	ribosomal protein S20
plm-Plim_0863	essential	lcl|CP009273.1_prot_AIN34489.1_4115	essential	rpsR	rpsR	J	J	ribosomal protein S18
plm-Plim_0864	non-essential	lcl|CP009273.1_prot_AIN31254.1_765	non-essential	moaE	moaE	H	H	molybdopterin biosynthesis MoaE protein
plm-Plim_0866	non-essential	lcl|CP009273.1_prot_AIN32125.1_1674	non-essential	glpC	ydiJ	C	C	FAD linked oxidase domain protein
plm-Plim_0871	non-essential	lcl|CP009273.1_prot_AIN34135.1_3757	non-essential	ytpA	pldB	I	I	alpha/beta hydrolase fold protein
plm-Plim_0891	non-essential	lcl|CP009273.1_prot_AIN31513.1_1026	non-essential	mdoH	opgH	M	M	glycosyl transferase family 2
plm-Plim_0898	essential	lcl|CP009273.1_prot_AIN33403.1_2999	non-essential	hldE	hldE	H	F	cytidyltransferase-related domain protein
plm-Plim_0900	essential	lcl|CP009273.1_prot_AIN33958.1_3574	non-essential	rfaG	waaG	M	M	glycosyl transferase group 1
plm-Plim_0901	essential	lcl|CP009273.1_prot_AIN33957.1_3573	non-essential		waaP	KLT	F	lipopolysaccharide kinase
plm-Plim_0905	non-essential	lcl|CP009273.1_prot_AIN32625.1_2194	non-essential	apbE	apbE	H	H	ApbE family lipoprotein
plm-Plim_0908	non-essential	lcl|CP009273.1_prot_AIN33978.1_3595	non-essential	recG	recG	L	L	DEAD/DEAH box helicase domain protein
plm-Plim_0918	essential	lcl|CP009273.1_prot_AIN30710.1_174	essential	lpxA	lpxA	M	M	acyl-(acyl-carrier-protein)--UDP-N-acetylglucosamine O-acyltransferase
plm-Plim_0919	essential	lcl|CP009273.1_prot_AIN30628.1_92	essential	lpxC	lpxC	M	M	UDP-3-0-acyl N-acetylglucosamine deacetylase
plm-Plim_0924	non-essential	lcl|CP009273.1_prot_AIN31572.1_1085	unclear	ndh	ndh	C	C	FAD-dependent pyridine nucleotide-disulfide oxidoreductase
plm-Plim_0943	essential	lcl|CP009273.1_prot_AIN30711.1_175	essential	lpxB	lpxB	M	M	lipid-A-disaccharide synthase
plm-Plim_0981	non-essential	lcl|CP009273.1_prot_AIN31248.1_759	non-essential	uvrB	uvrB	L	L	excinuclease ABC, B subunit
plm-Plim_1012	non-essential	lcl|CP009273.1_prot_AIN31297.1_808	non-essential	iaaA	iaaA	E	E	peptidase T2 asparaginase 2
plm-Plim_1023	non-essential	lcl|CP009273.1_prot_AIN32412.1_1966	non-essential	cobT	cobT	H	F	nicotinate-nucleotide/dimethylbenzimidazole phosphoribosyltransferase
plm-Plim_1024	non-essential	lcl|CP009273.1_prot_AIN32413.1_1967	non-essential	cobS	cobS	H	H	cobalamin-5-phosphate synthase CobS
plm-Plim_1107	non-essential	lcl|CP009273.1_prot_AIN33620.1_3222	non-essential		rsmB	J	J	sun protein
plm-Plim_1108	essential	lcl|CP009273.1_prot_AIN31376.1_887	non-essential	aroA	aroA	E	E	3-phosphoshikimate 1-carboxyvinyltransferase
plm-Plim_1109	non-essential	lcl|CP009273.1_prot_AIN32714.1_2285	non-essential	yfcH	yfcH	S	S	NAD-dependent epimerase/dehydratase
plm-Plim_1110	non-essential	lcl|CP009273.1_prot_AIN34145.1_3767	essential		ubiB	S	H	ABC-1 domain protein
plm-Plim_1131	non-essential	lcl|CP009273.1_prot_AIN30619.1_83	essential	mraY	mraY	M	M	phospho-N-acetylmuramoyl-pentapeptide-transferase
plm-Plim_1132	unclear	lcl|CP009273.1_prot_AIN32530.1_2095	essential	metG	metG	J	J	methionyl-tRNA synthetase
plm-Plim_1134	non-essential	lcl|CP009273.1_prot_AIN33759.1_3362	non-essential	glgA	glgA	G	F	glycogen/starch synthase, ADP-glucose type
plm-Plim_1152	essential	lcl|CP009273.1_prot_AIN32270.1_1820	non-essential	tsp	prc	M	M	carboxyl-terminal protease
plm-Plim_1159	essential	lcl|CP009273.1_prot_AIN31219.1_730	non-essential	nadA	nadA	H	F	quinolinate synthetase complex, A subunit
plm-Plim_1184	non-essential	lcl|CP009273.1_prot_AIN33050.1_2633	non-essential		ygaP	P	P	Rhodanese domain protein
plm-Plim_1187	non-essential	lcl|CP009273.1_prot_AIN33119.1_2703	non-essential	surE	umpG	S	F	stationary-phase survival protein SurE
plm-Plim_1192	non-essential	lcl|CP009273.1_prot_AIN30611.1_75	non-essential	ilvN	ilvH	E	E	acetolactate synthase, small subunit
plm-Plim_1195	non-essential	lcl|CP009273.1_prot_AIN33532.1_3130	essential	murA	murA	M	M	UDP-N-acetylglucosamine 1-carboxyvinyltransferase
plm-Plim_1200	non-essential	lcl|CP009273.1_prot_AIN32292.1_1842	unclear	zwf	zwf	G	F	glucose-6-phosphate 1-dehydrogenase
plm-Plim_1221	non-essential	lcl|CP009273.1_prot_AIN34618.1_4260	non-essential	hsdM	hsdM	V	J	Site-specific DNA-methyltransferase (adenine-specific)
plm-Plim_1229	non-essential	lcl|CP009273.1_prot_AIN34132.1_3754	non-essential		recQ	L	L	ATP-dependent DNA helicase RecQ
plm-Plim_1230	non-essential	lcl|CP009273.1_prot_AIN34011.1_3631	non-essential	hspX	ibpA	O	O	heat shock protein Hsp20
plm-Plim_1236	unclear	lcl|CP009273.1_prot_AIN32246.1_1796	essential	yeaZ	tsaB	O	O	peptidase M22 glycoprotease
plm-Plim_1244	essential	lcl|CP009273.1_prot_AIN30916.1_408	essential	thiL	thiL	F	F	thiamine-monophosphate kinase
plm-Plim_1246	non-essential	lcl|CP009273.1_prot_AIN33274.1_2864	non-essential	ygfA	fau	H	H	5-formyltetrahydrofolate cyclo-ligase
plm-Plim_1252	essential	lcl|CP009273.1_prot_AIN33288.1_2879	essential	pgk	pgk	F	F	Phosphoglycerate kinase
plm-Plim_1259	non-essential	lcl|CP009273.1_prot_AIN33506.1_3104	non-essential	deaD	deaD	JKL	F	DEAD/DEAH box helicase domain protein
plm-Plim_1264	essential	lcl|CP009273.1_prot_AIN32722.1_2293	non-essential	purF	purF	F	F	phosphoribosyltransferase
plm-Plim_1287	non-essential	lcl|CP009273.1_prot_AIN33892.1_3501	non-essential	xylA	xylA	G	G	xylose isomerase
plm-Plim_1290	essential	lcl|CP009273.1_prot_AIN33961.1_3577	essential	coaD	coaD	H	F	pantetheine-phosphate adenylyltransferase
plm-Plim_1296	essential	lcl|CP009273.1_prot_AIN31668.1_1189	essential	hemA	hemA	H	H	glutamyl-tRNA reductase
plm-Plim_1301	non-essential	lcl|CP009273.1_prot_AIN32202.1_1752	non-essential	yfhC	ydjA	C	C	nitroreductase
plm-Plim_1321	essential	lcl|CP009273.1_prot_AIN32930.1_2507	essential	nifU	iscU	C	C	nitrogen-fixing NifU domain protein
plm-Plim_1323	essential	lcl|CP009273.1_prot_AIN31016.1_512	non-essential	purE	purE	F	F	phosphoribosylaminoimidazole carboxylase, catalytic subunit
plm-Plim_1328	non-essential	lcl|CP009273.1_prot_AIN32367.1_1917	non-essential	yoqW	yedK	S	E	protein of unknown function DUF159
plm-Plim_1331	essential	lcl|CP009273.1_prot_AIN32698.1_2269	unclear	nuoA	nuoA	C	C	NADH-ubiquinone/plastoquinone oxidoreductase chain 3
plm-Plim_1333	essential	lcl|CP009273.1_prot_AIN32691.1_2262	unclear	nuoI	nuoI	C	C	4Fe-4S ferredoxin iron-sulfur binding domain protein
plm-Plim_1334	essential	lcl|CP009273.1_prot_AIN30589.1_51	non-essential	pdxA	pdxA	H	H	4-hydroxythreonine-4-phosphate dehydrogenase
plm-Plim_1338	essential	lcl|CP009273.1_prot_AIN32317.1_1867	essential	argS	argS	J	J	arginyl-tRNA synthetase
plm-Plim_1342	essential	lcl|CP009273.1_prot_AIN34054.1_3674	essential	glmS	glmS	M	M	glucosamine/fructose-6-phosphate aminotransferase, isomerizing
plm-Plim_1347	non-essential	lcl|CP009273.1_prot_AIN30905.1_397	non-essential	tgt	tgt	F	F	queuine tRNA-ribosyltransferase
plm-Plim_1348	non-essential	lcl|CP009273.1_prot_AIN30906.1_398	non-essential	yajC	yajC	U	U	preprotein translocase, YajC subunit
plm-Plim_1351	essential	lcl|CP009273.1_prot_AIN31562.1_1075	essential	holB	holB	L	L	DNA-directed DNA polymerase
plm-Plim_1353	essential	lcl|CP009273.1_prot_AIN33935.1_3551	essential	gpsA	gpsA	I	I	Glycerol-3-phosphate dehydrogenase (NAD(P)(+))
plm-Plim_1357	non-essential	lcl|CP009273.1_prot_AIN33156.1_2740	non-essential	mazG	mazG	S	F	MazG family protein
plm-Plim_1368	non-essential	lcl|CP009273.1_prot_AIN30721.1_185	non-essential	yaeJ	arfB	J	J	Class I peptide chain release factor
plm-Plim_1374	essential	lcl|CP009273.1_prot_AIN34234.1_3857	non-essential	priA	priA	L	L	primosomal protein N'
plm-Plim_1384	non-essential	lcl|CP009273.1_prot_AIN31866.1_1399	unclear	hrpA	hrpA	L	L	ATP-dependent helicase HrpA
plm-Plim_1385	non-essential	lcl|CP009273.1_prot_AIN33755.1_3357	non-essential	glpG	glpG	S	S	Rhomboid family protein
plm-Plim_1391	non-essential	lcl|CP009273.1_prot_AIN32321.1_1871	non-essential	flhB	flhB	N	N	flagellar biosynthetic protein FlhB
plm-Plim_1402	non-essential	lcl|CP009273.1_prot_AIN32203.1_1753	non-essential	sppA	sppA	OU	OU	signal peptide peptidase SppA, 36K type
plm-Plim_1409	non-essential	lcl|CP009273.1_prot_AIN31167.1_673	non-essential	pgm	pgm	G	G	phosphoglucomutase, alpha-D-glucose phosphate-specific
plm-Plim_1423	essential	lcl|CP009273.1_prot_AIN34296.1_3919	non-essential	purH	purH	F	F	phosphoribosylaminoimidazolecarboxamide formyltransferase/IMP cyclohydrolase
plm-Plim_1432	non-essential	lcl|CP009273.1_prot_AIN33308.1_2899	non-essential	yqgE	yqgE	K	K	protein of unknown function DUF179
plm-Plim_1447	non-essential	lcl|CP009273.1_prot_AIN32403.1_1956	non-essential	mtfA	mtfA	S	S	protein of unknown function DUF980
plm-Plim_1464	non-essential	lcl|CP009273.1_prot_AIN34381.1_4005	non-essential		phnO	K	K	GCN5-related N-acetyltransferase
plm-Plim_1472	non-essential	lcl|CP009273.1_prot_AIN33933.1_3549	non-essential	trmL	trmL	J	J	tRNA/rRNA methyltransferase (SpoU)
plm-Plim_1476	non-essential	lcl|CP009273.1_prot_AIN34620.1_4263	non-essential		yjiA	S	S	cobalamin synthesis protein P47K
plm-Plim_1486	essential	lcl|CP009273.1_prot_AIN34049.1_3669	unclear	phoU	phoU	P	P	phosphate transport system regulatory protein PhoU
plm-Plim_1498	non-essential	lcl|CP009273.1_prot_AIN32857.1_2434	non-essential	pta	eutD	C	C	Phosphate butyryltransferase
plm-Plim_1508	unclear	lcl|CP009273.1_prot_AIN31796.1_1321	unclear	ydaH	abgT	H	H	AbgT putative transporter
plm-Plim_1509	non-essential	lcl|CP009273.1_prot_AIN32702.1_2273	non-essential	yfbS	yfbS	P	P	Citrate transporter
plm-Plim_1515	non-essential	lcl|CP009273.1_prot_AIN31583.1_1096	non-essential	cobB	cobB	K	K	Silent information regulator protein Sir2
plm-Plim_1521	essential	lcl|CP009273.1_prot_AIN33012.1_2589	essential	nadK	nadK	H	F	ATP-NAD/AcoX kinase
plm-Plim_1527	non-essential	lcl|CP009273.1_prot_AIN32456.1_2019	non-essential	rfbC	rfbC	G	F	dTDP-4-dehydrorhamnose 3,5-epimerase
plm-Plim_1538	essential	lcl|CP009273.1_prot_AIN30761.1_231	non-essential	proB	proB	E	F	glutamate 5-kinase
plm-Plim_1546	essential	lcl|CP009273.1_prot_AIN30873.1_363	essential	hemB	hemB	H	H	Porphobilinogen synthase
plm-Plim_1559	essential	lcl|CP009273.1_prot_AIN34458.1_4084	non-essential	miaA	miaA	J	J	tRNA delta(2)-isopentenylpyrophosphate transferase
plm-Plim_1571	non-essential	lcl|CP009273.1_prot_AIN30620.1_84	essential	murD	murD	M	M	UDP-N-acetylmuramoylalanine/D-glutamate ligase
plm-Plim_1572	non-essential	lcl|CP009273.1_prot_AIN32966.1_2543	essential	acpS	acpS	I	I	holo-acyl-carrier-protein synthase
plm-Plim_1620	essential	lcl|CP009273.1_prot_AIN31379.1_890	essential	rpsA	rpsA	J	J	ribosomal protein S1
plm-Plim_1631	essential	lcl|CP009273.1_prot_AIN30664.1_128	non-essential	panB	panB	H	H	3-methyl-2-oxobutanoate hydroxymethyltransferase
plm-Plim_1633	essential	lcl|CP009273.1_prot_AIN31356.1_867	non-essential	trxB	trxB	C	O	thioredoxin reductase
plm-Plim_1645	non-essential	lcl|CP009273.1_prot_AIN33179.1_2763	non-essential	fucU	fucU	G	G	RbsD or FucU transport
plm-Plim_1646	non-essential	lcl|CP009273.1_prot_AIN30888.1_379	non-essential	yaiI	yaiI	S	S	protein of unknown function DUF188
plm-Plim_1649	non-essential	lcl|CP009273.1_prot_AIN30556.1_18	non-essential	nhaA	nhaA	P	P	Na+/H+ antiporter NhaA
plm-Plim_1657	non-essential	lcl|CP009273.1_prot_AIN33686.1_3288	non-essential		yheT	S	S	alpha/beta hydrolase fold protein
plm-Plim_1659	non-essential	lcl|CP009273.1_prot_AIN31661.1_1182	unclear	ychF	ychF	J	J	GTP-binding protein YchF
plm-Plim_1663	non-essential	lcl|CP009273.1_prot_AIN34241.1_3864	non-essential	katG	katG	P	P	catalase/peroxidase HPI
plm-Plim_1702	essential	lcl|CP009273.1_prot_AIN32739.1_2310	non-essential	aroC	aroC	E	E	chorismate synthase
plm-Plim_1709	non-essential	lcl|CP009273.1_prot_AIN34031.1_3651	non-essential	mnmE	mnmE	J	J	small GTP-binding protein
plm-Plim_1713	non-essential	lcl|CP009273.1_prot_AIN34460.1_4086	non-essential	hflX	hflX	S	J	GTP-binding proten HflX
plm-Plim_1716	essential	lcl|CP009273.1_prot_AIN33155.1_2739	essential	pyrG	pyrG	F	F	CTP synthase
plm-Plim_1717	essential	lcl|CP009273.1_prot_AIN31386.1_897	essential	kdsB	kdsB	H	M	3-deoxy-D-manno-octulosonate cytidylyltransferase
plm-Plim_1722	non-essential	lcl|CP009273.1_prot_AIN33465.1_3061	non-essential	tdcB	tdcB	E	E	Pyridoxal-5'-phosphate-dependent protein beta subunit
plm-Plim_1734	essential	lcl|CP009273.1_prot_AIN30937.1_429	non-essential	clpX	clpX	O	O	ATP-dependent Clp protease, ATP-binding subunit ClpX
plm-Plim_1744	essential	lcl|CP009273.1_prot_AIN31375.1_886	non-essential	serC	serC	H	H	phosphoserine aminotransferase
plm-Plim_1777	essential	lcl|CP009273.1_prot_AIN34295.1_3918	non-essential	purD	purD	F	F	phosphoribosylamine/glycine ligase
plm-Plim_1783	non-essential	lcl|CP009273.1_prot_AIN32840.1_2417	non-essential	eutB	eutB	E	E	Ethanolamine ammonia-lyase
plm-Plim_1784	non-essential	lcl|CP009273.1_prot_AIN32839.1_2416	non-essential	eutC	eutC	E	E	Ethanolamine ammonia-lyase
plm-Plim_1786	non-essential	lcl|CP009273.1_prot_AIN31925.1_1464	non-essential	maeA	maeA	C	C	Malate dehydrogenase (oxaloacetate-decarboxylating) (NADP(+))
plm-Plim_1792	non-essential	lcl|CP009273.1_prot_AIN30904.1_396	non-essential	queA	queA	J	F	S-adenosylmethionine/tRNA-ribosyltransferase-isom erase
plm-Plim_1800	essential	lcl|CP009273.1_prot_AIN30971.1_463	non-essential	htpG	htpG	O	O	heat shock protein Hsp90
plm-Plim_1823	non-essential	lcl|CP009273.1_prot_AIN33408.1_3004	non-essential	uppP	bacA	V	V	Bacitracin resistance protein BacA
plm-Plim_1871	non-essential	lcl|CP009273.1_prot_AIN31176.1_684	non-essential	kdpA	kdpA	P	P	potassium-transporting ATPase, A subunit
plm-Plim_1873	non-essential	lcl|CP009273.1_prot_AIN31174.1_682	non-essential	kdpC	kdpC	P	P	potassium-transporting ATPase, C subunit
plm-Plim_1874	non-essential	lcl|CP009273.1_prot_AIN31173.1_681	non-essential		kdpD	T	T	Osmosensitive K channel His kinase sensor
plm-Plim_1894	non-essential	lcl|CP009273.1_prot_AIN33049.1_2632	non-essential	arsR	ygaV	K	K	regulatory protein ArsR
plm-Plim_1901	non-essential	lcl|CP009273.1_prot_AIN31509.1_1022	non-essential	tfaE	ymdB	S	S	Appr-1-p processing domain protein
plm-Plim_1911	non-essential	lcl|CP009273.1_prot_AIN32324.1_1874	non-essential	cheB	cheB	NT	NT	Protein-glutamate methylesterase
plm-Plim_1912	non-essential	lcl|CP009273.1_prot_AIN32325.1_1875	non-essential	cheR	cheR	NT	J	Protein-glutamate O-methyltransferase
plm-Plim_1925	essential	lcl|CP009273.1_prot_AIN33520.1_3118	essential	folP	folP	H	H	dihydropteroate synthase
plm-Plim_1928	essential	lcl|CP009273.1_prot_AIN31244.1_755	non-essential	bioB	bioB	H	H	biotin synthase
plm-Plim_1940	non-essential	lcl|CP009273.1_prot_AIN34258.1_3881	non-essential	argH	argH	E	E	argininosuccinate lyase
plm-Plim_1942	non-essential	lcl|CP009273.1_prot_AIN30943.1_435	non-essential	queC	queC	F	F	exsB protein
plm-Plim_1971	non-essential	lcl|CP009273.1_prot_AIN31227.1_738	non-essential	galT	galT	C	C	UDP-glucose--hexose-1-phosphate uridylyltransferase
plm-Plim_1995	essential	lcl|CP009273.1_prot_AIN32297.1_1847	non-essential	troA	znuA	P	P	periplasmic solute binding protein
plm-Plim_1997	non-essential	lcl|CP009273.1_prot_AIN31067.1_572	non-essential		nfsB	C	C	nitroreductase
plm-Plim_2031	essential	lcl|CP009273.1_prot_AIN32919.1_2496	non-essential	ndk	ndk	F	F	Nucleoside-diphosphate kinase
plm-Plim_2032	essential	lcl|CP009273.1_prot_AIN30569.1_31	non-essential	carA	carA	F	F	carbamoyl-phosphate synthase, small subunit
plm-Plim_2046	non-essential	lcl|CP009273.1_prot_AIN32991.1_2568	non-essential	clpB	clpB	O	O	ATP-dependent chaperone ClpB
plm-Plim_2048	non-essential	lcl|CP009273.1_prot_AIN32997.1_2574	non-essential	pheA	pheA	E	E	Prephenate dehydratase
plm-Plim_2049	essential	lcl|CP009273.1_prot_AIN34218.1_3841	non-essential	tpiA	tpiA	G	F	triosephosphate isomerase
plm-Plim_2051	non-essential	lcl|CP009273.1_prot_AIN33970.1_3587	non-essential	yicC	yicC	S	S	YicC domain protein
plm-Plim_2055	non-essential	lcl|CP009273.1_prot_AIN31672.1_1193	non-essential	ychA	ychA	S	S	conserved hypothetical protein
plm-Plim_2064	non-essential	lcl|CP009273.1_prot_AIN33537.1_3135	non-essential	mlaE	mlaE	Q	Q	protein of unknown function DUF140
plm-Plim_2069	essential	lcl|CP009273.1_prot_AIN34540.1_4168	essential	valS	valS	J	J	valyl-tRNA synthetase
plm-Plim_2072	essential	lcl|CP009273.1_prot_AIN34464.1_4090	non-essential	purA	purA	F	F	adenylosuccinate synthetase
plm-Plim_2081	essential	lcl|CP009273.1_prot_AIN32442.1_2004	non-essential	hisH	hisH	E	E	imidazole glycerol phosphate synthase, glutamine amidotransferase subunit
plm-Plim_2103	non-essential	lcl|CP009273.1_prot_AIN32808.1_2385	non-essential		yfeH	S	S	Bile acid:sodium symporter
plm-Plim_2137	non-essential	lcl|CP009273.1_prot_AIN32764.1_2340	non-essential	yfdR	yfdR	S	S	hypothetical protein
plm-Plim_2148	essential	lcl|CP009273.1_prot_AIN32721.1_2292	essential	ubiX	ubiX	H	H	3-octaprenyl-4-hydroxybenzoate carboxy-lyase
plm-Plim_2168	non-essential	lcl|CP009273.1_prot_AIN31339.1_850	non-essential	ltaA	ltaE	E	E	Threonine aldolase
plm-Plim_2170	essential	lcl|CP009273.1_prot_AIN32439.1_2001	non-essential	hisD	hisD	E	E	histidinol dehydrogenase
plm-Plim_2173	non-essential	lcl|CP009273.1_prot_AIN34190.1_3812	non-essential	dtd	dtd	J	J	D-tyrosyl-tRNA(Tyr) deacylase
plm-Plim_2174	essential	lcl|CP009273.1_prot_AIN30714.1_178	essential	accA	accA	I	I	acetyl-CoA carboxylase, carboxyl transferase, alpha subunit
plm-Plim_2178	non-essential	lcl|CP009273.1_prot_AIN33434.1_3030	non-essential		rlmG	J	J	methyltransferase small
plm-Plim_2187	essential	lcl|CP009273.1_prot_AIN32953.1_2530	essential	glyA	glyA	E	E	Glycine hydroxymethyltransferase
plm-Plim_2197	essential	lcl|CP009273.1_prot_AIN32076.1_1625	essential	tyrS	tyrS	J	J	tyrosyl-tRNA synthetase
plm-Plim_2199	non-essential	lcl|CP009273.1_prot_AIN31267.1_778	non-essential	ybiA	ybiA	O	O	conserved hypothetical protein
plm-Plim_2216	non-essential	lcl|CP009273.1_prot_AIN32805.1_2382	non-essential	punA	xapA	F	F	purine nucleoside phosphorylase I, inosine and guanosine-specific
plm-Plim_2221	essential	lcl|CP009273.1_prot_AIN31554.1_1067	essential	fabH	fabH	I	I	3-oxoacyl-(acyl-carrier-protein) synthase III
plm-Plim_2224	essential	lcl|CP009273.1_prot_AIN33302.1_2893	essential	metK	metK	H	H	S-adenosylmethionine synthetase
plm-Plim_2227	non-essential	lcl|CP009273.1_prot_AIN33511.1_3109	non-essential	truB	truB	J	J	tRNA pseudouridine synthase B
plm-Plim_2232	non-essential	lcl|CP009273.1_prot_AIN31149.1_655	non-essential	phoH	ybeZ	T	T	PhoH family protein
plm-Plim_2243	unclear	lcl|CP009273.1_prot_AIN34329.1_3953	essential	lexA	lexA	K	K	LexA repressor
plm-Plim_2246	essential	lcl|CP009273.1_prot_AIN32912.1_2489	essential	der	der	S	J	small GTP-binding protein
plm-Plim_2253	essential	lcl|CP009273.1_prot_AIN33200.1_2784	essential	lgt	lgt	M	M	prolipoprotein diacylglyceryl transferase
plm-Plim_2254	essential	lcl|CP009273.1_prot_AIN30663.1_127	non-essential	panC	panC	H	H	pantoate/beta-alanine ligase
plm-Plim_2259	non-essential	lcl|CP009273.1_prot_AIN33735.1_3337	non-essential	pckA	pck	H	F	phosphoenolpyruvate carboxykinase (ATP)
plm-Plim_2262	essential	lcl|CP009273.1_prot_AIN32151.1_1700	essential	pheT	pheT	J	J	phenylalanyl-tRNA synthetase, beta subunit
plm-Plim_2275	non-essential	lcl|CP009273.1_prot_AIN30696.1_160	non-essential	glnD	glnD	H	O	protein-P-II uridylyltransferase
plm-Plim_2287	essential	lcl|CP009273.1_prot_AIN34287.1_3910	essential	hemE	hemE	H	H	uroporphyrinogen decarboxylase
plm-Plim_2290	non-essential	lcl|CP009273.1_prot_AIN34380.1_4004	non-essential	phnP	phnP	S	S	beta-lactamase domain protein
plm-Plim_2297	essential	lcl|CP009273.1_prot_AIN32448.1_2010	non-essential	gnd	gnd	H	F	6-phosphogluconate dehydrogenase, decarboxylating
plm-Plim_2318	essential	lcl|CP009273.1_prot_AIN32967.1_2544	unclear	pdxJ	pdxJ	H	H	Pyridoxine 5'-phosphate synthase
plm-Plim_2323	non-essential	lcl|CP009273.1_prot_AIN33314.1_2905	non-essential	rdgB	rdgB	F	F	non-canonical purine NTP pyrophosphatase, rdgB/HAM1 family
plm-Plim_2331	essential	lcl|CP009273.1_prot_AIN32438.1_2000	non-essential	hisG	hisG	F	F	ATP phosphoribosyltransferase
plm-Plim_2355	non-essential	lcl|CP009273.1_prot_AIN31829.1_1361	non-essential		uspF	T	T	UspA domain protein
plm-Plim_2360	essential	lcl|CP009273.1_prot_AIN30708.1_172	essential	lpxD	lpxD	M	M	UDP-3-O-(3-hydroxymyristoyl) glucosamine N-acyltransferase
plm-Plim_2366	essential	lcl|CP009273.1_prot_AIN33960.1_3576	essential	kdtA	waaA	M	M	Three-deoxy-D-manno-octulosonic-acid transferase domain protein
plm-Plim_2402	non-essential	lcl|CP009273.1_prot_AIN32902.1_2479	non-essential	ppk	ppk	H	F	Polyphosphate kinase
plm-Plim_2405	essential	lcl|CP009273.1_prot_AIN31204.1_715	non-essential	sucD	sucD	C	C	succinyl-CoA synthetase, alpha subunit
plm-Plim_2406	essential	lcl|CP009273.1_prot_AIN31203.1_714	non-essential	sucC	sucC	C	F	succinyl-CoA synthetase, beta subunit
plm-Plim_2413	non-essential	lcl|CP009273.1_prot_AIN33739.1_3341	non-essential	tex	yhgF	K	K	RNA binding S1 domain protein
plm-Plim_2420	essential	lcl|CP009273.1_prot_AIN32140.1_1689	non-essential	ppdK	ppsA	G	G	pyruvate, phosphate dikinase
plm-Plim_2430	essential	lcl|CP009273.1_prot_AIN32300.1_1850	non-essential	ruvB	ruvB	L	L	Holliday junction DNA helicase RuvB
plm-Plim_2440	non-essential	lcl|CP009273.1_prot_AIN30919.1_411	essential	dxs	dxs	H	F	deoxyxylulose-5-phosphate synthase
plm-Plim_2441	non-essential	lcl|CP009273.1_prot_AIN30920.1_412	essential	ispA	ispA	H	H	Polyprenyl synthetase
plm-Plim_2442	essential	lcl|CP009273.1_prot_AIN31019.1_515	essential	cysS	cysS	J	J	cysteinyl-tRNA synthetase
plm-Plim_2444	essential	lcl|CP009273.1_prot_AIN32304.1_1854	non-essential	ruvC	ruvC	L	L	crossover junction endodeoxyribonuclease RuvC
plm-Plim_2446	essential	lcl|CP009273.1_prot_AIN32301.1_1851	non-essential	ruvA	ruvA	L	L	helix-hairpin-helix motif protein
plm-Plim_2447	essential	lcl|CP009273.1_prot_AIN33121.1_2705	essential	ispF	ispF	I	I	2C-methyl-D-erythritol 2,4-cyclodiphosphate synthase
plm-Plim_2449	non-essential	lcl|CP009273.1_prot_AIN34466.1_4092	non-essential	rnr	rnr	J	J	ribonuclease R
plm-Plim_2455	essential	lcl|CP009273.1_prot_AIN33268.1_2858	non-essential	gcvT	gcvT	E	E	glycine cleavage system T protein
plm-Plim_2467	essential	lcl|CP009273.1_prot_AIN34305.1_3928	non-essential	metH	metH	E	H	methionine synthase
plm-Plim_2476	non-essential	lcl|CP009273.1_prot_AIN31281.1_792	non-essential	dps	dps	P	P	Ferritin Dps family protein
plm-Plim_2481	non-essential	lcl|CP009273.1_prot_AIN31365.1_876	non-essential		ycaC	Q	Q	isochorismatase hydrolase
plm-Plim_2484	essential	lcl|CP009273.1_prot_AIN34256.1_3879	non-essential	argC	argC	E	E	N-acetyl-gamma-glutamyl-phosphate reductase
plm-Plim_2498	essential	lcl|CP009273.1_prot_AIN30724.1_188	essential	proS	proS	J	J	prolyl-tRNA synthetase
plm-Plim_2499	essential	lcl|CP009273.1_prot_AIN30762.1_232	non-essential	proA	proA	E	E	gamma-glutamyl phosphate reductase
plm-Plim_2500	non-essential	lcl|CP009273.1_prot_AIN32377.1_1929	non-essential	fliM	fliM	N	N	flagellar motor switch protein FliM
plm-Plim_2501	essential	lcl|CP009273.1_prot_AIN32156.1_1705	essential	infC	infC	J	J	translation initiation factor IF-3
plm-Plim_2502	unclear	lcl|CP009273.1_prot_AIN32155.1_1704	essential	rpmI	rpmI	J	J	ribosomal protein L35
plm-Plim_2503	unclear	lcl|CP009273.1_prot_AIN32154.1_1703	essential	rplT	rplT	J	J	ribosomal protein L20
plm-Plim_2505	essential	lcl|CP009273.1_prot_AIN32152.1_1701	essential	pheS	pheS	J	J	phenylalanyl-tRNA synthetase, alpha subunit
plm-Plim_2513	unclear	lcl|CP009273.1_prot_AIN33415.1_3011	essential	tsaD	tsaD	J	J	metalloendopeptidase, glycoprotease family
plm-Plim_2533	non-essential	lcl|CP009273.1_prot_AIN34189.1_3811	non-essential	rbn	yihY	S	S	ribonuclease BN
plm-Plim_2536	non-essential	lcl|CP009273.1_prot_AIN34066.1_3686	non-essential	gidA	mnmG	D	D	glucose inhibited division protein A
plm-Plim_2551	essential	lcl|CP009273.1_prot_AIN33072.1_2656	essential	alaS	alaS	J	J	alanyl-tRNA synthetase
plm-Plim_2553	non-essential	lcl|CP009273.1_prot_AIN33074.1_2658	non-essential	recA	recA	L	L	recA protein
plm-Plim_2559	essential	lcl|CP009273.1_prot_AIN33514.1_3112	essential	nusA	nusA	K	K	transcription termination factor NusA
plm-Plim_2565	essential	lcl|CP009273.1_prot_AIN31557.1_1070	essential	acpP	acpP	IQ	IQ	acyl carrier protein
plm-Plim_2566	essential	lcl|CP009273.1_prot_AIN31555.1_1068	essential	fabD	fabD	I	I	malonyl CoA-acyl carrier protein transacylase
plm-Plim_2567	essential	lcl|CP009273.1_prot_AIN31553.1_1066	non-essential	plsX	plsX	I	I	fatty acid/phospholipid synthesis protein PlsX
plm-Plim_2583	non-essential	lcl|CP009273.1_prot_AIN32331.1_1881	unclear	motA	motA	N	N	MotA/TolQ/ExbB proton channel
plm-Plim_2602	essential	lcl|CP009273.1_prot_AIN32102.1_1651	essential	ribE	ribC	H	H	riboflavin synthase, alpha subunit
plm-Plim_2603	essential	lcl|CP009273.1_prot_AIN33154.1_2738	essential	eno	eno	G	F	enolase
plm-Plim_2620	non-essential	lcl|CP009273.1_prot_AIN33592.1_3191	essential		mreB	D	D	cell shape determining protein, MreB/Mrl family
plm-Plim_2624	essential	lcl|CP009273.1_prot_AIN34338.1_3962	essential	dnaB	dnaB	L	L	replicative DNA helicase
plm-Plim_2625	essential	lcl|CP009273.1_prot_AIN34490.1_4116	non-essential	rplI	rplI	J	J	ribosomal protein L9
plm-Plim_2628	unclear	lcl|CP009273.1_prot_AIN31662.1_1183	essential	pth	pth	J	J	peptidyl-tRNA hydrolase
plm-Plim_2640	non-essential	lcl|CP009273.1_prot_AIN32620.1_2189	non-essential	eco	eco	S	M	proteinase inhibitor I11 ecotin
plm-Plim_2652	non-essential	lcl|CP009273.1_prot_AIN34617.1_4259	non-essential	hsdS	hsdS	L	V	Restriction endonuclease S subunits-like protein
plm-Plim_2659	essential	lcl|CP009273.1_prot_AIN32802.1_2379	essential	gltX	gltX	J	J	glutamyl-tRNA synthetase
plm-Plim_2670	non-essential	lcl|CP009273.1_prot_AIN31972.1_1514	non-essential		marR	K	K	regulatory protein MarR
plm-Plim_2694	essential	lcl|CP009273.1_prot_AIN33555.1_3153	non-essential	gltB	gltB	E	E	Glutamate synthase (NADH)
plm-Plim_2698	essential	lcl|CP009273.1_prot_AIN33741.1_3343	non-essential	feoB	feoB	P	P	ferrous iron transport protein B
plm-Plim_2699	essential	lcl|CP009273.1_prot_AIN34254.1_3877	non-essential	ppc	ppc	C	H	Phosphoenolpyruvate carboxylase
plm-Plim_2706	non-essential	lcl|CP009273.1_prot_AIN31543.1_1056	non-essential	flgI	flgI	N	N	flagellar P-ring protein
plm-Plim_2709	non-essential	lcl|CP009273.1_prot_AIN31545.1_1058	non-essential	flgK	flgK	N	N	flagellar hook-associated protein FlgK
plm-Plim_2729	essential	lcl|CP009273.1_prot_AIN33619.1_3221	essential	fmt	fmt	J	J	methionyl-tRNA formyltransferase
plm-Plim_2745	non-essential	lcl|CP009273.1_prot_3586	non-essential	rph	rph	J	Not_define	ribonuclease PH
plm-Plim_2768	essential	lcl|CP009273.1_prot_AIN34257.1_3880	non-essential	argB	argB	F	F	acetylglutamate kinase
plm-Plim_2783	non-essential	lcl|CP009273.1_prot_AIN32918.1_2495	non-essential	rlmN	rlmN	J	J	radical SAM enzyme, Cfr family
plm-Plim_2814	non-essential	lcl|CP009273.1_prot_AIN32248.1_1798	non-essential		yoaB	J	J	Endoribonuclease L-PSP
plm-Plim_2817	non-essential	lcl|CP009273.1_prot_AIN32922.1_2499	non-essential	rhdA	sseA	P	P	Rhodanese domain protein
plm-Plim_2822	non-essential	lcl|CP009273.1_prot_AIN32215.1_1765	unclear	msrB	msrB	O	O	methionine-R-sulfoxide reductase
plm-Plim_2835	essential	lcl|CP009273.1_prot_AIN30887.1_378	non-essential	proC	proC	E	E	pyrroline-5-carboxylate reductase
plm-Plim_2850	non-essential	lcl|CP009273.1_prot_AIN31061.1_566	non-essential		cusC	MU	M	outer membrane efflux protein
plm-Plim_2877	essential	lcl|CP009273.1_prot_AIN33573.1_3172	essential	rplM	rplM	J	J	ribosomal protein L13
plm-Plim_2895	non-essential	lcl|CP009273.1_prot_AIN33660.1_3262	non-essential	gspG_1	gspG	U	U	general secretion pathway protein G
plm-Plim_2909	non-essential	lcl|CP009273.1_prot_AIN32148.1_1697	non-essential	btuE	btuE	O	O	Peroxiredoxin
plm-Plim_2913	non-essential	lcl|CP009273.1_prot_AIN31155.1_661	non-essential	nagA	nagA	G	G	N-acetylglucosamine-6-phosphate deacetylase
plm-Plim_2918	non-essential	lcl|CP009273.1_prot_AIN30655.1_119	non-essential	hpt	hpt	F	F	hypoxanthine phosphoribosyltransferase
plm-Plim_2924	essential	lcl|CP009273.1_prot_AIN33011.1_2588	essential	grpE	grpE	O	O	GrpE protein
plm-Plim_2936	non-essential	lcl|CP009273.1_prot_AIN31212.1_723	non-essential		ybgC	S	S	thioesterase superfamily protein
plm-Plim_2939	non-essential	lcl|CP009273.1_prot_AIN32467.1_2030	non-essential	manC	cpsB	M	GM	Mannose-1-phosphate guanylyltransferase
plm-Plim_2973	non-essential	lcl|CP009273.1_prot_AIN31566.1_1079	non-essential	hit	hinT	FG	FG	histidine triad (HIT) protein
plm-Plim_2989	non-essential	lcl|CP009273.1_prot_AIN32220.1_1770	non-essential	prkA	yeaG	T	T	PrkA AAA domain protein
plm-Plim_2990	non-essential	lcl|CP009273.1_prot_AIN32221.1_1771	non-essential	yhbH	yeaH	S	S	protein of unknown function DUF444
plm-Plim_2992	non-essential	lcl|CP009273.1_prot_AIN31646.1_1167	non-essential	spoVR	ycgB	S	S	SpoVR family protein
plm-Plim_3005	non-essential	lcl|CP009273.1_prot_AIN32393.1_1945	non-essential	ypgQ	yedJ	S	S	metal-dependent phosphohydrolase HD sub domain protein
plm-Plim_3008	non-essential	lcl|CP009273.1_prot_AIN31225.1_736	non-essential	galM	galM	G	G	Aldose 1-epimerase
plm-Plim_3011	non-essential	lcl|CP009273.1_prot_AIN34166.1_3788	non-essential	polA	polA	L	L	DNA polymerase I
plm-Plim_3096	non-essential	lcl|CP009273.1_prot_AIN32371.1_1923	non-essential	fliG	fliG	N	N	flagellar motor switch protein FliG
plm-Plim_3117	non-essential	lcl|CP009273.1_prot_AIN32709.1_2280	non-essential	ksgA	yfcD	I	I	NUDIX hydrolase
plm-Plim_3190	essential	lcl|CP009273.1_prot_AIN31717.1_1239	non-essential	trpA	trpA	E	E	tryptophan synthase, alpha subunit
plm-Plim_3191	essential	lcl|CP009273.1_prot_AIN31718.1_1240	non-essential	trpB	trpB	E	E	tryptophan synthase, beta subunit
plm-Plim_3192	essential	lcl|CP009273.1_prot_AIN30700.1_164	essential	pyrH	pyrH	F	F	uridylate kinase
plm-Plim_3193	essential	lcl|CP009273.1_prot_AIN30699.1_163	essential	tsf	tsf	J	J	translation elongation factor Ts
plm-Plim_3194	essential	lcl|CP009273.1_prot_AIN30698.1_162	essential	rpsB	rpsB	J	J	ribosomal protein S2
plm-Plim_3202	essential	lcl|CP009273.1_prot_AIN34116.1_3738	essential	hemC	hemC	H	H	porphobilinogen deaminase
plm-Plim_3208	non-essential	lcl|CP009273.1_prot_AIN33775.1_3379	non-essential	ggt	ggt	E	M	gamma-glutamyltransferase
plm-Plim_3221	non-essential	lcl|CP009273.1_prot_AIN32278.1_1828	non-essential	pphA	pphA	T	T	metallophosphoesterase
plm-Plim_3238	essential	lcl|CP009273.1_prot_AIN33106.1_2690	non-essential		fhlA	KT	KT	sigma-54 factor interaction domain-containing protein
plm-Plim_3253	non-essential	lcl|CP009273.1_prot_AIN31259.1_770	non-essential	ybhP	ybhP	S	L	Endonuclease/exonuclease/phosphatase
plm-Plim_3273	essential	lcl|CP009273.1_prot_AIN30701.1_165	essential	frr	frr	J	J	ribosome recycling factor
plm-Plim_3278	essential	lcl|CP009273.1_prot_AIN30568.1_30	essential	dapB	dapB	E	E	dihydrodipicolinate reductase
plm-Plim_3280	non-essential	lcl|CP009273.1_prot_AIN34453.1_4079	non-essential	queG	queG	C	C	domain of unknown function DUF1730
plm-Plim_3292	non-essential	lcl|CP009273.1_prot_AIN32458.1_2021	non-essential	rfbD	rfbD	M	F	dTDP-4-dehydrorhamnose reductase
plm-Plim_3318	non-essential	lcl|CP009273.1_prot_AIN31250.1_761	non-essential	moaA	moaA	H	H	molybdenum cofactor biosynthesis protein A
plm-Plim_3336	non-essential	lcl|CP009273.1_prot_AIN30935.1_427	non-essential	tig	tig	D	D	trigger factor
plm-Plim_3343	non-essential	lcl|CP009273.1_prot_AIN30674.1_138	non-essential	gluQ	gluQ	J	J	Glutamate--tRNA ligase
plm-Plim_3362	non-essential	lcl|CP009273.1_prot_AIN31296.1_807	non-essential	moeA	moeA	H	H	molybdenum cofactor synthesis domain protein
plm-Plim_3364	essential	lcl|CP009273.1_prot_AIN30702.1_166	essential	dxr	dxr	I	I	1-deoxy-D-xylulose 5-phosphate reductoisomerase
plm-Plim_3372	non-essential	lcl|CP009273.1_prot_AIN32710.1_2281	non-essential		yfcE	T	S	phosphodiesterase, MJ0936 family
plm-Plim_3382	essential	lcl|CP009273.1_prot_AIN31117.1_623	essential	lipA	lipA	H	H	lipoic acid synthetase
plm-Plim_3383	non-essential	lcl|CP009273.1_prot_AIN31119.1_625	non-essential	lipB	lipB	H	H	Lipoate-protein ligase B-like protein
plm-Plim_3414	essential	lcl|CP009273.1_prot_AIN32440.1_2002	non-essential	hisC	hisC	E	E	histidinol-phosphate aminotransferase
plm-Plim_3423	non-essential	lcl|CP009273.1_prot_AIN33042.1_2625	non-essential	lhgO	lhgO	S	C	FAD dependent oxidoreductase
plm-Plim_3436	essential	lcl|CP009273.1_prot_AIN31022.1_518	essential	folD	folD	F	F	Methylenetetrahydrofolate dehydrogenase (NADP(+))
plm-Plim_3453	non-essential	lcl|CP009273.1_prot_AIN34505.1_4132	non-essential	msrA	msrA	O	O	peptide methionine sulfoxide reductase
plm-Plim_3455	essential	lcl|CP009273.1_prot_AIN30566.1_28	essential	ispH	ispH	IM	IM	hydroxymethylbutenyl pyrophosphate reductase
plm-Plim_3461	essential	lcl|CP009273.1_prot_AIN30913.1_405	essential	ribD	ribD	H	H	riboflavin biosynthesis protein RibD
plm-Plim_3486	essential	lcl|CP009273.1_prot_AIN31158.1_664	essential	glnS	glnS	J	J	glutaminyl-tRNA synthetase
plm-Plim_3496	non-essential	lcl|CP009273.1_prot_AIN32306.1_1856	unclear	mutT	nudB	L	L	NUDIX hydrolase
plm-Plim_3508	essential	lcl|CP009273.1_prot_AIN32909.1_2486	unclear	guaB	guaB	F	F	inosine-5'-monophosphate dehydrogenase
plm-Plim_3509	non-essential	lcl|CP009273.1_prot_AIN30588.1_50	non-essential	ksgA	rsmA	J	J	dimethyladenosine transferase
plm-Plim_3527	non-essential	lcl|CP009273.1_prot_AIN33622.1_3224	non-essential	mscL	mscL	M	M	large conductance mechanosensitive channel protein
plm-Plim_3532	essential	lcl|CP009273.1_prot_AIN30644.1_108	unclear	aceE	aceE	C	F	2-oxo-acid dehydrogenase E1 subunit, homodimeric type
plm-Plim_3573	essential	lcl|CP009273.1_prot_AIN33602.1_3203	non-essential	hpaIM	yhdJ	L	L	DNA methylase N-4/N-6 domain protein
plm-Plim_3599	essential	lcl|CP009273.1_prot_AIN34097.1_3719	essential	rho	rho	K	K	transcription termination factor Rho
plm-Plim_3600	essential	lcl|CP009273.1_prot_AIN30914.1_406	essential	ribH	ribE	H	H	6,7-dimethyl-8-ribityllumazine synthase
plm-Plim_3619	essential	lcl|CP009273.1_prot_AIN32961.1_2538	essential	tadA	tadA	FJ	F	CMP/dCMP deaminase zinc-binding protein
plm-Plim_3622	non-essential	lcl|CP009273.1_prot_AIN30817.1_304	non-essential	lldE	ykgE	C	C	protein of unknown function DUF224 cysteine-rich region domain protein
plm-Plim_3623	non-essential	lcl|CP009273.1_prot_AIN30818.1_305	non-essential	lldF	ykgF	C	C	protein of unknown function DUF162
plm-Plim_3633	essential	lcl|CP009273.1_prot_AIN34280.1_3903	non-essential	thiG	thiG	H	H	thiazole biosynthesis family protein
plm-Plim_3645	non-essential	lcl|CP009273.1_prot_AIN33432.1_3028	essential		higA	K	K	helix-turn-helix domain protein
plm-Plim_3650	unclear	lcl|CP009273.1_prot_AIN34055.1_3675	essential	glmU	glmU	M	M	Glucosamine-1-phosphate N-acetyltransferase
plm-Plim_3653	unclear	lcl|CP009273.1_prot_AIN30967.1_459	non-essential	apt	apt	F	F	adenine phosphoribosyltransferase
plm-Plim_3666	non-essential	lcl|CP009273.1_prot_AIN33777.1_3381	non-essential	ugpQ	ugpQ	C	C	glycerophosphoryl diester phosphodiesterase
plm-Plim_3667	non-essential	lcl|CP009273.1_prot_AIN34511.1_4138	essential	ppa	ppa	C	C	Inorganic diphosphatase
plm-Plim_3684	non-essential	lcl|CP009273.1_prot_AIN31770.1_1292	non-essential	ams	ycjM	G	G	alpha amylase catalytic region
plm-Plim_3685	non-essential	lcl|CP009273.1_prot_AIN30755.1_223	non-essential	yafP	yafP	K	K	GCN5-related N-acetyltransferase
plm-Plim_3686	non-essential	lcl|CP009273.1_prot_AIN33204.1_2788	non-essential	ygdQ	ygdQ	P	P	Integral membrane protein TerC
plm-Plim_3690	non-essential	lcl|CP009273.1_prot_AIN31519.1_1032	non-essential	yceI	yceI	S	S	YceI family protein
plm-Plim_3728	non-essential	lcl|CP009273.1_prot_AIN31577.1_1090	non-essential	mfd	mfd	L	L	transcription-repair coupling factor
plm-Plim_3733	essential	lcl|CP009273.1_prot_AIN31131.1_637	essential	leuS	leuS	J	J	leucyl-tRNA synthetase
plm-Plim_3748	non-essential	lcl|CP009273.1_prot_AIN31664.1_1185	non-essential		dauA	P	P	sulphate transporter
plm-Plim_3758	non-essential	lcl|CP009273.1_prot_AIN33668.1_3270	non-essential	bfr	bfr	C	P	bacterioferritin
plm-Plim_3761	non-essential	lcl|CP009273.1_prot_AIN33358.1_2953	non-essential	exbD2	exbD	U	U	Biopolymer transport protein ExbD/TolR
plm-Plim_3769	non-essential	lcl|CP009273.1_prot_AIN32399.1_1952	non-essential	msrP	yedY	C	C	oxidoreductase molybdopterin binding protein
plm-Plim_3789	non-essential	lcl|CP009273.1_prot_AIN33299.1_2890	non-essential	speA	speA	H	H	arginine decarboxylase
plm-Plim_3804	non-essential	lcl|CP009273.1_prot_AIN32041.1_1590	non-essential	ald	pntA	C	C	alanine dehydrogenase
plm-Plim_3813	non-essential	lcl|CP009273.1_prot_AIN32954.1_2531	non-essential	hmp	hmp	C	C	oxidoreductase FAD/NAD(P)-binding domain protein
plm-Plim_3834	non-essential	lcl|CP009273.1_prot_AIN32272.1_1822	non-essential	msrC	msrC	T	T	putative GAF sensor protein
plm-Plim_3860	essential	lcl|CP009273.1_prot_AIN32695.1_2266	unclear	nuoE	nuoE	C	C	NADH dehydrogenase (ubiquinone) 24 kDa subunit
plm-Plim_3862	essential	lcl|CP009273.1_prot_AIN32694.1_2265	unclear	nuoF	nuoF	C	C	NADH-quinone oxidoreductase, F subunit
plm-Plim_3866	essential	lcl|CP009273.1_prot_AIN32690.1_2261	non-essential	nuoJ	nuoJ	C	C	NADH-ubiquinone/plastoquinone oxidoreductase chain 6
plm-Plim_3886	non-essential	lcl|CP009273.1_prot_AIN34542.1_4170	non-essential	pepA	pepA	E	E	Leucyl aminopeptidase
plm-Plim_3948	non-essential	lcl|CP009273.1_prot_AIN31980.1_1522	non-essential	cinA	ydeJ	H	S	CinA domain protein
plm-Plim_3955	non-essential	lcl|CP009273.1_prot_AIN31537.1_1050	non-essential	flgC	flgC	N	N	flagellar basal-body rod protein FlgC
plm-Plim_3956	non-essential	lcl|CP009273.1_prot_AIN32369.1_1921	non-essential	fliE	fliE	N	N	flagellar hook-basal body complex subunit FliE
plm-Plim_3974	non-essential	lcl|CP009273.1_prot_AIN31670.1_1191	essential	prmC	prmC	J	J	modification methylase, HemK family
plm-Plim_3975	non-essential	lcl|CP009273.1_prot_AIN33306.1_2897	non-essential	rsmE	rsmE	J	J	protein of unknown function DUF558
plm-Plim_3994	non-essential	lcl|CP009273.1_prot_AIN34311.1_3934	non-essential	pgi	pgi	G	F	Glucose-6-phosphate isomerase
plm-Plim_3996	essential	lcl|CP009273.1_prot_AIN34240.1_3863	non-essential	metF	metF	C	E	5,10-methylenetetrahydrofolate reductase
plm-Plim_4028	non-essential	lcl|CP009273.1_prot_AIN31596.1_1109	essential	mnmA	mnmA	J	J	tRNA (5-methylaminomethyl-2-thiouridylate)-methyltransferase
plm-Plim_4057	non-essential	lcl|CP009273.1_prot_AIN33108.1_2692	non-essential	mutS	mutS	L	L	DNA mismatch repair protein MutS
plm-Plim_4067	non-essential	lcl|CP009273.1_prot_AIN32380.1_1932	non-essential	fliP	fliP	N	N	flagellar biosynthetic protein FliP
plm-Plim_4069	non-essential	lcl|CP009273.1_prot_AIN32378.1_1930	non-essential	fliN	fliN	N	N	flagellar motor switch protein FliN
plm-Plim_4089	non-essential	lcl|CP009273.1_prot_AIN31474.1_985	non-essential	wrbA	wrbA	S	S	flavoprotein WrbA
plm-Plim_4090	essential	lcl|CP009273.1_prot_AIN30912.1_404	unclear	nrdR	nrdR	K	K	ATP-cone domain protein
plm-Plim_4106	essential	lcl|CP009273.1_prot_AIN30661.1_125	non-essential	panD	panD	H	H	aspartate 1-decarboxylase
plm-Plim_4125	essential	lcl|CP009273.1_prot_AIN33140.1_2724	non-essential	queD	queD	H	F	6-pyruvoyl tetrahydropterin synthase and hypothetical protein
plm-Plim_4134	essential	lcl|CP009273.1_prot_AIN31352.1_863	essential	infA	infA	J	J	translation initiation factor IF-1
plm-Plim_4135	essential	lcl|CP009273.1_prot_AIN30738.1_202	unclear	rnhA	rnhA	L	L	ribonuclease H
plm-Plim_4144	essential	lcl|CP009273.1_prot_AIN33526.1_3124	essential	obg	obgE	S	S	GTP-binding protein Obg/CgtA
plm-Plim_4163	non-essential	lcl|CP009273.1_prot_AIN33516.1_3114	non-essential	argG	argG	E	F	argininosuccinate synthase
plm-Plim_4169	non-essential	lcl|CP009273.1_prot_AIN33017.1_2594	non-essential	smpB	smpB	J	J	SsrA-binding protein
plm-Plim_4193	essential	lcl|CP009273.1_prot_AIN31673.1_1194	essential	kdsA	kdsA	M	M	2-dehydro-3-deoxyphosphooctonate aldolase

## Sheet: Supplementary Data 6
Locus_tag	Essentiality	Planctomycetes hits (45 Planctomycetes)	PVC hits (79 PVC)	Prokaryotes hits (4655 Prokaryotic species)	Function		Total of CDS	4258
							Essential	748
Plim_0001	essential	2	2	0	chromosomal replication initiator protein DnaA		Non-essential	3395
Plim_0002	non-essential	2	5	31	ATP-binding region ATPase domain protein		Unclear	115
Plim_0003	non-essential	37	51	3688	response regulator receiver
Plim_0004	non-essential	2	2	0	hypothetical protein
Plim_0005	non-essential	2	2	0	nucleic acid binding OB-fold tRNA/helicase-type
Plim_0006	non-essential	41	48	248	oxidoreductase domain protein
Plim_0007	non-essential	37	37	995	4Fe-4S ferredoxin iron-sulfur binding domain protein
Plim_0008	non-essential	13	13	1	RNA polymerase sigma factor, sigma-70 family
Plim_0009	non-essential	32	50	3825	D-alanine/D-alanine ligase
Plim_0010	non-essential	2	2	0	hypothetical protein
Plim_0011	non-essential	45	65	3861	UDP-N-acetylenolpyruvoylglucosamine reductase
Plim_0012	non-essential	21	39	3746	Mur ligase middle domain protein
Plim_0013	non-essential	33	39	759	regulatory protein ArsR
Plim_0014	essential	14	14	268	thymidylate synthase, flavin-dependent
Plim_0015	non-essential	25	25	234	metal-dependent phosphohydrolase HD sub domain protein
Plim_0016	non-essential	35	35	241	ATP-binding region ATPase domain protein
Plim_0017	non-essential	6	6	0	hypothetical protein
Plim_0018	non-essential	35	39	61	protein of unknown function DUF1080
Plim_0019	non-essential	4	4	0	hypothetical protein
Plim_0020	non-essential	9	9	2	hypothetical protein
Plim_0021	non-essential	2	2	0	hypothetical protein
Plim_0022	non-essential	17	18	0	hypothetical protein
Plim_0023	essential	23	23	13	cytochrome c assembly protein
Plim_0024	non-essential	25	25	146	translation initiation factor SUI1
Plim_0025	essential	43	76	4482	histidyl-tRNA synthetase
Plim_0026	non-essential	9	9	22	Cytochrome-c peroxidase
Plim_0027	non-essential	36	36	1	protein of unknown function DUF1559
Plim_0028	non-essential	5	5	0	hypothetical protein
Plim_0029	non-essential	30	31	38	membrane-bound dehydrogenase domain protein
Plim_0030	non-essential	41	46	21	protein of unknown function DUF164
Plim_0031	non-essential	1	1	0	hypothetical protein
Plim_0032	non-essential	36	36	0	protein of unknown function DUF1559
Plim_0033	non-essential	36	36	0	protein of unknown function DUF1559
Plim_0034	non-essential	15	18	15	biotin apo-protein ligase-related protein
Plim_0035	non-essential	11	12	5	N-formylglutamate amidohydrolase
Plim_0036	essential	45	78	4081	DNA polymerase III, beta subunit
Plim_0037	non-essential	39	48	232	oxidoreductase domain protein
Plim_0038	non-essential	28	32	10	protein of unknown function DUF1080
Plim_0039	unclear	14	29	924	putative thiol-disulfide oxidoreductase DCC
Plim_0040	essential	4	4	0	hypothetical protein
Plim_0041	non-essential	26	26	414	conserved hypothetical protein
Plim_0042	non-essential	15	17	2	conserved hypothetical protein
Plim_0043	essential	22	24	219	conserved hypothetical protein
Plim_0044	non-essential	14	15	279	metallophosphoesterase
Plim_0045	non-essential	3	4	8	Methyltransferase type 12
Plim_0046	non-essential	41	47	237	protein of unknown function DUF1080
Plim_0047	essential	45	78	3690	3-dehydroquinate synthase
Plim_0048	non-essential	31	31	479	integral membrane protein
Plim_0049	non-essential	43	61	2762	DNA protecting protein DprA
Plim_0050	non-essential	7	7	0	hypothetical protein
Plim_0051	non-essential	25	25	0	hypothetical protein
Plim_0052	essential	45	66	3767	glutamine amidotransferase of anthranilate synthase
Plim_0053	non-essential	12	12	766	RNA-binding S4 domain protein
Plim_0054	essential	35	36	155	histone family protein DNA-binding protein
Plim_0055	non-essential	2	2	0	Forkhead-associated protein
Plim_0056	unclear	27	40	1760	methyltransferase
Plim_0057	non-essential	22	23	2	hypothetical protein
Plim_0058	essential	30	33	101	putative membrane bound transporter
Plim_0059	non-essential	2	2	0	hypothetical protein
Plim_0060	non-essential	2	2	0	hypothetical protein
Plim_0061	non-essential	43	48	765	1-(5-phosphoribosyl)-5-amino-4-imidazole-carboxylate (AIR) carboxylase
Plim_0062	non-essential	45	70	2862	6-phosphofructokinase
Plim_0063	essential	45	75	3972	acetyl-CoA carboxylase, biotin carboxylase
Plim_0064	essential	44	69	2779	acetyl-CoA carboxylase, biotin carboxyl carrier protein
Plim_0065	non-essential	44	61	2566	peptidase M24
Plim_0066	unclear	25	25	514	MMPL domain protein
Plim_0067	non-essential	44	54	3412	ATP-dependent metalloprotease FtsH
Plim_0068	non-essential	8	8	0	hypothetical protein
Plim_0069	non-essential	22	31	1271	anion transporter
Plim_0070	non-essential	40	46	2583	heme exporter protein CcmA
Plim_0071	non-essential	3	3	1	phosphatidate cytidylyltransferase
Plim_0072	non-essential	36	36	1	protein of unknown function DUF1559
Plim_0073	non-essential	28	28	0	hypothetical protein
Plim_0074	non-essential	1	1	0	hypothetical protein
Plim_0075	non-essential	30	30	0	hypothetical protein
Plim_0076	essential	24	24	0	type IV pilus assembly protein PilM
Plim_0077	essential	4	4	0	hypothetical protein
Plim_0078	essential	8	8	0	hypothetical protein
Plim_0079	essential	45	61	3948	Isocitrate dehydrogenase (NADP(+))
Plim_0080	non-essential	37	37	515	PSP1 domain protein
Plim_0081	essential	43	60	3233	nicotinate (nicotinamide) nucleotide adenylyltransferase
Plim_0082	non-essential	29	31	152	type II secretion system protein E
Plim_0083	non-essential	16	16	0	hypothetical protein
Plim_0084	non-essential	2	2	0	hypothetical protein
Plim_0085	non-essential	19	19	0	conserved hypothetical protein
Plim_0086	non-essential	36	36	1	protein of unknown function DUF1559
Plim_0087	non-essential	40	55	4052	heavy metal translocating P-type ATPase
Plim_0088	non-essential	2	2	0	hypothetical protein
Plim_0089	non-essential	3	3	3	NIPSNAP family containing protein
Plim_0090	non-essential	29	29	2	conserved hypothetical protein
Plim_0091	non-essential	1	1	0	hypothetical protein
Plim_0092	non-essential	9	9	0	diguanylate cyclase
Plim_0093	non-essential	45	61	3699	2-isopropylmalate synthase
Plim_0094	non-essential	14	18	32	hypothetical protein
Plim_0095	non-essential	2	2	0	hypothetical protein
Plim_0096	non-essential	28	33	407	Glyoxalase/bleomycin resistance protein/dioxygenase
Plim_0097	essential	41	56	867	Radical SAM domain protein
Plim_0098	non-essential	1	1	0	hypothetical protein
Plim_0099	non-essential	18	18	137	protein of unknown function DUF820
Plim_0100	non-essential	33	34	4	protein of unknown function DUF214
Plim_0101	non-essential	28	29	449	FAD dependent oxidoreductase TIGR03364
Plim_0102	essential	26	39	496	Holliday junction resolvase YqgF
Plim_0103	essential	40	40	0	conserved hypothetical protein
Plim_0104	non-essential	2	2	0	hypothetical protein
Plim_0105	essential	31	59	4156	DNA topoisomerase (ATP-hydrolyzing)
Plim_0106	essential	45	78	4337	DNA topoisomerase (ATP-hydrolyzing)
Plim_0107	non-essential	2	2	0	hypothetical protein
Plim_0108	non-essential	4	4	0	hypothetical protein
Plim_0109	non-essential	3	3	0	hypothetical protein
Plim_0110	non-essential	1	1	0	hypothetical protein
Plim_0111	non-essential	39	45	137	oxidoreductase domain protein
Plim_0112	non-essential	3	3	0	hypothetical protein
Plim_0113	non-essential	1	1	0	hypothetical protein
Plim_0114	non-essential	1	1	0	hypothetical protein
Plim_0115	non-essential	28	33	250	Stage II sporulation E family protein
Plim_0116	non-essential	18	25	2179	L-serine dehydratase 1
Plim_0117	non-essential	20	25	380	HI0933 family protein
Plim_0118	non-essential	2	2	0	CRISPR-associated Csm1 family protein
Plim_0119	non-essential	33	41	763	PAS sensor protein
Plim_0121	non-essential	6	6	1	conserved hypothetical protein
Plim_0122	non-essential	16	16	8	conserved hypothetical protein
Plim_0123	non-essential	3	3	0	ErfK/YbiS/YcfS/YnhG family protein
Plim_0124	non-essential	2	2	0	hypothetical protein
Plim_0125	non-essential	32	32	83	metal-dependent hydrolase
Plim_0126	non-essential	3	3	0	hypothetical protein
Plim_0127	non-essential	44	57	2073	protein of unknown function DUF214
Plim_0128	non-essential	36	40	60	protein of unknown function DUF1552
Plim_0129	non-essential	27	29	28	Protein of unknown function DUF1592
Plim_0130	non-essential	2	2	0	hypothetical protein
Plim_0131	non-essential	17	17	0	hypothetical protein
Plim_0132	non-essential	40	50	3156	molybdenum cofactor biosynthesis protein C
Plim_0133	non-essential	30	30	198	histidine biosynthesis protein
Plim_0134	essential	22	43	1753	phospho-2-dehydro-3-deoxyheptonate aldolase
Plim_0135	essential	45	61	4296	aminotransferase class I and II
Plim_0136	non-essential	1	1	0	lysophospholipase L2
Plim_0137	non-essential	17	22	1179	major facilitator superfamily MFS_1
Plim_0138	non-essential	1	1	0	hypothetical protein
Plim_0139	non-essential	13	15	659	sigma-54 factor interaction domain-containing protein
Plim_0140	non-essential	8	8	0	hypothetical protein
Plim_0141	non-essential	1	1	0	hypothetical protein
Plim_0142	non-essential	7	7	0	protein of unknown function DUF323
Plim_0143	non-essential	10	10	24	hypothetical protein
Plim_0144	non-essential	43	73	3225	Coproporphyrinogen dehydrogenase
Plim_0145	non-essential	32	32	1	conserved hypothetical protein
Plim_0146	non-essential	8	8	16	hypothetical protein
Plim_0147	non-essential	14	15	355	Arsenical resistance operon trans-acting repressor ArsD
Plim_0148	non-essential	30	39	1548	carbon starvation protein CstA
Plim_0149	non-essential	42	56	4046	Trans-hexaprenyltranstransferase
Plim_0150	non-essential	27	33	885	exonuclease of the beta-lactamase fold involved in RNA processing-like protein
Plim_0151	non-essential	1	1	0	hypothetical protein
Plim_0152	non-essential	1	1	0	hypothetical protein
Plim_0153	non-essential	25	25	45	anti-anti-sigma factor
Plim_0154	non-essential	11	11	0	HTTM domain protein
Plim_0155	non-essential	11	11	0	hypothetical protein
Plim_0156	non-essential	45	74	2357	type II secretion system protein
Plim_0157	non-essential	9	9	596	HAD-superfamily hydrolase, subfamily IA, variant 1
Plim_0158	essential	42	75	2055	tetraacyldisaccharide 4'-kinase
Plim_0159	non-essential	40	56	3245	Mg chelatase, subunit ChlI
Plim_0160	non-essential	36	36	0	protein of unknown function DUF1559
Plim_0161	non-essential	36	36	0	protein of unknown function DUF1559
Plim_0162	non-essential	36	36	0	protein of unknown function DUF1559
Plim_0163	essential	44	66	4129	GMP synthase, large subunit
Plim_0164	non-essential	1	1	0	hypothetical protein
Plim_0165	non-essential	9	9	2	hypothetical protein
Plim_0166	non-essential	11	11	0	PDZ/DHR/GLGF domain protein
Plim_0167	non-essential	2	2	0	hypothetical protein
Plim_0168	non-essential	5	5	0	hypothetical protein
Plim_0169	non-essential	2	2	0	hypothetical protein
Plim_0170	essential	17	17	10	ATP synthase F0, A subunit
Plim_0171	essential	17	17	27	H+transporting two-sector ATPase C subunit
Plim_0172	essential	21	22	68	ATP synthase F0, B subunit
Plim_0173	essential	42	45	1388	ATP synthase F1, delta subunit
Plim_0174	essential	45	76	4268	ATP synthase F1, alpha subunit
Plim_0175	essential	45	64	4082	ATP synthase F1, gamma subunit
Plim_0176	essential	45	78	4494	ATP synthase F1, beta subunit
Plim_0177	non-essential	37	40	264	ATP synthase F1, epsilon subunit
Plim_0178	essential	37	68	4019	ribosomal protein L19
Plim_0179	essential	44	65	4087	tRNA (guanine-N1)-methyltransferase
Plim_0180	non-essential	11	13	315	ribosomal protein S16
Plim_0181	essential	45	77	4471	signal recognition particle protein
Plim_0182	non-essential	7	7	0	response regulator receiver protein
Plim_0183	non-essential	2	2	0	hypothetical protein
Plim_0184	non-essential	17	18	732	arsenite-activated ATPase ArsA
Plim_0185	essential	43	74	3761	diaminopimelate epimerase
Plim_0186	non-essential	24	24	1	protein-L-isoaspartate O-methyltransferase
Plim_0187	non-essential	1	1	111	ATPase
Plim_0188	non-essential	43	62	2119	helicase c2
Plim_0189	non-essential	19	19	31	hypothetical protein
Plim_0190	non-essential	13	13	0	hypothetical protein
Plim_0191	non-essential	32	42	2384	formyl transferase domain protein
Plim_0192	non-essential	2	3	451	peptidase M14 carboxypeptidase A
Plim_0193	non-essential	2	2	0	hypothetical protein
Plim_0194	essential	44	61	3445	nicotinate-nucleotide pyrophosphorylase
Plim_0195	non-essential	19	45	2038	integral membrane protein MviN
Plim_0196	essential	2	2	5	hypothetical protein
Plim_0197	non-essential	15	15	0	sigma-54 factor interaction domain-containing protein
Plim_0198	non-essential	21	47	2331	Maf family protein
Plim_0199	non-essential	45	74	3858	dihydrouridine synthase DuS
Plim_0200	essential	10	16	65	phage SPO1 DNA polymerase-related protein
Plim_0201	non-essential	21	23	488	major facilitator superfamily MFS_1
Plim_0202	non-essential	1	1	0	hypothetical protein
Plim_0203	non-essential	41	60	944	alkyl hydroperoxide reductase/Thiol specific antioxidant/Mal allergen
Plim_0204	non-essential	1	1	0	hypothetical protein
Plim_0205	non-essential	23	55	3990	UDP-N-acetylglucosamine--N-acetylmuramyl-(pentapeptide) pyrophosphoryl-undecaprenol N-acetylglucosamine transferase
Plim_0206	non-essential	40	52	2559	NAD-dependent epimerase/dehydratase
Plim_0207	non-essential	2	2	0	hypothetical protein
Plim_0208	unclear	4	4	0	hypothetical protein
Plim_0209	non-essential	2	2	0	hypothetical protein
Plim_0210	non-essential	11	11	0	hypothetical protein
Plim_0211	non-essential	30	30	0	hypothetical protein
Plim_0212	non-essential	2	2	0	hypothetical protein
Plim_0213	essential	34	44	606	DNA primase
Plim_0214	essential	45	77	635	RNA polymerase sigma factor RpoD
Plim_0215	non-essential	26	31	1223	ABC-2 type transporter
Plim_0216	essential	12	12	0	protein of unknown function DUF420
Plim_0217	non-essential	22	22	0	hypothetical protein
Plim_0218	non-essential	1	1	0	hypothetical protein
Plim_0219	non-essential	4	4	108	conserved hypothetical protein
Plim_0220	essential	2	2	0	hypothetical protein
Plim_0221	non-essential	34	35	7	Pyrrolo-quinoline quinone
Plim_0222	non-essential	16	16	0	TadE family protein
Plim_0223	non-essential	18	18	0	von Willebrand factor type A
Plim_0224	non-essential	8	8	0	hypothetical protein
Plim_0225	non-essential	4	4	5	conserved hypothetical protein
Plim_0226	non-essential	34	34	0	signal peptide-containing protein
Plim_0227	non-essential	5	5	4	Serine/threonine protein kinase-related protein
Plim_0228	non-essential	2	2	0	hypothetical protein
Plim_0229	non-essential	39	42	85	RNA polymerase sigma factor, sigma-70 family
Plim_0230	non-essential	31	36	192	folate-binding protein YgfZ
Plim_0231	non-essential	44	76	3892	ribonuclease III
Plim_0232	non-essential	2	2	52	hypothetical protein
Plim_0233	non-essential	10	13	629	Fe-S metabolism associated SufE
Plim_0234	non-essential	6	6	0	hypothetical protein
Plim_0235	non-essential	43	58	1798	RNA polymerase sigma factor, sigma-70 family
Plim_0236	non-essential	18	29	732	phospholipase/Carboxylesterase
Plim_0237	non-essential	39	39	20	ATP-binding region ATPase domain protein
Plim_0238	essential	44	78	4189	ribosomal protein L27
Plim_0239	non-essential	26	29	1	TPR repeat-containing protein
Plim_0240	non-essential	37	49	1716	peptidase M16 domain protein
Plim_0241	non-essential	9	9	1	hypothetical protein
Plim_0242	non-essential	1	1	0	hypothetical protein
Plim_0243	essential	45	78	4351	thioredoxin
Plim_0244	non-essential	9	9	0	hypothetical protein
Plim_0245	non-essential	21	21	878	tRNA pseudouridine synthase D TruD
Plim_0246	essential	45	76	4040	peptide deformylase
Plim_0247	essential	27	27	503	thiamine biosynthesis protein ThiS
Plim_0248	non-essential	17	17	0	hypothetical protein
Plim_0249	non-essential	2	2	0	hypothetical protein
Plim_0250	non-essential	34	35	11	Pyrrolo-quinoline quinone
Plim_0251	non-essential	1	2	4	hypothetical protein
Plim_0252	non-essential	2	3	8	pentapeptide repeat protein
Plim_0253	non-essential	1	1	0	hypothetical protein
Plim_0254	non-essential	43	57	1746	protein of unknown function UPF0047
Plim_0255	essential	32	32	0	hypothetical protein
Plim_0256	essential	45	58	3139	ABC transporter related protein
Plim_0257	non-essential	32	32	200	H4MPT-linked C1 transfer pathway protein
Plim_0258	non-essential	34	36	34	Pyrrolo-quinoline quinone
Plim_0259	non-essential	28	29	0	hypothetical protein
Plim_0260	non-essential	1	1	0	hypothetical protein
Plim_0262	non-essential	36	37	323	regulatory protein MarR
Plim_0263	non-essential	34	47	2904	ATPase, P-type (transporting), HAD superfamily, subfamily IC
Plim_0264	unclear	33	33	0	conserved hypothetical protein
Plim_0265	essential	44	74	4379	undecaprenyl diphosphate synthase
Plim_0266	essential	29	44	2797	NADH dehydrogenase (quinone)
Plim_0267	essential	19	20	215	NADH-ubiquinone/plastoquinone oxidoreductase chain 6
Plim_0268	essential	27	40	2452	NADH-ubiquinone oxidoreductase chain 4L
Plim_0269	essential	30	44	2334	proton-translocating NADH-quinone oxidoreductase, chain L
Plim_0270	essential	32	48	3072	proton-translocating NADH-quinone oxidoreductase, chain M
Plim_0271	essential	26	41	1984	NADH/Ubiquinone/plastoquinone (complex I)
Plim_0272	essential	4	4	0	hypothetical protein
Plim_0273	non-essential	2	2	0	hypothetical protein
Plim_0274	non-essential	31	31	1	protein of unknown function DUF1569
Plim_0275	non-essential	6	6	0	hypothetical protein
Plim_0276	non-essential	16	16	1298	protein of unknown function UPF0118
Plim_0277	non-essential	1	1	0	hypothetical protein
Plim_0278	non-essential	14	17	50	amino acid-binding ACT domain protein
Plim_0279	non-essential	11	13	666	protein of unknown function DUF711
Plim_0280	non-essential	2	2	0	hypothetical protein
Plim_0281	non-essential	1	1	0	hypothetical protein
Plim_0282	non-essential	2	2	0	conserved hypothetical protein
Plim_0283	non-essential	21	21	61	protein of unknown function DUF201
Plim_0284	non-essential	7	7	0	hypothetical protein
Plim_0285	non-essential	2	2	0	hypothetical protein
Plim_0286	non-essential	36	40	67	protein of unknown function DUF1552
Plim_0287	non-essential	36	40	15	Protein of unknown function DUF1592
Plim_0288	non-essential	7	7	1	DNA photolyase FAD-binding protein
Plim_0289	non-essential	7	8	9	hypothetical protein
Plim_0290	non-essential	13	17	2639	agmatinase
Plim_0291	non-essential	1	2	63	conserved hypothetical protein
Plim_0292	essential	45	63	3741	dihydroorotase, multifunctional complex type
Plim_0293	non-essential	1	1	0	hypothetical protein
Plim_0294	non-essential	19	22	352	protein of unknown function DUF1061
Plim_0295	non-essential	24	26	4	metallopeptidase
Plim_0296	non-essential	44	64	3429	aldo/keto reductase
Plim_0297	non-essential	42	65	3692	short-chain dehydrogenase/reductase SDR
Plim_0298	non-essential	2	2	3	conserved hypothetical protein
Plim_0299	non-essential	4	5	11	Planctomycete cytochrome C
Plim_0300	non-essential	14	14	0	hypothetical protein
Plim_0301	non-essential	2	2	0	hypothetical protein
Plim_0302	non-essential	20	20	0	hypothetical protein
Plim_0303	non-essential	1	1	0	hypothetical protein
Plim_0304	essential	36	36	0	protein of unknown function DUF1559
Plim_0305	non-essential	34	49	2457	DNA-directed DNA polymerase
Plim_0306	essential	38	38	0	A-macroglobulin complement component
Plim_0307	non-essential	2	2	0	hypothetical protein
Plim_0308	essential	45	47	482	proposed homoserine kinase
Plim_0309	non-essential	12	12	188	peptidase M14, carboxypeptidase A
Plim_0310	non-essential	1	1	0	hypothetical protein
Plim_0311	non-essential	39	42	1239	carbon storage regulator
Plim_0312	non-essential	1	1	0	hypothetical protein
Plim_0313	essential	38	45	1428	adenylylsulfate kinase
Plim_0314	non-essential	2	2	0	hypothetical protein
Plim_0315	essential	11	11	13	PspA/IM30 family protein
Plim_0316	non-essential	44	59	3095	RNA polymerase sigma factor, sigma-70 family
Plim_0317	non-essential	31	31	55	conserved hypothetical protein
Plim_0318	non-essential	7	7	0	hypothetical protein
Plim_0319	non-essential	29	33	1330	major facilitator superfamily MFS_1
Plim_0320	non-essential	1	1	0	hypothetical protein
Plim_0321	unclear	35	48	3303	3-isopropylmalate dehydratase, small subunit
Plim_0322	non-essential	13	13	29	protein of unknown function DUF820
Plim_0323	essential	45	61	3792	3-isopropylmalate dehydratase, large subunit
Plim_0324	essential	41	41	15	permease YjgP/YjgQ family protein
Plim_0325	non-essential	1	1	0	hypothetical protein
Plim_0326	non-essential	1	1	0	hypothetical protein
Plim_0327	non-essential	2	2	13	regulatory protein ArsR
Plim_0328	non-essential	24	36	1252	protein of unknown function DUF423
Plim_0329	non-essential	6	6	19	putative polysaccharide-degrading enzyme
Plim_0330	non-essential	39	51	2203	intracellular protease, PfpI family
Plim_0331	essential	45	74	3747	cytidylate kinase
Plim_0332	non-essential	25	32	361	peptidase M24
Plim_0333	non-essential	14	14	267	metal-dependent phosphohydrolase HD sub domain protein
Plim_0334	essential	44	60	4153	carbamoyl-phosphate synthase, large subunit
Plim_0335	non-essential	40	45	107	protein of unknown function DUF1501
Plim_0336	non-essential	14	14	0	hypothetical protein
Plim_0337	essential	32	32	0	GCN5-related N-acetyltransferase
Plim_0338	essential	21	49	2915	Transketolase central region
Plim_0339	essential	16	18	1487	Transketolase domain protein
Plim_0340	non-essential	31	31	0	conserved hypothetical protein
Plim_0341	non-essential	34	36	988	carbon storage regulator
Plim_0342	non-essential	11	11	206	conserved hypothetical protein
Plim_0343	non-essential	1	1	0	hypothetical protein
Plim_0344	non-essential	2	2	8	AAA-4 family protein
Plim_0345	non-essential	3	3	0	hypothetical protein
Plim_0346	non-essential	1	1	1	hypothetical protein
Plim_0347	non-essential	1	1	0	hypothetical protein
Plim_0348	unclear	1	1	178	Glyoxalase/bleomycin resistance protein/dioxygenase
Plim_0349	non-essential	1	1	1	hypothetical protein
Plim_0350	non-essential	1	1	1	hypothetical protein
Plim_0351	non-essential	2	2	0	hypothetical protein
Plim_0352	non-essential	21	25	383	conserved hypothetical protein
Plim_0353	non-essential	10	11	0	membrane-bound dehydrogenase domain protein
Plim_0354	non-essential	42	54	1236	sulfatase
Plim_0355	non-essential	17	22	907	metallophosphoesterase
Plim_0356	unclear	44	75	3492	ribosomal protein L21
Plim_0357	essential	32	65	2105	ribonuclease, Rne/Rng family
Plim_0358	essential	2	2	0	hypothetical protein
Plim_0359	essential	45	78	2905	phosphoenolpyruvate-protein phosphotransferase
Plim_0360	non-essential	30	49	1477	phosphocarrier, HPr family
Plim_0361	essential	45	67	1406	phosphoenolpyruvate-dependent sugar phosphotransferase system EIIA 2
Plim_0362	non-essential	34	35	30	ribosomal subunit interface protein
Plim_0363	non-essential	20	22	663	glucose sorbosone dehydrogenase
Plim_0364	non-essential	22	22	55	Male sterility domain protein
Plim_0365	essential	13	13	8	conserved hypothetical protein
Plim_0366	non-essential	32	33	22	peptidase M50
Plim_0367	essential	32	32	27	conserved hypothetical protein
Plim_0368	essential	32	32	5	SNF2-related protein
Plim_0369	essential	41	53	2578	phosphoadenosine phosphosulfate reductase
Plim_0370	non-essential	39	71	3446	Methyltransferase type 11
Plim_0371	non-essential	1	1	0	hypothetical protein
Plim_0372	non-essential	1	1	0	hypothetical protein
Plim_0373	non-essential	32	44	3173	response regulator receiver
Plim_0374	non-essential	2	6	1	coagulation factor 5/8 type domain protein
Plim_0375	non-essential	37	38	0	protein of unknown function DUF1559
Plim_0376	essential	30	30	0	signal peptide-containing protein
Plim_0377	non-essential	36	36	0	protein of unknown function DUF1559
Plim_0378	non-essential	35	37	44	protein of unknown function DUF1549
Plim_0379	essential	45	76	4210	ribosomal protein S15
Plim_0380	essential	44	76	4014	Polyribonucleotide nucleotidyltransferase
Plim_0381	non-essential	42	42	0	RNA polymerase sigma factor, sigma-70 family
Plim_0382	essential	21	21	435	GCN5-related N-acetyltransferase
Plim_0383	non-essential	34	57	1783	apurinic endonuclease Apn1
Plim_0384	non-essential	2	2	0	hypothetical protein
Plim_0386	non-essential	32	32	43	protein of unknown function DUF1597
Plim_0387	non-essential	2	2	1	hypothetical protein
Plim_0388	non-essential	12	12	2	hypothetical protein
Plim_0389	non-essential	18	18	0	hypothetical protein
Plim_0390	non-essential	23	23	17	hypothetical protein
Plim_0391	non-essential	36	40	578	Xylose isomerase domain protein TIM barrel
Plim_0392	non-essential	35	35	0	protein of unknown function DUF1559
Plim_0393	essential	37	51	2847	Cobyrinic acid ac-diamide synthase
Plim_0394	non-essential	10	10	0	hypothetical protein
Plim_0395	non-essential	36	51	1148	NAD-dependent epimerase/dehydratase
Plim_0396	essential	2	2	0	hypothetical protein
Plim_0397	non-essential	19	19	0	hypothetical protein
Plim_0398	non-essential	1	1	0	hypothetical protein
Plim_0399	non-essential	18	18	0	hypothetical protein
Plim_0400	non-essential	10	10	0	conserved repeat domain protein
Plim_0401	essential	9	9	0	hypothetical protein
Plim_0402	essential	9	9	0	hypothetical protein
Plim_0403	essential	6	6	0	hypothetical protein
Plim_0404	essential	12	12	0	hypothetical protein
Plim_0405	essential	12	12	0	hypothetical protein
Plim_0406	essential	23	23	0	hypothetical protein
Plim_0407	essential	45	74	2299	type II secretion system protein
Plim_0408	essential	45	74	1828	type II secretion system protein E
Plim_0409	unclear	45	57	1892	twitching motility protein
Plim_0410	essential	45	74	1998	type II secretion system protein E
Plim_0411	non-essential	2	2	0	hypothetical protein
Plim_0412	non-essential	5	5	39	hypothetical protein
Plim_0413	non-essential	42	65	2490	glycoside hydrolase family 13 domain protein
Plim_0414	non-essential	6	6	0	hypothetical protein
Plim_0415	non-essential	5	5	0	hypothetical protein
Plim_0416	non-essential	2	2	0	hypothetical protein
Plim_0417	non-essential	4	4	0	hypothetical protein
Plim_0418	non-essential	24	24	1	protein of unknown function DUF883 ElaB
Plim_0419	non-essential	20	27	586	protein of unknown function DUF1328
Plim_0420	non-essential	1	1	0	hypothetical protein
Plim_0421	non-essential	2	2	0	hypothetical protein
Plim_0422	essential	44	59	1784	phosphoesterase RecJ domain protein
Plim_0423	non-essential	19	20	46	Rieske (2Fe-2S) domain protein
Plim_0424	non-essential	21	22	6	Cytochrome b/b6 domain protein
Plim_0425	non-essential	45	74	2377	type II secretion system protein
Plim_0426	non-essential	45	74	1776	type II secretion system protein E
Plim_0427	non-essential	17	19	113	anti-anti-sigma factor
Plim_0428	non-essential	38	44	1997	response regulator receiver
Plim_0429	non-essential	11	12	157	ATP-binding region ATPase domain protein
Plim_0430	non-essential	45	66	3267	exodeoxyribonuclease VII, large subunit
Plim_0431	non-essential	2	2	0	Tetratricopeptide TPR_4
Plim_0432	essential	28	32	552	glycosyl transferase family 39
Plim_0433	non-essential	11	11	14	hypothetical protein
Plim_0434	essential	21	21	0	peptidase S24 and S26 domain protein
Plim_0435	essential	45	79	4550	translation elongation factor Tu
Plim_0436	essential	33	35	784	ribosomal protein L33
Plim_0437	essential	29	29	0	preprotein translocase, SecE subunit
Plim_0438	essential	28	60	3694	transcription termination/antitermination factor NusG
Plim_0439	essential	45	79	4500	ribosomal protein L11
Plim_0440	essential	45	78	4460	ribosomal protein L1
Plim_0441	essential	45	59	865	Ribosomal protein L10-like protein
Plim_0442	essential	45	62	1651	ribosomal protein L7/L12
Plim_0443	essential	45	78	2668	DNA-directed RNA polymerase, beta subunit
Plim_0444	non-essential	5	5	1	hypothetical protein
Plim_0445	essential	42	54	2564	glycosyl transferase family 2
Plim_0446	non-essential	36	48	2718	phospholipase D/Transphosphatidylase
Plim_0447	unclear	25	30	266	Type II secretory pathway component ExeA (predicted ATPase)-like protein
Plim_0448	essential	2	2	0	hypothetical protein
Plim_0449	non-essential	1	1	0	hypothetical protein
Plim_0450	essential	45	78	4329	DNA topoisomerase type IIA subunit B region 2 domain protein
Plim_0451	non-essential	45	70	4454	ribose-phosphate pyrophosphokinase
Plim_0452	essential	45	66	3847	alanine racemase domain protein
Plim_0453	non-essential	2	2	0	hypothetical protein
Plim_0454	non-essential	11	11	205	RNA polymerase sigma factor, sigma-70 family
Plim_0455	non-essential	2	2	0	hypothetical protein
Plim_0456	non-essential	2	2	0	Parallel beta-helix repeat protein
Plim_0457	non-essential	2	2	0	hypothetical protein
Plim_0458	non-essential	37	44	1618	response regulator receiver
Plim_0459	non-essential	1	1	0	hypothetical protein
Plim_0460	non-essential	39	48	1181	protein of unknown function UPF0102
Plim_0461	non-essential	2	2	0	hypothetical protein
Plim_0462	non-essential	4	4	17	polyketide-type polyunsaturated fatty acid synthase PfaA
Plim_0463	non-essential	14	14	179	PfaD family protein
Plim_0464	non-essential	5	5	0	hypothetical protein
Plim_0466	non-essential	27	35	888	chalcone and stilbene synthase domain protein
Plim_0467	non-essential	1	1	0	hypothetical protein
Plim_0468	non-essential	34	38	469	Transcriptional regulator TetR
Plim_0469	non-essential	25	32	289	protein of unknown function DUF214
Plim_0470	non-essential	45	66	4007	ABC transporter related protein
Plim_0471	non-essential	23	29	198	secretion protein HlyD family protein
Plim_0472	essential	45	78	3199	DNA-directed RNA polymerase, beta' subunit
Plim_0473	essential	43	76	4203	ribosomal protein S12
Plim_0474	essential	45	78	4266	ribosomal protein S7
Plim_0475	essential	44	77	4355	translation elongation factor G
Plim_0476	essential	44	78	4451	ribosomal protein S10
Plim_0477	essential	45	78	4154	ribosomal protein L3
Plim_0478	essential	45	78	4188	ribosomal protein L4/L1e
Plim_0479	essential	45	65	3957	Ribosomal protein L25/L23
Plim_0480	essential	45	77	4279	ribosomal protein L2
Plim_0481	essential	45	78	4212	ribosomal protein S19
Plim_0482	essential	40	73	3902	ribosomal protein L22
Plim_0483	essential	45	78	4303	ribosomal protein S3
Plim_0484	essential	45	78	4261	ribosomal protein L16
Plim_0485	non-essential	32	32	480	ribosomal protein L29
Plim_0486	essential	30	57	4116	ribosomal protein S17
Plim_0487	essential	45	79	4547	ribosomal protein L14
Plim_0488	essential	42	48	3643	ribosomal protein L24
Plim_0489	essential	45	79	4421	ribosomal protein L5
Plim_0490	essential	18	22	1567	ribosomal protein S14
Plim_0491	essential	45	78	4369	ribosomal protein S8
Plim_0492	essential	45	78	4370	ribosomal protein L6
Plim_0493	essential	35	68	4176	ribosomal protein L18
Plim_0494	essential	42	69	3771	ribosomal protein S5
Plim_0495	essential	43	76	4089	ribosomal protein L15
Plim_0496	essential	44	76	4334	preprotein translocase, SecY subunit
Plim_0497	essential	45	79	4392	ribosomal protein S13
Plim_0498	essential	45	67	4508	ribosomal protein S11
Plim_0499	essential	45	78	4247	DNA-directed RNA polymerase, alpha subunit
Plim_0500	essential	40	68	3365	ribosomal protein L17
Plim_0501	non-essential	8	8	0	hypothetical protein
Plim_0503	non-essential	4	4	188	conserved hypothetical protein
Plim_0504	non-essential	2	2	0	hypothetical protein
Plim_0505	non-essential	1	1	0	hypothetical protein
Plim_0506	non-essential	18	21	243	TROVE domain protein
Plim_0507	unclear	17	22	296	conserved hypothetical protein
Plim_0508	non-essential	11	11	64	RNA ligase, DRB0094 family
Plim_0509	non-essential	8	9	117	conserved hypothetical protein
Plim_0510	essential	25	31	482	S23 ribosomal protein
Plim_0511	non-essential	10	11	0	hypothetical protein
Plim_0512	non-essential	10	10	0	hypothetical protein
Plim_0513	non-essential	12	13	14	hypothetical protein
Plim_0514	non-essential	2	2	0	hypothetical protein
Plim_0515	non-essential	8	8	162	Cyanophycinase-like exopeptidase
Plim_0516	non-essential	26	31	318	PAS sensor protein
Plim_0517	non-essential	35	37	38	protein of unknown function DUF1549
Plim_0518	non-essential	40	45	103	protein of unknown function DUF1501
Plim_0519	non-essential	6	8	20	conserved hypothetical protein
Plim_0520	unclear	1	1	0	hypothetical protein
Plim_0521	non-essential	12	12	244	von Willebrand factor type A
Plim_0522	non-essential	40	44	18	protein of unknown function DUF1549
Plim_0523	non-essential	40	45	104	protein of unknown function DUF1501
Plim_0524	non-essential	40	46	132	RNA polymerase sigma-70 factor
Plim_0525	non-essential	4	4	1	protein of unknown function DUF1549
Plim_0526	essential	34	49	2401	dethiobiotin synthase
Plim_0527	non-essential	12	13	3	hypothetical protein
Plim_0528	non-essential	6	6	0	hypothetical protein
Plim_0529	non-essential	27	27	0	hypothetical protein
Plim_0530	non-essential	2	2	0	hypothetical protein
Plim_0531	non-essential	2	2	0	conserved hypothetical protein
Plim_0532	non-essential	2	2	0	hypothetical protein
Plim_0533	essential	7	7	0	hypothetical protein
Plim_0534	non-essential	8	8	0	hypothetical protein
Plim_0535	essential	19	19	69	cytochrome c biogenesis protein transmembrane region
Plim_0536	non-essential	1	1	0	hypothetical protein
Plim_0537	non-essential	43	64	3872	AAA ATPase central domain protein
Plim_0538	non-essential	1	1	0	hypothetical protein
Plim_0539	non-essential	9	9	6	alkyl hydroperoxide reductase/Thiol specific antioxidant/Mal allergen
Plim_0540	non-essential	7	7	4	Serine/threonine protein kinase-related protein
Plim_0541	non-essential	1	1	0	hypothetical protein
Plim_0542	non-essential	22	27	78	metallophosphoesterase
Plim_0543	non-essential	11	31	640	putative rRNA methylase
Plim_0544	non-essential	45	65	3436	aldo/keto reductase
Plim_0545	non-essential	21	24	698	YCII-related protein
Plim_0546	non-essential	32	38	976	RNA polymerase sigma factor, sigma-70 family
Plim_0547	non-essential	36	36	0	protein of unknown function DUF1559
Plim_0548	non-essential	2	2	0	Flagellar basal body rod protein-like protein
Plim_0549	essential	36	44	2249	ribosome small subunit-dependent GTPase A
Plim_0550	non-essential	2	2	0	hypothetical protein
Plim_0551	non-essential	37	40	167	Xylose isomerase domain protein TIM barrel
Plim_0552	non-essential	17	25	330	PfkB domain protein
Plim_0553	non-essential	4	4	0	hypothetical protein
Plim_0554	non-essential	3	3	0	hypothetical protein
Plim_0555	non-essential	5	5	2	hypothetical protein
Plim_0556	non-essential	1	1	0	hypothetical protein
Plim_0557	non-essential	19	21	689	regulatory protein TetR
Plim_0558	non-essential	37	50	1562	efflux transporter, RND family, MFP subunit
Plim_0559	non-essential	45	67	3086	acriflavin resistance protein
Plim_0560	non-essential	25	27	1025	CoA-binding domain protein
Plim_0561	essential	23	23	14	conserved hypothetical protein
Plim_0562	essential	35	48	2258	PfkB domain protein
Plim_0563	non-essential	10	10	151	metal-dependent phosphohydrolase HD sub domain protein
Plim_0564	non-essential	4	4	0	4-amino-4-deoxy-L-arabinose transferase-like glycosyltransferase of PMT family
Plim_0565	non-essential	7	7	1	hypothetical protein
Plim_0566	unclear	42	59	3383	Alcohol dehydrogenase zinc-binding domain protein
Plim_0567	non-essential	37	50	2956	NADH:flavin oxidoreductase/NADH oxidase
Plim_0568	non-essential	32	35	12	Protein of unknown function DUF1592
Plim_0569	non-essential	36	40	57	protein of unknown function DUF1552
Plim_0570	non-essential	14	15	0	hypothetical protein
Plim_0571	non-essential	44	55	1391	sulfatase
Plim_0572	non-essential	2	2	0	hypothetical protein
Plim_0573	non-essential	2	2	0	hypothetical protein
Plim_0574	non-essential	1	1	0	Hemagluttinin repeat-containing protein
Plim_0575	non-essential	18	18	5	Serine/threonine protein kinase-related protein
Plim_0576	non-essential	11	12	35	protein of unknown function DUF493
Plim_0577	non-essential	43	62	3523	Alcohol dehydrogenase GroES domain protein
Plim_0578	essential	30	30	0	hypothetical protein
Plim_0579	non-essential	2	2	0	hypothetical protein
Plim_0580	non-essential	1	1	0	hypothetical protein
Plim_0581	non-essential	1	1	0	hypothetical protein
Plim_0582	non-essential	2	2	0	hypothetical protein
Plim_0583	non-essential	1	1	0	hypothetical protein
Plim_0584	non-essential	1	1	0	HEAT domain containing protein
Plim_0585	non-essential	3	3	0	hypothetical protein
Plim_0586	non-essential	2	2	3	conserved hypothetical protein
Plim_0587	non-essential	1	1	1	hypothetical protein
Plim_0588	non-essential	2	2	0	Prolyl oligopeptidase
Plim_0589	non-essential	2	2	0	hypothetical protein
Plim_0590	non-essential	10	10	0	hypothetical protein
Plim_0591	essential	45	64	3509	FolC bifunctional protein
Plim_0592	non-essential	8	8	0	hypothetical protein
Plim_0593	non-essential	3	3	132	diguanylate cyclase
Plim_0594	non-essential	32	35	68	putative esterase
Plim_0595	non-essential	37	49	1223	Carboxypeptidase Taq
Plim_0596	non-essential	15	19	351	Redoxin domain protein
Plim_0597	non-essential	25	33	1105	Lysine--tRNA ligase
Plim_0598	non-essential	34	35	4	Pyrrolo-quinoline quinone
Plim_0599	non-essential	38	46	2582	iron-containing alcohol dehydrogenase
Plim_0600	non-essential	4	5	122	SpoIID/LytB domain protein
Plim_0601	non-essential	2	2	0	hypothetical protein
Plim_0602	essential	42	42	0	RNA polymerase alpha subunit domain protein
Plim_0603	essential	45	78	4173	ATPase AAA-2 domain protein
Plim_0604	essential	16	16	0	thiamine-phosphate pyrophosphorylase
Plim_0605	non-essential	2	2	0	hypothetical protein
Plim_0607	non-essential	6	6	1	hypothetical protein
Plim_0608	non-essential	30	32	1	hypothetical protein
Plim_0609	non-essential	7	8	456	protein of unknown function DUF6 transmembrane
Plim_0610	essential	45	45	3326	1-hydroxy-2-methyl-2-(E)-butenyl 4-diphosphate synthase
Plim_0611	non-essential	42	55	3961	Cystathionine gamma-synthase
Plim_0612	non-essential	25	25	986	deoxycytidine triphosphate deaminase
Plim_0613	non-essential	35	58	1785	endonuclease III
Plim_0614	non-essential	26	30	878	protein of unknown function DUF58
Plim_0615	non-essential	45	66	3059	ATPase associated with various cellular activities AAA_3
Plim_0616	non-essential	9	9	0	hypothetical protein
Plim_0617	non-essential	5	5	0	hypothetical protein
Plim_0618	non-essential	24	24	0	hypothetical protein
Plim_0619	non-essential	7	8	2	hypothetical protein
Plim_0620	non-essential	8	8	1	hypothetical protein
Plim_0621	essential	41	74	3469	2-oxoglutarate dehydrogenase, E2 subunit, dihydrolipoamide succinyltransferase
Plim_0622	essential	36	65	2476	2-oxoglutarate dehydrogenase, E1 subunit
Plim_0623	non-essential	11	12	29	beta-lactamase domain protein
Plim_0624	non-essential	4	4	0	type IV pilus assembly PilZ
Plim_0625	non-essential	29	33	214	DnaK-related protein
Plim_0626	non-essential	2	2	0	hypothetical protein
Plim_0627	non-essential	9	9	0	protein of unknown function DUF1080
Plim_0628	non-essential	38	45	1260	regulatory protein MarR
Plim_0629	non-essential	34	41	1947	Pirin domain protein
Plim_0630	non-essential	18	19	574	DoxX family protein
Plim_0631	non-essential	40	64	2985	pseudouridine synthase
Plim_0632	non-essential	6	6	0	hypothetical protein
Plim_0633	non-essential	36	46	1949	Undecaprenyl-phosphate galactose phosphotransferase
Plim_0634	non-essential	37	47	2107	NAD-dependent epimerase/dehydratase
Plim_0635	non-essential	45	50	2050	glycosyl transferase group 1
Plim_0636	non-essential	1	2	17	Methyltransferase type 11
Plim_0637	non-essential	43	45	1182	glycosyl transferase group 1
Plim_0638	non-essential	1	1	0	hypothetical protein
Plim_0639	non-essential	1	1	29	polysaccharide biosynthesis protein
Plim_0640	essential	41	73	3883	aminotransferase class V
Plim_0641	essential	14	14	0	hypothetical protein
Plim_0642	non-essential	1	1	0	hypothetical protein
Plim_0643	non-essential	21	21	0	hypothetical protein
Plim_0644	non-essential	7	7	0	hypothetical protein
Plim_0645	non-essential	26	26	1	hypothetical protein
Plim_0646	non-essential	26	26	358	metal-dependent phosphohydrolase HD region
Plim_0647	essential	45	78	4271	glyceraldehyde-3-phosphate dehydrogenase, type I
Plim_0648	essential	45	78	4208	ribulose-phosphate 3-epimerase
Plim_0649	non-essential	7	7	18	Phosphoglycerate mutase
Plim_0650	essential	44	76	2979	acetyl-CoA carboxylase, carboxyl transferase, beta subunit
Plim_0651	non-essential	44	55	1307	sulfatase
Plim_0652	non-essential	4	4	0	hypothetical protein
Plim_0653	non-essential	29	29	289	hypothetical protein
Plim_0654	non-essential	29	31	0	hypothetical protein
Plim_0655	non-essential	12	12	0	Pericardin like protein
Plim_0656	non-essential	18	22	59	TPR repeat-containing protein
Plim_0657	non-essential	3	3	15	Methyltransferase type 11
Plim_0658	non-essential	1	2	32	Methyltransferase type 11
Plim_0659	non-essential	15	22	1173	glycosyl transferase group 1
Plim_0660	non-essential	14	18	546	glycosyl transferase family 2
Plim_0661	non-essential	15	25	876	Sel1 domain protein repeat-containing protein
Plim_0662	essential	37	37	25	carboxyl-terminal protease
Plim_0663	non-essential	36	50	2998	chaperone DnaJ domain protein
Plim_0664	non-essential	2	2	0	hypothetical protein
Plim_0665	non-essential	18	19	1	hypothetical protein
Plim_0666	non-essential	33	35	35	membrane-bound dehydrogenase domain protein
Plim_0667	non-essential	1	1	0	hypothetical protein
Plim_0668	non-essential	25	25	0	hypothetical protein
Plim_0669	non-essential	45	67	2994	heavy metal efflux pump, CzcA family
Plim_0670	non-essential	30	30	5	hypothetical protein
Plim_0671	non-essential	2	2	0	hypothetical protein
Plim_0672	non-essential	39	40	1330	Ribonuclease D
Plim_0673	non-essential	34	35	581	Phytanoyl-CoA dioxygenase
Plim_0674	essential	45	74	3117	single-stranded-DNA-specific exonuclease RecJ
Plim_0675	essential	36	45	2	Tetratricopeptide domain protein
Plim_0676	non-essential	29	33	11	protein of unknown function DUF1080
Plim_0677	non-essential	15	15	349	polysaccharide deacetylase
Plim_0678	non-essential	9	9	4	ammonium transporter
Plim_0679	non-essential	30	30	758	response regulator receiver
Plim_0680	non-essential	21	53	3842	UDP-N-acetylmuramoylalanyl-D-glutamyl-2,6-diaminopimelate/D-alanyl-D-alanyl ligase
Plim_0681	non-essential	35	68	3965	UDP-N-acetylmuramyl-tripeptide synthetase
Plim_0682	non-essential	17	18	63	ABC transporter related protein
Plim_0683	essential	38	43	3829	glutamine synthetase, type I
Plim_0684	non-essential	1	1	0	PBS lyase HEAT domain protein repeat-containing protein
Plim_0685	non-essential	2	2	0	conserved repeat domain protein
Plim_0686	non-essential	1	1	0	hypothetical protein
Plim_0687	non-essential	1	1	0	hypothetical protein
Plim_0688	non-essential	12	12	0	hypothetical protein
Plim_0689	non-essential	27	33	2308	conserved hypothetical protein
Plim_0690	non-essential	21	26	826	Choloylglycine hydrolase
Plim_0691	non-essential	44	77	3950	oxygen-independent coproporphyrinogen III oxidase
Plim_0692	essential	16	16	55	DNA polymerase III, subunits gamma and tau
Plim_0693	non-essential	3	3	0	conserved hypothetical protein
Plim_0694	non-essential	41	74	4108	recombination protein RecR
Plim_0695	essential	44	77	2462	RNA polymerase sigma-54 factor, RpoN
Plim_0696	non-essential	2	2	0	hypothetical protein
Plim_0697	non-essential	38	38	0	protein of unknown function DUF1559
Plim_0698	non-essential	2	2	0	hypothetical protein
Plim_0699	non-essential	2	2	0	hypothetical protein
Plim_0700	non-essential	41	54	2500	RNA polymerase sigma factor, sigma-70 family
Plim_0701	non-essential	45	78	2471	sigma-54 factor interaction domain-containing protein
Plim_0702	non-essential	28	31	1288	Aldose 1-epimerase
Plim_0703	non-essential	2	2	0	hypothetical protein
Plim_0704	non-essential	44	44	3	hypothetical protein
Plim_0705	non-essential	2	2	0	hypothetical protein
Plim_0706	non-essential	42	49	384	sulfatase
Plim_0707	non-essential	22	23	558	regulatory protein MarR
Plim_0708	non-essential	21	29	488	putative esterase
Plim_0709	non-essential	2	2	0	hypothetical protein
Plim_0710	non-essential	14	15	0	hypothetical protein
Plim_0711	non-essential	2	2	0	hypothetical protein
Plim_0712	non-essential	27	33	248	conserved hypothetical protein
Plim_0713	non-essential	23	25	612	type I phosphodiesterase/nucleotide pyrophosphatase
Plim_0714	essential	45	77	4012	riboflavin biosynthesis protein RibF
Plim_0715	non-essential	32	42	1753	diacylglycerol kinase catalytic region
Plim_0716	non-essential	45	70	2174	sigma-54 factor interaction domain-containing protein
Plim_0717	non-essential	2	2	4	Hpt domain protein
Plim_0719	non-essential	25	32	709	phospholipid/glycerol acyltransferase
Plim_0720	non-essential	24	29	649	phosphatidate cytidylyltransferase
Plim_0721	non-essential	18	19	1423	Ornithine cyclodeaminase
Plim_0722	non-essential	43	60	3647	xylulokinase
Plim_0723	non-essential	1	1	0	hypothetical protein
Plim_0724	essential	2	2	0	hypothetical protein
Plim_0725	non-essential	36	38	996	DNA repair protein RecO
Plim_0726	essential	16	16	0	hypothetical protein
Plim_0727	essential	43	43	0	hypothetical protein
Plim_0728	non-essential	1	1	0	hypothetical protein
Plim_0729	non-essential	27	39	1933	Alcohol dehydrogenase zinc-binding domain protein
Plim_0730	non-essential	36	36	0	protein of unknown function DUF107
Plim_0731	non-essential	8	10	198	nuclear protein SET
Plim_0732	essential	44	78	4260	ribosomal protein S4
Plim_0733	non-essential	43	69	4085	adenylate kinase
Plim_0734	non-essential	25	25	126	protein of unknown function DUF820
Plim_0735	non-essential	45	76	4115	MiaB-like tRNA modifying enzyme YliG
Plim_0736	non-essential	20	28	1051	sodium/hydrogen exchanger
Plim_0737	non-essential	20	24	1132	export-related chaperone CsaA
Plim_0738	essential	45	60	4171	phosphoribosylformylglycinamidine cyclo-ligase
Plim_0739	non-essential	30	36	338	protein of unknown function DUF990
Plim_0740	non-essential	38	59	4086	ABC transporter related protein
Plim_0741	non-essential	41	70	3975	ABC transporter related protein
Plim_0742	non-essential	2	2	0	hypothetical protein
Plim_0743	non-essential	2	2	0	conserved hypothetical protein
Plim_0744	non-essential	10	10	32	putative secreted protein
Plim_0745	non-essential	35	35	0	protein of unknown function DUF1559
Plim_0746	non-essential	18	19	22	MotA/TolQ/ExbB proton channel
Plim_0747	non-essential	24	25	811	ferric-uptake regulator
Plim_0748	essential	40	47	3325	GTP cyclohydrolase I
Plim_0749	non-essential	7	7	0	hypothetical protein
Plim_0750	essential	34	34	0	hypothetical protein
Plim_0751	essential	10	10	0	hypothetical protein
Plim_0752	non-essential	2	2	0	Sulfate transporter/antisigma-factor antagonist STAS
Plim_0753	non-essential	39	60	1530	type II secretion system protein E
Plim_0754	non-essential	36	48	2196	sodium/hydrogen exchanger
Plim_0756	non-essential	2	2	0	hypothetical protein
Plim_0757	non-essential	34	47	2168	sodium/hydrogen exchanger
Plim_0758	non-essential	10	13	622	ROK family protein
Plim_0759	non-essential	1	1	0	hypothetical protein
Plim_0760	non-essential	4	4	19	WD-40 repeat protein
Plim_0761	essential	45	63	3492	anthranilate synthase component I
Plim_0762	essential	44	68	440	UvrB/UvrC protein
Plim_0763	essential	45	78	478	ATP:guanido phosphotransferase
Plim_0764	essential	45	76	2653	2-C-methyl-D-erythritol 4-phosphate cytidylyltransferase
Plim_0765	non-essential	28	28	10	hypothetical protein
Plim_0766	non-essential	11	11	0	hypothetical protein
Plim_0767	non-essential	35	35	203	formylmethanofuran/tetrahydromethanopterin N-formyltransferase
Plim_0768	non-essential	44	60	3104	ABC transporter related protein
Plim_0769	non-essential	28	28	5	Abortive infection protein
Plim_0770	non-essential	2	2	0	hypothetical protein
Plim_0771	essential	45	78	4124	tryptophanyl-tRNA synthetase
Plim_0772	essential	43	51	3742	dihydroorotate dehydrogenase family protein
Plim_0773	essential	45	47	475	phosphonopyruvate decarboxylase-related protein
Plim_0774	non-essential	37	46	458	helix-turn-helix-domain containing protein AraC type
Plim_0775	non-essential	36	38	29	protein of unknown function DUF1549
Plim_0776	non-essential	40	45	103	protein of unknown function DUF1501
Plim_0777	non-essential	31	36	13	hypothetical protein
Plim_0778	non-essential	36	43	901	ribose ABC transporter periplasmic-binding protein
Plim_0779	non-essential	39	46	2797	ABC transporter related protein
Plim_0780	non-essential	38	45	2144	inner-membrane translocator
Plim_0781	non-essential	10	10	155	hypothetical protein
Plim_0782	essential	2	2	0	hypothetical protein
Plim_0783	essential	36	36	0	hypothetical protein
Plim_0784	non-essential	32	32	11	transglutaminase domain protein
Plim_0785	non-essential	6	8	1278	GCN5-related N-acetyltransferase
Plim_0786	non-essential	3	3	2	conserved hypothetical protein
Plim_0787	non-essential	1	1	0	hypothetical protein
Plim_0788	non-essential	2	2	1	hypothetical protein
Plim_0789	non-essential	42	54	854	sulfatase
Plim_0790	non-essential	1	1	0	hypothetical protein
Plim_0791	non-essential	30	30	1695	Inosine/uridine-preferring nucleoside hydrolase
Plim_0792	non-essential	5	5	125	FxsA cytoplasmic membrane protein
Plim_0793	non-essential	37	37	719	response regulator receiver
Plim_0794	non-essential	24	24	101	type II and III secretion system protein
Plim_0795	non-essential	13	13	9	Flp pilus assembly protein CpaB
Plim_0796	non-essential	34	34	172	peptidase A24A prepilin type IV
Plim_0797	non-essential	2	2	0	hypothetical protein
Plim_0798	non-essential	35	35	33	Flp/Fap pilin component
Plim_0799	non-essential	7	7	0	hypothetical protein
Plim_0800	non-essential	1	1	0	hypothetical protein
Plim_0801	non-essential	11	11	0	hypothetical protein
Plim_0802	non-essential	7	7	0	hypothetical protein
Plim_0803	non-essential	45	65	3512	aldo/keto reductase
Plim_0804	non-essential	36	38	105	intradiol ring-cleavage dioxygenase
Plim_0805	non-essential	6	6	0	hypothetical protein
Plim_0806	non-essential	8	8	0	von Willebrand factor type A
Plim_0807	non-essential	8	8	190	alkylhydroperoxidase like protein, AhpD family
Plim_0808	non-essential	41	69	3895	alkyl hydroperoxide reductase/Thiol specific antioxidant/Mal allergen
Plim_0809	non-essential	17	17	0	hypothetical protein
Plim_0810	non-essential	38	46	1124	Cytochrome-c peroxidase
Plim_0811	non-essential	19	19	127	chemotaxis protein CheX, putative
Plim_0812	non-essential	9	10	132	Stage II sporulation E family protein
Plim_0813	essential	40	45	1758	peptidase C26
Plim_0814	non-essential	42	66	2683	protein of unknown function UPF0079
Plim_0815	non-essential	3	3	0	hypothetical protein
Plim_0816	non-essential	32	32	2	Class I peptide chain release factor
Plim_0817	non-essential	7	7	1	protein of unknown function DUF58
Plim_0818	non-essential	22	22	5	hypothetical protein
Plim_0819	non-essential	1	1	0	hypothetical protein
Plim_0820	non-essential	10	10	52	Glyoxalase/bleomycin resistance protein/dioxygenase
Plim_0821	non-essential	29	29	9	Serine/threonine protein kinase-related protein
Plim_0822	non-essential	38	38	0	hypothetical protein
Plim_0823	non-essential	45	53	720	protein of unknown function DUF58
Plim_0824	non-essential	27	28	50	hypothetical protein
Plim_0825	non-essential	18	18	18	hypothetical protein
Plim_0826	essential	1	1	0	hypothetical protein
Plim_0827	unclear	1	1	0	hypothetical protein
Plim_0828	unclear	1	1	0	hypothetical protein
Plim_0829	essential	20	36	2939	protein of unknown function DUF205
Plim_0830	non-essential	41	48	58	protein of unknown function UPF0153
Plim_0831	essential	33	34	79	hypothetical protein
Plim_0832	non-essential	4	4	0	hypothetical protein
Plim_0833	non-essential	4	4	0	hypothetical protein
Plim_0834	non-essential	23	24	54	PpiC-type peptidyl-prolyl cis-trans isomerase
Plim_0835	non-essential	1	1	0	hypothetical protein
Plim_0836	essential	45	65	3245	Glutamine--scyllo-inositol transaminase
Plim_0837	essential	45	77	3848	lysyl-tRNA synthetase
Plim_0838	non-essential	40	45	95	protein of unknown function DUF1355
Plim_0839	non-essential	11	11	0	ATPase-like protein involved in DNA repair
Plim_0841	non-essential	45	77	4306	tRNA pseudouridine synthase A
Plim_0842	essential	45	78	4471	seryl-tRNA synthetase
Plim_0843	non-essential	39	65	2224	peptidase M20
Plim_0844	non-essential	37	37	0	protein of unknown function DUF1559
Plim_0845	non-essential	1	1	0	hypothetical protein
Plim_0846	non-essential	1	1	0	hypothetical protein
Plim_0847	essential	45	63	3624	anthranilate phosphoribosyltransferase
Plim_0848	non-essential	2	2	0	hypothetical protein
Plim_0849	non-essential	44	77	4183	UvrD/REP helicase
Plim_0850	non-essential	1	1	0	hypothetical protein
Plim_0851	essential	14	14	0	hypothetical protein
Plim_0852	essential	21	21	1051	ribosomal protein S21
Plim_0853	essential	44	71	3742	fumarate lyase
Plim_0854	essential	29	35	497	AAA ATPase
Plim_0855	non-essential	2	2	0	hypothetical protein
Plim_0856	essential	40	40	1344	ribosomal protein S20
Plim_0857	non-essential	11	12	0	protein of unknown function DUF107
Plim_0858	non-essential	42	61	489	conserved hypothetical protein
Plim_0859	non-essential	2	2	0	hypothetical protein
Plim_0860	non-essential	1	1	0	hypothetical protein
Plim_0861	essential	2	2	0	hypothetical protein
Plim_0862	non-essential	14	14	0	peptidase M28
Plim_0863	essential	32	49	2128	ribosomal protein S18
Plim_0864	non-essential	36	45	2301	molybdopterin biosynthesis MoaE protein
Plim_0865	non-essential	20	20	81	thiamineS protein
Plim_0866	non-essential	38	44	1578	FAD linked oxidase domain protein
Plim_0867	non-essential	1	1	0	hypothetical protein
Plim_0868	non-essential	2	2	11	metallophosphoesterase
Plim_0869	non-essential	26	26	0	conserved hypothetical protein
Plim_0870	non-essential	2	2	0	hypothetical protein
Plim_0871	non-essential	25	26	1605	alpha/beta hydrolase fold protein
Plim_0872	non-essential	5	5	0	hypothetical protein
Plim_0873	non-essential	26	37	287	Haloacid dehalogenase domain protein hydrolase
Plim_0874	essential	9	9	4	2-amino-4-hydroxy-6-hydroxymethyldihydropteridine pyrophosphokinase
Plim_0875	non-essential	28	28	8	Flp/Fap pilin component
Plim_0876	non-essential	36	36	0	protein of unknown function DUF1559
Plim_0877	non-essential	32	32	0	hypothetical protein
Plim_0878	non-essential	33	33	2	Forkhead-associated protein
Plim_0879	non-essential	1	1	0	hypothetical protein
Plim_0880	non-essential	41	71	3785	short-chain dehydrogenase/reductase SDR
Plim_0881	unclear	4	4	36	YobK
Plim_0882	non-essential	24	24	0	hypothetical protein
Plim_0883	non-essential	30	32	5	hypothetical protein
Plim_0884	non-essential	1	2	34	hypothetical protein
Plim_0885	non-essential	21	23	244	protein of unknown function DUF1568
Plim_0886	non-essential	17	17	0	hypothetical protein
Plim_0887	non-essential	45	64	4035	thiamine pyrophosphate protein TPP binding domain protein
Plim_0888	non-essential	8	18	732	periplasmic glucan biosynthesis protein MdoG
Plim_0889	non-essential	2	2	0	hypothetical protein
Plim_0890	non-essential	1	1	0	hypothetical protein
Plim_0891	non-essential	10	21	792	glycosyl transferase family 2
Plim_0892	non-essential	6	6	105	phosphate-selective porin O and P
Plim_0893	essential	45	76	272	RNA polymerase sigma factor, sigma-70 family
Plim_0894	non-essential	2	2	0	hypothetical protein
Plim_0895	essential	42	63	3757	2-methylcitrate synthase/citrate synthase II
Plim_0896	non-essential	2	2	6	hypothetical protein
Plim_0897	non-essential	8	8	0	aminoglycoside phosphotransferase
Plim_0898	essential	27	29	1080	cytidyltransferase-related domain protein
Plim_0899	essential	36	48	1327	lipopolysaccharide heptosyltransferase II
Plim_0900	essential	34	47	1783	glycosyl transferase group 1
Plim_0901	essential	7	8	141	lipopolysaccharide kinase
Plim_0902	non-essential	25	27	41	heme-binding protein
Plim_0903	non-essential	33	37	305	Squalene cyclase-like protein
Plim_0904	non-essential	20	20	0	hypothetical protein
Plim_0905	non-essential	39	55	1575	ApbE family lipoprotein
Plim_0906	non-essential	1	1	0	hypothetical protein
Plim_0907	non-essential	38	44	583	protein of unknown function DUF323
Plim_0908	non-essential	33	39	3835	DEAD/DEAH box helicase domain protein
Plim_0909	non-essential	43	57	303	amino acid-binding ACT domain-containing protein
Plim_0910	non-essential	6	6	226	beta-Ig-H3/fasciclin
Plim_0911	non-essential	16	16	0	hypothetical protein
Plim_0912	non-essential	2	2	0	hypothetical protein
Plim_0913	non-essential	2	2	0	hypothetical protein
Plim_0914	non-essential	24	26	270	RNA polymerase sigma factor, sigma-70 family
Plim_0915	non-essential	10	10	299	peptidase S9 prolyl oligopeptidase active site domain protein
Plim_0916	non-essential	1	1	0	hypothetical protein
Plim_0917	essential	44	57	1940	oxidoreductase domain protein
Plim_0918	essential	45	77	2457	acyl-(acyl-carrier-protein)--UDP-N-acetylglucosamine O-acyltransferase
Plim_0919	essential	34	54	2098	UDP-3-0-acyl N-acetylglucosamine deacetylase
Plim_0920	essential	28	28	6	outer membrane chaperone Skp (OmpH)
Plim_0921	non-essential	1	1	0	hypothetical protein
Plim_0922	essential	45	79	4265	peptide chain release factor 1
Plim_0923	essential	43	71	3796	ribosomal protein L31
Plim_0924	non-essential	37	51	3028	FAD-dependent pyridine nucleotide-disulfide oxidoreductase
Plim_0925	non-essential	29	31	1	hypothetical protein
Plim_0926	non-essential	11	12	0	hypothetical protein
Plim_0927	unclear	29	37	1636	protein of unknown function DUF344
Plim_0928	essential	35	43	2637	Phosphoglycerate mutase
Plim_0929	non-essential	2	2	0	hypothetical protein
Plim_0930	non-essential	20	22	9	hypothetical protein
Plim_0931	non-essential	24	26	9	Protein of unknown function DUF1592
Plim_0932	non-essential	32	41	1001	protein of unknown function DUF323
Plim_0933	non-essential	43	75	3728	heavy metal translocating P-type ATPase
Plim_0934	non-essential	34	46	2406	Alcohol dehydrogenase GroES domain protein
Plim_0935	essential	45	72	4030	ABC transporter related protein
Plim_0936	non-essential	44	56	1484	sulfatase
Plim_0937	essential	35	35	0	YTV domain protein
Plim_0938	essential	15	15	0	hypothetical protein
Plim_0939	non-essential	1	1	0	hypothetical protein
Plim_0940	non-essential	1	1	0	hypothetical protein
Plim_0941	non-essential	2	2	1	hypothetical protein
Plim_0942	non-essential	1	1	0	hypothetical protein
Plim_0943	essential	45	66	2410	lipid-A-disaccharide synthase
Plim_0944	non-essential	1	1	0	hypothetical protein
Plim_0945	non-essential	11	11	0	hypothetical protein
Plim_0946	non-essential	36	40	55	protein of unknown function DUF1552
Plim_0947	non-essential	37	37	0	protein of unknown function DUF1559
Plim_0948	non-essential	28	28	0	hypothetical protein
Plim_0949	non-essential	36	36	0	protein of unknown function DUF1559
Plim_0950	non-essential	18	28	1346	methylated-DNA/protein-cysteine methyltransferase
Plim_0951	non-essential	1	1	0	hypothetical protein
Plim_0952	non-essential	13	13	0	hypothetical protein
Plim_0953	non-essential	25	29	422	GH3 auxin-responsive promoter
Plim_0954	essential	4	4	0	hypothetical protein
Plim_0955	non-essential	3	3	30	sodium:neurotransmitter symporter
Plim_0956	non-essential	1	1	0	hypothetical protein
Plim_0957	non-essential	1	1	0	hypothetical protein
Plim_0958	non-essential	5	5	0	hypothetical protein
Plim_0959	non-essential	1	1	0	hypothetical protein
Plim_0960	non-essential	2	2	0	hypothetical protein
Plim_0961	non-essential	17	20	220	domain of unknown function DUF1731
Plim_0962	non-essential	1	1	0	hypothetical protein
Plim_0963	non-essential	2	2	18	protein of unknown function DUF1311
Plim_0964	non-essential	2	2	0	hypothetical protein
Plim_0965	non-essential	1	1	0	hypothetical protein
Plim_0966	non-essential	1	1	0	hypothetical protein
Plim_0967	non-essential	4	4	2	hypothetical protein
Plim_0968	non-essential	1	1	0	hypothetical protein
Plim_0969	non-essential	2	2	75	riboflavin biosynthesis protein
Plim_0970	non-essential	1	1	0	hypothetical protein
Plim_0971	non-essential	4	4	41	conserved hypothetical protein
Plim_0972	non-essential	1	1	0	hypothetical protein
Plim_0973	non-essential	1	1	0	hypothetical protein
Plim_0974	non-essential	3	3	26	hypothetical protein
Plim_0975	non-essential	2	2	0	hypothetical protein
Plim_0976	non-essential	1	1	0	hypothetical protein
Plim_0977	non-essential	2	2	0	hypothetical protein
Plim_0978	non-essential	1	1	0	hypothetical protein
Plim_0979	non-essential	1	1	0	hypothetical protein
Plim_0980	non-essential	1	1	0	hypothetical protein
Plim_0981	non-essential	45	75	4217	excinuclease ABC, B subunit
Plim_0982	non-essential	34	35	98	Pyrrolo-quinoline quinone
Plim_0983	non-essential	1	1	0	hypothetical protein
Plim_0984	non-essential	2	2	0	hypothetical protein
Plim_0985	non-essential	1	1	0	hypothetical protein
Plim_0986	non-essential	31	38	94	RNA polymerase sigma factor, sigma-70 family
Plim_0987	non-essential	18	18	72	Serine/threonine protein kinase-related protein
Plim_0989	non-essential	2	2	3	P4 alpha zinc-binding domain protein
Plim_0990	non-essential	1	1	0	hypothetical protein
Plim_0991	non-essential	2	2	2	DNA binding domain protein, excisionase family
Plim_0992	non-essential	1	1	0	hypothetical protein
Plim_0993	non-essential	1	1	0	hypothetical protein
Plim_0994	non-essential	1	1	0	hypothetical protein
Plim_0995	non-essential	1	1	0	hypothetical protein
Plim_0996	non-essential	1	1	0	hypothetical protein
Plim_0997	non-essential	13	13	2	hypothetical protein
Plim_0998	non-essential	1	1	0	hypothetical protein
Plim_0999	non-essential	1	1	0	hypothetical protein
Plim_1000	non-essential	1	1	0	hypothetical protein
Plim_1001	non-essential	41	58	3702	ABC transporter related protein
Plim_1002	non-essential	1	1	0	protein of unknown function DUF214
Plim_1003	non-essential	1	1	0	hypothetical protein
Plim_1004	non-essential	34	36	645	protein of unknown function DUF323
Plim_1005	non-essential	2	2	2	hypothetical protein
Plim_1006	non-essential	1	1	0	hypothetical protein
Plim_1007	non-essential	1	1	0	hypothetical protein
Plim_1008	non-essential	2	2	0	hypothetical protein
Plim_1009	essential	5	6	135	hypothetical protein
Plim_1010	non-essential	6	6	5	Trypsin-like protein serine protease typically periplasmic containing C-terminal PDZ domain
Plim_1011	non-essential	23	23	1	hypothetical protein
Plim_1012	non-essential	13	14	710	peptidase T2 asparaginase 2
Plim_1013	unclear	1	1	2	hypothetical protein
Plim_1014	non-essential	2	2	0	hypothetical protein
Plim_1015	non-essential	2	4	85	Putative protein-S-isoprenylcysteine methyltransferase-like protein
Plim_1016	unclear	8	8	0	peptidase M56 BlaR1
Plim_1017	non-essential	30	34	681	Penicillinase repressor
Plim_1018	non-essential	37	38	1	protein of unknown function DUF1559
Plim_1019	non-essential	6	6	0	protein of unknown function DUF1559
Plim_1020	non-essential	1	1	0	hypothetical protein
Plim_1021	non-essential	30	30	375	exporter of the RND superfamily protein-like protein
Plim_1022	essential	24	25	100	hypothetical protein
Plim_1023	non-essential	11	13	2018	nicotinate-nucleotide/dimethylbenzimidazole phosphoribosyltransferase
Plim_1024	non-essential	10	11	957	cobalamin-5-phosphate synthase CobS
Plim_1025	non-essential	1	1	0	hypothetical protein
Plim_1026	non-essential	9	11	1203	Phosphoglycerate mutase
Plim_1027	non-essential	1	1	0	hypothetical protein
Plim_1028	non-essential	2	2	0	hypothetical protein
Plim_1029	non-essential	30	31	8	hypothetical protein
Plim_1030	non-essential	29	40	1422	protein of unknown function DUF55
Plim_1031	non-essential	1	1	0	hypothetical protein
Plim_1032	essential	14	14	0	hypothetical protein
Plim_1033	non-essential	1	1	0	hypothetical protein
Plim_1035	non-essential	1	1	0	hypothetical protein
Plim_1036	non-essential	4	4	0	AmoP
Plim_1037	non-essential	1	1	0	conserved hypothetical protein
Plim_1038	non-essential	3	3	0	ADP-heptose:LPS heptosyltransferase-like protein
Plim_1039	non-essential	1	1	1	hypothetical protein
Plim_1040	non-essential	1	1	0	glycosyl transferase family 2
Plim_1041	non-essential	45	67	4098	NAD-dependent epimerase/dehydratase
Plim_1042	non-essential	2	2	27	putative LPS biosynthesis related glycosyltransferase
Plim_1045	essential	2	2	4	hypothetical protein
Plim_1046	non-essential	1	1	0	YD repeat protein
Plim_1047	non-essential	16	17	54	transposase IS4 family protein
Plim_1048	non-essential	1	1	0	hypothetical protein
Plim_1049	essential	1	1	0	hypothetical protein
Plim_1050	non-essential	6	7	179	YD repeat protein
Plim_1051	non-essential	1	1	0	glycosyl transferase family 2
Plim_1052	non-essential	1	1	0	hypothetical protein
Plim_1053	non-essential	1	1	2	hypothetical protein
Plim_1054	non-essential	1	1	0	hypothetical protein
Plim_1055	non-essential	3	3	0	glycosyl transferase family 2
Plim_1056	non-essential	3	3	33	glycosyl transferase group 1
Plim_1057	non-essential	2	2	5	hypothetical protein
Plim_1058	non-essential	28	43	1662	ATPase AAA-2 domain protein
Plim_1059	non-essential	1	1	0	hypothetical protein
Plim_1060	non-essential	1	1	0	hypothetical protein
Plim_1061	non-essential	2	2	51	conserved hypothetical protein
Plim_1063	non-essential	1	1	33	DEAD/DEAH box helicase domain protein
Plim_1064	non-essential	1	1	32	conserved hypothetical protein
Plim_1065	non-essential	2	2	89	conserved hypothetical protein
Plim_1066	non-essential	2	2	37	conserved hypothetical protein
Plim_1067	non-essential	1	1	0	hypothetical protein
Plim_1069	non-essential	1	1	0	hypothetical protein
Plim_1070	non-essential	1	1	3	hypothetical protein
Plim_1072	non-essential	1	1	0	hypothetical protein
Plim_1073	essential	9	9	336	AAA ATPase central domain protein
Plim_1074	non-essential	5	5	161	conserved hypothetical protein
Plim_1075	unclear	1	1	3	hypothetical protein
Plim_1076	non-essential	10	10	379	DEAD/DEAH box helicase domain protein
Plim_1077	non-essential	7	7	344	conserved hypothetical protein
Plim_1078	non-essential	1	1	118	hypothetical protein
Plim_1079	essential	1	1	0	hypothetical protein
Plim_1080	non-essential	5	5	7	AAA ATPase
Plim_1081	non-essential	1	1	0	hypothetical protein
Plim_1082	non-essential	4	4	0	hypothetical protein
Plim_1083	non-essential	4	7	141	Uncharacterized membrane-anchored protein-like protein
Plim_1084	non-essential	1	1	0	hypothetical protein
Plim_1085	non-essential	1	1	0	heat shock protein DnaJ domain protein
Plim_1086	non-essential	11	11	0	hypothetical protein
Plim_1087	non-essential	1	1	0	hypothetical protein
Plim_1088	non-essential	20	20	0	hypothetical protein
Plim_1089	non-essential	20	20	22	hypothetical protein
Plim_1090	non-essential	23	23	343	AAA ATPase central domain protein
Plim_1091	non-essential	12	12	1	hypothetical protein
Plim_1092	non-essential	20	20	2	hypothetical protein
Plim_1093	non-essential	4	4	0	hypothetical protein
Plim_1094	non-essential	1	1	0	hypothetical protein
Plim_1095	non-essential	1	1	0	hypothetical protein
Plim_1096	essential	1	1	0	hypothetical protein
Plim_1097	unclear	1	1	0	hypothetical protein
Plim_1098	essential	2	2	0	hypothetical protein
Plim_1099	essential	2	2	19	hypothetical protein
Plim_1100	essential	2	2	40	response regulator receiver domain-containing protein
Plim_1101	unclear	2	2	46	purine or other phosphorylase family 1
Plim_1102	non-essential	1	1	0	hypothetical protein
Plim_1103	unclear	1	1	0	hypothetical protein
Plim_1106	non-essential	24	24	1	integrase family protein
Plim_1107	non-essential	23	35	2932	sun protein
Plim_1108	essential	45	72	3870	3-phosphoshikimate 1-carboxyvinyltransferase
Plim_1109	non-essential	36	51	2093	NAD-dependent epimerase/dehydratase
Plim_1110	non-essential	39	46	2303	ABC-1 domain protein
Plim_1111	unclear	1	2	15	HesB/YadR/YfhF-family protein
Plim_1112	non-essential	1	1	0	hypothetical protein
Plim_1113	non-essential	1	1	0	RNA binding S1 domain protein
Plim_1114	non-essential	1	1	0	hypothetical protein
Plim_1115	non-essential	25	32	410	secretion protein HlyD family protein
Plim_1116	non-essential	45	66	4064	ABC transporter related protein
Plim_1117	non-essential	26	33	355	protein of unknown function DUF214
Plim_1118	non-essential	11	11	119	regulatory protein TetR
Plim_1119	non-essential	1	1	0	hypothetical protein
Plim_1120	non-essential	23	25	7	protein of unknown function DUF1549
Plim_1121	non-essential	40	44	101	protein of unknown function DUF1501
Plim_1122	unclear	3	3	26	hypothetical protein
Plim_1123	non-essential	1	1	0	hypothetical protein
Plim_1124	non-essential	1	1	0	hypothetical protein
Plim_1125	essential	40	40	0	peptidase S24 and S26 domain protein
Plim_1126	essential	44	77	4030	ABC transporter related protein
Plim_1127	non-essential	20	52	3778	cell cycle protein
Plim_1128	non-essential	19	19	14	RNA polymerase sigma factor, sigma-70 family
Plim_1129	non-essential	21	21	2	hypothetical protein
Plim_1130	non-essential	18	51	3833	cell cycle protein
Plim_1131	non-essential	20	53	4056	phospho-N-acetylmuramoyl-pentapeptide-transferase
Plim_1132	essential	45	76	4454	methionyl-tRNA synthetase
Plim_1133	essential	25	54	1580	malate dehydrogenase
Plim_1134	non-essential	39	67	2098	glycogen/starch synthase, ADP-glucose type
Plim_1135	essential	23	23	0	hypothetical protein
Plim_1136	essential	11	11	0	hypothetical protein
Plim_1137	non-essential	13	13	3	hypothetical protein
Plim_1138	non-essential	38	61	2148	flagellar biosynthesis protein FlhA
Plim_1139	non-essential	2	2	0	GTP-binding signal recognition particle SRP54 G-domain protein
Plim_1140	non-essential	16	18	1051	cobyrinic acid a,c-diamide synthase
Plim_1141	essential	2	2	0	hypothetical protein
Plim_1142	essential	41	61	2866	RNA polymerase sigma factor, FliA/WhiG family
Plim_1143	essential	43	63	3900	aminotransferase class-III
Plim_1144	non-essential	45	78	4008	short-chain dehydrogenase/reductase SDR
Plim_1145	non-essential	29	29	0	hypothetical protein
Plim_1146	non-essential	29	31	0	hypothetical protein
Plim_1147	non-essential	27	34	439	O-methyltransferase family 2
Plim_1148	non-essential	38	41	375	type I phosphodiesterase/nucleotide pyrophosphatase
Plim_1149	non-essential	35	41	2821	alpha/beta hydrolase fold protein
Plim_1150	non-essential	40	45	103	protein of unknown function DUF1501
Plim_1151	non-essential	21	22	0	protein of unknown function DUF1549
Plim_1152	essential	29	60	1105	carboxyl-terminal protease
Plim_1153	non-essential	20	21	14	membrane-bound dehydrogenase domain protein
Plim_1154	non-essential	1	1	0	hypothetical protein
Plim_1155	non-essential	1	1	0	hypothetical protein
Plim_1156	non-essential	8	8	3	hypothetical protein
Plim_1157	non-essential	24	28	106	alpha-2-macroglobulin domain protein
Plim_1158	non-essential	43	58	2476	glycosyl transferase family 2
Plim_1159	essential	42	58	2861	quinolinate synthetase complex, A subunit
Plim_1160	non-essential	30	34	525	LmbE family protein
Plim_1161	non-essential	6	9	524	putative acetyltransferase
Plim_1162	non-essential	10	11	4	protein of unknown function DUF1080
Plim_1163	non-essential	2	2	0	hypothetical protein
Plim_1164	non-essential	37	37	546	magnesium protoporphyrin chelatase, putative
Plim_1165	unclear	35	35	1701	ribosomal-protein-alanine acetyltransferase
Plim_1166	non-essential	8	10	1	lipolytic protein G-D-S-L family
Plim_1167	essential	24	27	616	chromosome segregation protein SMC
Plim_1168	essential	31	31	0	flagellar P-ring protein
Plim_1169	non-essential	12	12	0	hypothetical protein
Plim_1170	non-essential	3	3	0	hypothetical protein
Plim_1171	non-essential	25	25	0	BFD domain protein (2Fe-2S)-binding domain protein
Plim_1172	non-essential	1	1	0	hypothetical protein
Plim_1173	non-essential	1	1	0	hypothetical protein
Plim_1174	essential	32	42	951	heat shock protein Hsp20
Plim_1175	unclear	27	34	554	heat shock protein Hsp20
Plim_1176	non-essential	1	1	0	hypothetical protein
Plim_1177	non-essential	2	2	16	UspA domain protein
Plim_1178	essential	9	9	0	hypothetical protein
Plim_1179	essential	3	3	0	hypothetical protein
Plim_1180	non-essential	38	68	1394	protein of unknown function DUF255
Plim_1181	non-essential	4	4	0	Methyltransferase type 11
Plim_1182	non-essential	25	29	1659	protein of unknown function DUF81
Plim_1183	non-essential	27	32	850	beta-lactamase domain protein
Plim_1184	non-essential	33	37	468	Rhodanese domain protein
Plim_1185	non-essential	45	77	4020	tyrosine recombinase XerD
Plim_1186	non-essential	26	26	0	YTV domain protein
Plim_1187	non-essential	41	63	2816	stationary-phase survival protein SurE
Plim_1188	non-essential	37	52	3193	cation diffusion facilitator family transporter
Plim_1189	non-essential	25	29	1210	Mandelate racemase/muconate lactonizing protein
Plim_1190	essential	2	9	3	protein of unknown function DUF147
Plim_1191	non-essential	15	15	13	conserved hypothetical protein
Plim_1192	non-essential	45	61	3538	acetolactate synthase, small subunit
Plim_1193	essential	45	60	3235	ketol-acid reductoisomerase
Plim_1194	non-essential	22	22	1	peptidase M41
Plim_1195	non-essential	20	53	4106	UDP-N-acetylglucosamine 1-carboxyvinyltransferase
Plim_1196	non-essential	4	4	76	conserved hypothetical protein
Plim_1197	non-essential	11	17	619	conserved hypothetical protein
Plim_1198	non-essential	1	1	0	hypothetical protein
Plim_1199	non-essential	20	21	1072	regulatory protein MarR
Plim_1200	non-essential	43	74	2967	glucose-6-phosphate 1-dehydrogenase
Plim_1201	non-essential	3	3	0	hypothetical protein
Plim_1202	non-essential	41	53	636	HNH endonuclease
Plim_1203	non-essential	34	41	2902	L-lactate dehydrogenase
Plim_1204	non-essential	28	31	114	phosphate-selective porin O and P
Plim_1205	non-essential	22	22	0	hypothetical protein
Plim_1206	non-essential	12	12	0	hypothetical protein
Plim_1207	non-essential	40	48	219	oxidoreductase domain protein
Plim_1208	non-essential	38	40	128	Xylose isomerase domain protein TIM barrel
Plim_1209	non-essential	2	2	0	outer membrane chaperone Skp (OmpH)
Plim_1210	non-essential	15	18	0	conserved repeat domain protein
Plim_1211	non-essential	41	53	1106	HNH endonuclease
Plim_1212	non-essential	1	1	0	hypothetical protein
Plim_1213	non-essential	44	56	1461	sulfatase
Plim_1214	non-essential	4	4	0	hypothetical protein
Plim_1215	non-essential	1	1	0	hypothetical protein
Plim_1216	non-essential	1	1	0	hypothetical protein
Plim_1217	non-essential	8	9	731	type I site-specific deoxyribonuclease, HsdR family
Plim_1218	non-essential	12	13	14	hypothetical protein
Plim_1219	non-essential	5	5	0	hypothetical protein
Plim_1220	non-essential	2	2	1	restriction modification system DNA specificity domain protein
Plim_1221	non-essential	17	20	1611	Site-specific DNA-methyltransferase (adenine-specific)
Plim_1222	non-essential	1	1	0	hypothetical protein
Plim_1223	non-essential	1	1	0	hypothetical protein
Plim_1224	non-essential	8	8	3	hypothetical protein
Plim_1226	essential	36	36	0	alkyl hydroperoxide reductase/Thiol specific antioxidant/Mal allergen
Plim_1227	non-essential	22	28	1427	pyruvate carboxyltransferase
Plim_1228	non-essential	2	2	0	hypothetical protein
Plim_1229	non-essential	33	40	2817	ATP-dependent DNA helicase RecQ
Plim_1230	non-essential	33	38	920	heat shock protein Hsp20
Plim_1231	non-essential	44	64	2369	efflux transporter, RND family, MFP subunit
Plim_1232	non-essential	44	66	3020	acriflavin resistance protein
Plim_1233	non-essential	45	67	3083	acriflavin resistance protein
Plim_1234	non-essential	41	50	529	Serine/threonine protein kinase-related protein
Plim_1235	essential	44	77	4193	UvrD/REP helicase
Plim_1236	unclear	40	45	1408	peptidase M22 glycoprotease
Plim_1237	non-essential	1	1	0	hypothetical protein
Plim_1238	non-essential	13	13	78	GCN5-related N-acetyltransferase
Plim_1239	non-essential	44	76	4241	GTP-binding protein TypA
Plim_1240	non-essential	35	35	109	conserved hypothetical protein
Plim_1241	non-essential	26	33	333	Haloacid dehalogenase domain protein hydrolase
Plim_1242	non-essential	31	31	139	TPR repeat-containing protein
Plim_1243	essential	42	70	2192	HtrA2 peptidase
Plim_1244	essential	43	61	2969	thiamine-monophosphate kinase
Plim_1245	non-essential	22	22	8	DEAD/DEAH box helicase domain protein
Plim_1246	non-essential	34	46	1888	5-formyltetrahydrofolate cyclo-ligase
Plim_1247	non-essential	41	57	3551	alkyl hydroperoxide reductase/Thiol specific antioxidant/Mal allergen
Plim_1248	non-essential	22	27	1642	TGF-beta receptor type I/II extracellular region
Plim_1249	non-essential	10	13	240	conserved hypothetical protein
Plim_1250	non-essential	7	7	0	hypothetical protein
Plim_1251	non-essential	35	38	569	Xylose isomerase domain protein TIM barrel
Plim_1252	essential	45	78	4461	Phosphoglycerate kinase
Plim_1253	non-essential	28	39	3211	Carbonic anhydrase/acetyltransferase isoleucine patch superfamily-like protein
Plim_1254	non-essential	10	10	4	hypothetical protein
Plim_1255	non-essential	40	55	2253	RNA polymerase sigma factor, sigma-70 family
Plim_1256	non-essential	2	2	0	hypothetical protein
Plim_1257	essential	2	2	1	hypothetical protein
Plim_1258	non-essential	12	13	3	hypothetical protein
Plim_1259	non-essential	21	32	2459	DEAD/DEAH box helicase domain protein
Plim_1260	non-essential	2	2	0	hypothetical protein
Plim_1261	non-essential	1	1	0	hypothetical protein
Plim_1262	non-essential	40	45	103	protein of unknown function DUF1501
Plim_1263	non-essential	16	17	98	WD-40 repeat protein
Plim_1264	essential	45	60	4178	phosphoribosyltransferase
Plim_1265	essential	40	72	4003	DNA polymerase III, alpha subunit
Plim_1266	non-essential	40	43	1749	glycosyl transferase group 1
Plim_1267	non-essential	1	1	34	methyltransferase FkbM family
Plim_1268	non-essential	13	16	687	conserved hypothetical protein
Plim_1269	non-essential	1	1	0	hypothetical protein
Plim_1270	essential	45	77	4047	L-aspartate oxidase
Plim_1271	essential	11	11	1	histone family protein DNA-binding protein
Plim_1272	essential	32	32	0	hypothetical protein
Plim_1273	essential	2	2	0	hypothetical protein
Plim_1274	non-essential	39	42	2	hypothetical protein
Plim_1275	non-essential	5	5	0	hypothetical protein
Plim_1276	non-essential	4	4	7	hypothetical protein
Plim_1277	non-essential	2	2	0	Colicin V production protein
Plim_1278	non-essential	5	5	2	hypothetical protein
Plim_1279	non-essential	23	23	202	Lysophospholipase-like protein
Plim_1280	non-essential	1	1	0	hypothetical protein
Plim_1281	essential	45	54	2685	glycosyl transferase group 1
Plim_1282	non-essential	36	41	95	zinc finger DksA/TraR C4-type
Plim_1283	non-essential	41	48	253	oxidoreductase domain protein
Plim_1284	non-essential	2	2	0	hypothetical protein
Plim_1285	non-essential	35	35	203	formaldehyde-activating enzyme
Plim_1286	non-essential	2	2	0	hypothetical protein
Plim_1287	non-essential	42	52	1218	xylose isomerase
Plim_1288	non-essential	4	4	0	hypothetical protein
Plim_1289	essential	11	11	0	hypothetical protein
Plim_1290	essential	45	62	4094	pantetheine-phosphate adenylyltransferase
Plim_1291	non-essential	41	58	933	alkyl hydroperoxide reductase/Thiol specific antioxidant/Mal allergen
Plim_1292	non-essential	20	21	240	conserved hypothetical protein
Plim_1293	non-essential	22	22	23	transglutaminase domain protein
Plim_1294	non-essential	45	68	2110	type II secretion system protein
Plim_1295	non-essential	5	5	0	hypothetical protein
Plim_1296	essential	41	63	3119	glutamyl-tRNA reductase
Plim_1297	non-essential	34	34	20	cytochrome c assembly protein
Plim_1298	non-essential	42	53	489	PilT protein domain protein
Plim_1299	non-essential	22	22	0	hypothetical protein
Plim_1300	non-essential	10	13	414	glutamine cyclotransferase
Plim_1301	non-essential	6	8	537	nitroreductase
Plim_1302	non-essential	36	37	1	protein of unknown function DUF1559
Plim_1303	non-essential	38	42	1574	Phenylacetate--CoA ligase
Plim_1304	non-essential	13	13	0	hypothetical protein
Plim_1305	non-essential	9	9	0	hypothetical protein
Plim_1306	non-essential	2	2	0	Forkhead-associated protein
Plim_1307	essential	43	54	621	Serine O-acetyltransferase
Plim_1308	non-essential	2	2	0	hypothetical protein
Plim_1309	non-essential	30	30	2	Abortive infection protein
Plim_1310	non-essential	2	2	0	hypothetical protein
Plim_1311	non-essential	45	57	1780	glycosyl transferase family 2
Plim_1312	non-essential	39	39	0	hypothetical protein
Plim_1313	non-essential	1	1	0	hypothetical protein
Plim_1314	non-essential	1	1	0	hypothetical protein
Plim_1315	non-essential	11	11	35	hypothetical protein
Plim_1316	essential	45	75	4402	Phosphoglucosamine mutase
Plim_1317	non-essential	5	5	3	Forkhead-associated protein
Plim_1318	non-essential	10	10	440	Cobyrinic acid ac-diamide synthase
Plim_1319	non-essential	10	16	1601	Glutaminase
Plim_1320	non-essential	28	28	336	2-phosphosulfolactate phosphatase
Plim_1321	essential	25	29	2384	nitrogen-fixing NifU domain protein
Plim_1322	essential	45	77	4213	cysteine desulfurase, SufS subfamily
Plim_1323	essential	43	58	4091	phosphoribosylaminoimidazole carboxylase, catalytic subunit
Plim_1324	essential	36	46	3656	phosphoribosylaminoimidazole carboxylase, ATPase subunit
Plim_1325	non-essential	38	69	4057	DNA polymerase III, alpha subunit
Plim_1326	non-essential	19	20	990	nucleotidyltransferase/DNA polymerase
Plim_1327	non-essential	9	9	211	conserved hypothetical protein
Plim_1328	non-essential	30	39	1889	protein of unknown function DUF159
Plim_1329	essential	31	47	2538	NADH dehydrogenase (quinone)
Plim_1330	essential	27	31	769	NADH (or F420H2) dehydrogenase, subunit C
Plim_1331	essential	27	33	2160	NADH-ubiquinone/plastoquinone oxidoreductase chain 3
Plim_1332	non-essential	3	3	0	hypothetical protein
Plim_1333	essential	25	37	1722	4Fe-4S ferredoxin iron-sulfur binding domain protein
Plim_1334	essential	45	59	2601	4-hydroxythreonine-4-phosphate dehydrogenase
Plim_1335	non-essential	6	6	4	hypothetical protein
Plim_1336	non-essential	10	10	1	membrane protein-like protein
Plim_1337	non-essential	4	4	0	hypothetical protein
Plim_1338	essential	29	40	626	arginyl-tRNA synthetase
Plim_1339	non-essential	33	56	802	iojap-like protein
Plim_1340	non-essential	1	1	0	hypothetical protein
Plim_1341	non-essential	39	54	1403	beta-lactamase domain protein
Plim_1342	essential	44	75	4211	glucosamine/fructose-6-phosphate aminotransferase, isomerizing
Plim_1343	non-essential	45	67	4263	NAD-dependent epimerase/dehydratase
Plim_1344	non-essential	1	1	0	hypothetical protein
Plim_1345	non-essential	2	2	0	hypothetical protein
Plim_1346	non-essential	14	16	225	PAS sensor protein
Plim_1347	non-essential	45	77	3721	queuine tRNA-ribosyltransferase
Plim_1348	non-essential	20	28	1327	preprotein translocase, YajC subunit
Plim_1349	essential	20	23	124	protein-export membrane protein SecD
Plim_1350	non-essential	3	3	1	biotin/lipoyl attachment domain-containing protein
Plim_1351	essential	39	39	401	DNA-directed DNA polymerase
Plim_1352	non-essential	41	60	3473	short-chain dehydrogenase/reductase SDR
Plim_1353	essential	31	64	4076	Glycerol-3-phosphate dehydrogenase (NAD(P)(+))
Plim_1354	non-essential	22	22	0	hypothetical protein
Plim_1355	non-essential	21	22	73	hypothetical protein
Plim_1356	non-essential	25	28	1245	Malate/L-lactate dehydrogenase
Plim_1357	non-essential	13	27	2056	MazG family protein
Plim_1358	non-essential	19	19	0	hypothetical protein
Plim_1359	non-essential	27	27	41	Acyl-CoA dehydrogenase-like protein
Plim_1360	non-essential	6	6	0	hypothetical protein
Plim_1361	non-essential	37	37	0	protein of unknown function DUF1559
Plim_1362	non-essential	5	5	0	hypothetical protein
Plim_1363	non-essential	15	15	0	hypothetical protein
Plim_1364	essential	11	11	858	peptidase A8 signal peptidase II
Plim_1365	essential	42	74	3813	Cobyrinic acid ac-diamide synthase
Plim_1366	non-essential	35	44	2204	oxidoreductase alpha (molybdopterin) subunit
Plim_1367	non-essential	1	1	0	hypothetical protein
Plim_1368	non-essential	34	34	1949	Class I peptide chain release factor
Plim_1369	non-essential	38	58	1140	type II secretion system protein E
Plim_1370	essential	45	78	4267	dihydrodipicolinate synthase
Plim_1371	non-essential	40	53	2994	2-hydroxy-3-oxopropionate reductase
Plim_1372	non-essential	1	1	0	hypothetical protein
Plim_1373	non-essential	2	2	1	ribulose-1,5-bisphosphate carboxylase/oxygenase large subunit
Plim_1374	essential	44	77	2769	primosomal protein N'
Plim_1375	non-essential	2	2	0	hypothetical protein
Plim_1376	non-essential	35	50	1444	peptidase M42 family protein
Plim_1377	essential	19	19	742	Exodeoxyribonuclease V
Plim_1378	non-essential	2	2	0	hypothetical protein
Plim_1379	non-essential	41	66	2103	peptidase S1 and S6 chymotrypsin/Hap
Plim_1380	non-essential	7	8	205	MEKHLA domain protein
Plim_1381	non-essential	33	36	1795	translation initiation factor, aIF-2BI family
Plim_1382	non-essential	30	38	229	glycosyl hydrolase
Plim_1383	non-essential	14	14	38	Methyltransferase type 12
Plim_1384	non-essential	22	33	1605	ATP-dependent helicase HrpA
Plim_1385	non-essential	23	23	461	Rhomboid family protein
Plim_1386	non-essential	12	17	805	Uracil-DNA glycosylase superfamily
Plim_1387	non-essential	16	16	11	Haloacid dehalogenase domain protein hydrolase
Plim_1388	non-essential	42	54	2304	ROK family protein
Plim_1389	non-essential	2	2	0	hypothetical protein
Plim_1390	non-essential	4	4	0	hypothetical protein
Plim_1391	non-essential	35	58	2118	flagellar biosynthetic protein FlhB
Plim_1392	essential	23	27	1702	TrkA-N domain protein
Plim_1393	non-essential	6	6	0	hypothetical protein
Plim_1394	non-essential	2	2	0	hypothetical protein
Plim_1395	non-essential	44	71	3741	fumarate lyase
Plim_1396	non-essential	42	57	2416	ABC transporter related protein
Plim_1397	non-essential	19	19	4	hypothetical protein
Plim_1398	non-essential	14	21	540	glycoside hydrolase family 16
Plim_1399	non-essential	29	31	228	phosphodiesterase, MJ0936 family
Plim_1400	non-essential	16	18	230	domain of unknown function DUF1745
Plim_1401	non-essential	11	11	0	hypothetical protein
Plim_1402	non-essential	26	33	1410	signal peptide peptidase SppA, 36K type
Plim_1403	non-essential	3	3	11	extracellular solute-binding protein family 5
Plim_1404	non-essential	25	49	3502	binding-protein-dependent transport systems inner membrane component
Plim_1405	non-essential	6	6	4	binding-protein-dependent transport systems inner membrane component
Plim_1406	essential	45	64	4059	acetolactate synthase, large subunit, biosynthetic type
Plim_1407	non-essential	17	17	0	heme-binding protein
Plim_1408	non-essential	20	24	53	TPR repeat-containing protein
Plim_1409	non-essential	35	55	3560	phosphoglucomutase, alpha-D-glucose phosphate-specific
Plim_1410	non-essential	30	58	705	4-alpha-glucanotransferase
Plim_1411	non-essential	3	3	0	hypothetical protein
Plim_1412	non-essential	11	14	160	protein of unknown function DUF455
Plim_1413	non-essential	25	27	403	major facilitator superfamily MFS_1
Plim_1414	non-essential	39	42	1	hypothetical protein
Plim_1415	non-essential	7	7	0	conserved hypothetical protein
Plim_1416	non-essential	39	41	31	protein of unknown function DUF1355
Plim_1417	non-essential	5	5	0	hypothetical protein
Plim_1418	non-essential	2	2	0	hypothetical protein
Plim_1419	non-essential	45	66	3050	ATPase associated with various cellular activities AAA_3
Plim_1420	non-essential	45	58	1070	conserved hypothetical protein
Plim_1421	non-essential	30	30	122	glutamate synthase alpha subunit domain protein
Plim_1422	non-essential	10	10	0	hypothetical protein
Plim_1423	essential	42	59	3849	phosphoribosylaminoimidazolecarboxamide formyltransferase/IMP cyclohydrolase
Plim_1424	non-essential	4	4	27	hypothetical protein
Plim_1425	essential	44	59	3065	aspartate kinase
Plim_1426	essential	11	16	847	methionine biosynthesis protein MetW
Plim_1427	essential	13	23	2273	homoserine O-acetyltransferase
Plim_1428	essential	3	3	35	glyoxalase/bleomycin resistance protein/dioxygenase
Plim_1429	non-essential	2	2	0	hypothetical protein
Plim_1430	non-essential	35	35	202	DNA photolyase FAD-binding protein
Plim_1431	non-essential	25	32	1275	Chloride channel core
Plim_1432	non-essential	33	60	2446	protein of unknown function DUF179
Plim_1433	non-essential	16	18	1	hypothetical protein
Plim_1434	non-essential	30	34	399	Esterase/lipase-like protein
Plim_1435	essential	16	16	1	protein of unknown function DUF309
Plim_1436	non-essential	31	33	38	heme-binding protein
Plim_1437	non-essential	24	25	2	protein of unknown function DUF303 acetylesterase putative
Plim_1438	non-essential	21	22	0	hypothetical protein
Plim_1439	non-essential	25	27	53	hypothetical protein
Plim_1440	non-essential	8	10	71	CRISPR-associated protein Cas2
Plim_1441	non-essential	11	13	84	CRISPR-associated protein Cas1
Plim_1442	non-essential	14	15	798	NAD-dependent epimerase/dehydratase
Plim_1443	non-essential	21	22	274	conserved hypothetical protein
Plim_1444	non-essential	1	1	0	hypothetical protein
Plim_1445	unclear	1	1	2	hypothetical protein
Plim_1446	non-essential	6	6	0	hypothetical protein
Plim_1447	non-essential	26	28	742	protein of unknown function DUF980
Plim_1448	non-essential	40	45	112	protein of unknown function DUF1501
Plim_1449	non-essential	37	40	2	hypothetical protein
Plim_1450	non-essential	37	39	2	protein of unknown function DUF1549
Plim_1451	non-essential	9	10	0	WD-40 repeat protein
Plim_1452	non-essential	25	26	185	Methyltransferase type 11
Plim_1453	non-essential	31	31	0	hypothetical protein
Plim_1454	non-essential	9	9	5	diguanylate cyclase
Plim_1455	essential	44	56	2147	orotate phosphoribosyltransferase
Plim_1456	essential	2	2	0	hypothetical protein
Plim_1457	non-essential	16	19	173	RNA polymerase sigma factor, sigma-70 family
Plim_1458	non-essential	2	2	0	hypothetical protein
Plim_1459	non-essential	10	10	0	hypothetical protein
Plim_1460	non-essential	32	57	1324	Biopolymer transport protein ExbD/TolR
Plim_1461	non-essential	1	1	0	hypothetical protein
Plim_1462	non-essential	3	3	144	Methyltransferase type 12
Plim_1464	non-essential	6	9	690	GCN5-related N-acetyltransferase
Plim_1465	non-essential	17	17	0	hypothetical protein
Plim_1466	non-essential	2	2	3	hypothetical protein
Plim_1467	non-essential	25	30	524	protein of unknown function DUF1254
Plim_1468	non-essential	1	1	0	hypothetical protein
Plim_1469	non-essential	4	4	0	hypothetical protein
Plim_1470	essential	42	70	3372	8-amino-7-oxononanoate synthase
Plim_1471	non-essential	28	45	670	RNP-1 like RNA-binding protein
Plim_1472	non-essential	39	70	3190	tRNA/rRNA methyltransferase (SpoU)
Plim_1473	non-essential	18	18	6	Serine/threonine protein kinase-related protein
Plim_1474	non-essential	32	39	2610	Aldehyde Dehydrogenase
Plim_1475	non-essential	18	21	1418	protein of unknown function DUF81
Plim_1476	non-essential	22	28	1860	cobalamin synthesis protein P47K
Plim_1477	non-essential	2	2	2	hypothetical protein
Plim_1478	non-essential	4	13	302	glycosyl transferase family 2
Plim_1479	non-essential	2	2	0	hypothetical protein
Plim_1480	non-essential	37	37	0	protein of unknown function DUF1559
Plim_1481	non-essential	18	18	65	glycosyl transferase family 2
Plim_1482	non-essential	19	26	397	Phosphomannose isomerase-like protein
Plim_1483	non-essential	33	33	0	hypothetical protein
Plim_1484	non-essential	2	2	0	hypothetical protein
Plim_1485	non-essential	45	66	3773	response regulator receiver
Plim_1486	essential	42	58	3425	phosphate transport system regulatory protein PhoU
Plim_1487	essential	44	61	3981	phosphate ABC transporter, ATPase subunit
Plim_1488	essential	26	27	2170	phosphate ABC transporter, inner membrane subunit PstA
Plim_1489	essential	35	43	2781	phosphate ABC transporter, inner membrane subunit PstC
Plim_1490	essential	37	48	2077	phosphate binding protein
Plim_1491	non-essential	32	42	1014	PAS sensor protein
Plim_1492	non-essential	37	45	1425	protein of unknown function DUF403
Plim_1493	non-essential	37	48	1509	protein of unknown function DUF404
Plim_1494	non-essential	37	48	1350	transglutaminase domain protein
Plim_1495	non-essential	33	44	695	protein of unknown function DUF404
Plim_1496	non-essential	20	23	100	transglutaminase domain protein
Plim_1497	non-essential	43	55	1513	sulfatase
Plim_1498	non-essential	8	8	807	Phosphate butyryltransferase
Plim_1499	non-essential	27	41	3249	Enoyl-CoA hydratase/isomerase
Plim_1500	essential	6	6	0	hypothetical protein
Plim_1501	non-essential	44	77	4426	Heat shock protein 70
Plim_1502	non-essential	1	1	0	hypothetical protein
Plim_1503	non-essential	10	16	1543	Glutaminase
Plim_1504	non-essential	4	5	1141	major facilitator superfamily MFS_1
Plim_1505	non-essential	3	3	0	hypothetical protein
Plim_1506	non-essential	4	5	305	membrane protein of uknown function UCP014873
Plim_1507	non-essential	32	36	1311	peptidase M20
Plim_1508	unclear	4	5	746	AbgT putative transporter
Plim_1509	non-essential	27	38	1434	Citrate transporter
Plim_1510	non-essential	38	49	2295	small multidrug resistance protein
Plim_1511	non-essential	1	1	0	hypothetical protein
Plim_1512	non-essential	12	13	120	conserved hypothetical protein
Plim_1513	non-essential	15	16	137	protein of unknown function DUF549
Plim_1514	non-essential	1	1	0	polyA polymerase related protein
Plim_1515	non-essential	31	35	2996	Silent information regulator protein Sir2
Plim_1516	non-essential	1	1	0	hypothetical protein
Plim_1517	non-essential	2	2	0	hypothetical protein
Plim_1518	non-essential	1	1	0	hypothetical protein
Plim_1519	non-essential	43	53	1134	sulfatase
Plim_1520	non-essential	43	53	1113	sulfatase
Plim_1521	essential	39	60	3175	ATP-NAD/AcoX kinase
Plim_1522	non-essential	6	6	0	hypothetical protein
Plim_1523	non-essential	11	11	38	peptidase M50
Plim_1524	non-essential	39	53	2351	ThiJ/PfpI domain protein
Plim_1525	non-essential	40	45	102	protein of unknown function DUF1501
Plim_1526	non-essential	35	37	18	protein of unknown function DUF1549
Plim_1527	non-essential	28	40	2876	dTDP-4-dehydrorhamnose 3,5-epimerase
Plim_1528	essential	33	47	1632	sugar isomerase (SIS)
Plim_1529	non-essential	8	8	4	hypothetical protein
Plim_1530	non-essential	40	52	3421	ammonium transporter
Plim_1531	non-essential	1	1	0	hypothetical protein
Plim_1532	non-essential	41	48	199	oxidoreductase domain protein
Plim_1533	non-essential	35	35	9	alkyl hydroperoxide reductase/Thiol specific antioxidant/Mal allergen
Plim_1534	non-essential	3	4	8	hypothetical protein
Plim_1535	non-essential	6	6	34	Serine/threonine protein kinase-related protein
Plim_1536	non-essential	14	14	10	hypothetical protein
Plim_1537	essential	41	62	2381	CDP-diacylglycerol/glycerol-3-phosphate 3-phosphatidyltransferase
Plim_1538	essential	45	55	2996	glutamate 5-kinase
Plim_1539	non-essential	2	2	0	hypothetical protein
Plim_1540	non-essential	5	5	0	hypothetical protein
Plim_1541	non-essential	2	4	14	protein of unknown function DUF37
Plim_1542	non-essential	26	26	249	ribonuclease P protein component
Plim_1543	non-essential	44	52	27	3-dehydroquinate dehydratase-like protein
Plim_1544	non-essential	2	2	0	hypothetical protein
Plim_1545	non-essential	2	2	0	hypothetical protein
Plim_1546	essential	42	74	3801	Porphobilinogen synthase
Plim_1547	non-essential	5	5	13	conserved hypothetical protein
Plim_1548	non-essential	5	5	64	hypothetical protein
Plim_1549	non-essential	38	41	342	TatD-related deoxyribonuclease
Plim_1550	non-essential	10	10	0	hypothetical protein
Plim_1551	non-essential	35	38	947	beta-lactamase
Plim_1552	non-essential	15	17	265	Redoxin domain protein
Plim_1553	non-essential	17	17	0	hypothetical protein
Plim_1554	non-essential	2	2	0	hypothetical protein
Plim_1555	essential	41	53	882	uroporphyrin-III C-methyltransferase
Plim_1556	non-essential	35	36	9	Redoxin domain protein
Plim_1557	non-essential	5	5	20	phosphoribosyl-ATP pyrophosphohydrolase
Plim_1558	non-essential	18	23	101	hypothetical protein
Plim_1559	essential	44	76	4128	tRNA delta(2)-isopentenylpyrophosphate transferase
Plim_1560	non-essential	24	24	11	hypothetical protein
Plim_1561	non-essential	1	1	0	hypothetical protein
Plim_1562	non-essential	42	50	854	peptidase S9 prolyl oligopeptidase active site domain protein
Plim_1563	non-essential	27	30	96	metallophosphoesterase
Plim_1564	non-essential	33	35	20	membrane-bound dehydrogenase domain protein
Plim_1565	non-essential	44	56	1321	sulfatase
Plim_1566	non-essential	35	40	128	sulfatase
Plim_1567	non-essential	43	56	1348	sulfatase
Plim_1568	non-essential	35	38	36	sulfatase
Plim_1569	non-essential	42	59	3597	short-chain dehydrogenase/reductase SDR
Plim_1570	non-essential	15	16	251	conserved hypothetical protein
Plim_1571	non-essential	20	51	3913	UDP-N-acetylmuramoylalanine/D-glutamate ligase
Plim_1572	non-essential	43	66	495	holo-acyl-carrier-protein synthase
Plim_1573	non-essential	2	2	0	hypothetical protein
Plim_1574	non-essential	6	6	0	peptidase A24A domain protein
Plim_1575	non-essential	13	13	3	metal-dependent phosphohydrolase HD sub domain protein
Plim_1576	non-essential	19	19	0	hypothetical protein
Plim_1577	non-essential	44	67	3879	short-chain dehydrogenase/reductase SDR
Plim_1578	non-essential	10	11	422	3-dehydroquinate synthase
Plim_1579	non-essential	6	9	902	polysaccharide deacetylase
Plim_1580	non-essential	25	27	55	large, multifunctional secreted protein
Plim_1581	non-essential	16	16	0	PA14 domain protein
Plim_1582	non-essential	36	38	176	outer membrane efflux protein
Plim_1583	non-essential	45	67	3041	heavy metal efflux pump, CzcA family
Plim_1584	non-essential	31	31	240	efflux transporter, RND family, MFP subunit
Plim_1585	non-essential	1	1	0	hypothetical protein
Plim_1586	essential	31	40	1445	biotin/acetyl-CoA-carboxylase ligase
Plim_1587	essential	13	15	122	RNP-1 like RNA-binding protein
Plim_1588	non-essential	42	54	306	Rhomboid family protein
Plim_1589	essential	45	61	2784	arginine biosynthesis bifunctional protein ArgJ
Plim_1590	non-essential	27	30	84	protein of unknown function DUF1579
Plim_1591	non-essential	1	1	0	hypothetical protein
Plim_1592	essential	1	1	0	hypothetical protein
Plim_1593	non-essential	1	1	0	hypothetical protein
Plim_1594	non-essential	27	29	509	O-methyltransferase family 2
Plim_1595	non-essential	42	62	4292	excinuclease ABC, A subunit
Plim_1596	non-essential	16	17	368	secretion protein HlyD family protein
Plim_1597	non-essential	1	1	0	hypothetical protein
Plim_1598	non-essential	1	1	0	hypothetical protein
Plim_1599	non-essential	1	1	0	hypothetical protein
Plim_1600	non-essential	1	1	0	hypothetical protein
Plim_1601	unclear	1	1	0	hypothetical protein
Plim_1602	non-essential	1	1	0	hypothetical protein
Plim_1603	non-essential	1	1	58	YD repeat protein
Plim_1604	non-essential	1	1	0	hypothetical protein
Plim_1605	essential	1	1	0	hypothetical protein
Plim_1606	essential	1	1	1	hypothetical protein
Plim_1607	non-essential	36	51	2349	aminotransferase class V
Plim_1608	non-essential	27	28	60	hypothetical protein
Plim_1609	non-essential	17	17	98	protein of unknown function DUF820
Plim_1610	non-essential	29	31	39	hypothetical protein
Plim_1611	non-essential	37	48	1338	transglutaminase domain protein
Plim_1612	non-essential	45	67	3042	acriflavin resistance protein
Plim_1613	non-essential	43	59	2255	efflux transporter, RND family, MFP subunit
Plim_1614	non-essential	1	1	0	hypothetical protein
Plim_1616	essential	42	63	3740	RNA polymerase sigma factor, sigma-70 family
Plim_1617	non-essential	1	1	0	hypothetical protein
Plim_1618	non-essential	19	19	0	hypothetical protein
Plim_1619	non-essential	36	36	0	protein of unknown function DUF1559
Plim_1620	essential	45	78	3826	ribosomal protein S1
Plim_1621	non-essential	30	30	312	conserved hypothetical protein
Plim_1622	non-essential	45	57	1527	glycosyl transferase family 2
Plim_1623	essential	43	54	3759	ATP-dependent metalloprotease FtsH
Plim_1624	non-essential	1	1	0	hypothetical protein
Plim_1625	non-essential	37	37	0	protein of unknown function DUF1559
Plim_1626	non-essential	2	2	0	hypothetical protein
Plim_1627	non-essential	36	36	2	protein of unknown function DUF1559
Plim_1628	non-essential	28	33	17	hypothetical protein
Plim_1629	non-essential	3	3	0	TPR repeat-containing protein
Plim_1630	non-essential	44	60	1834	Dolichyl-phosphate beta-D-mannosyltransferase
Plim_1631	essential	43	57	3524	3-methyl-2-oxobutanoate hydroxymethyltransferase
Plim_1632	non-essential	1	1	0	hypothetical protein
Plim_1633	essential	45	78	4422	thioredoxin reductase
Plim_1634	essential	38	40	736	peptidase M24
Plim_1635	non-essential	44	58	2559	3-beta hydroxysteroid dehydrogenase/isomerase
Plim_1636	non-essential	7	7	18	Thiol:disulfide interchange protein-like protein
Plim_1637	non-essential	16	16	0	hypothetical protein
Plim_1638	essential	29	29	443	Phytanoyl-CoA dioxygenase
Plim_1639	essential	45	78	2407	sigma-54 factor interaction domain-containing protein
Plim_1640	non-essential	6	6	0	hypothetical protein
Plim_1641	non-essential	2	2	0	hypothetical protein
Plim_1642	non-essential	34	41	668	Xylose isomerase domain protein TIM barrel
Plim_1643	non-essential	26	26	0	hypothetical protein
Plim_1644	non-essential	44	60	3159	aldo/keto reductase
Plim_1645	non-essential	25	26	392	RbsD or FucU transport
Plim_1646	non-essential	28	28	1685	protein of unknown function DUF188
Plim_1647	non-essential	41	53	985	sulfatase
Plim_1648	non-essential	45	71	4064	ABC transporter related protein
Plim_1649	non-essential	22	22	1892	Na+/H+ antiporter NhaA
Plim_1650	non-essential	45	74	4060	ABC transporter related protein
Plim_1651	non-essential	24	27	744	PAS sensor protein
Plim_1652	non-essential	23	23	0	hypothetical protein
Plim_1653	non-essential	20	20	0	hypothetical protein
Plim_1654	essential	43	59	1793	glycyl-tRNA synthetase
Plim_1655	non-essential	45	76	4146	RNA modification enzyme, MiaB family
Plim_1656	non-essential	2	2	0	hypothetical protein
Plim_1657	non-essential	28	33	1182	alpha/beta hydrolase fold protein
Plim_1658	non-essential	1	1	0	hypothetical protein
Plim_1659	non-essential	45	78	4365	GTP-binding protein YchF
Plim_1660	non-essential	1	1	0	hypothetical protein
Plim_1661	non-essential	2	2	1	hypothetical protein
Plim_1663	non-essential	25	31	1910	catalase/peroxidase HPI
Plim_1664	non-essential	32	44	3246	LysR substrate-binding protein
Plim_1665	unclear	1	1	0	hypothetical protein
Plim_1666	non-essential	20	20	0	isochorismatase hydrolase
Plim_1667	non-essential	14	14	0	hypothetical protein
Plim_1668	non-essential	14	16	63	conserved hypothetical protein
Plim_1669	non-essential	26	31	318	PAS fold-4 domain protein
Plim_1670	non-essential	34	46	897	Aldehyde Dehydrogenase
Plim_1671	non-essential	1	1	0	hypothetical protein
Plim_1672	non-essential	2	2	0	6-deoxyerythronolide-B synthase., (Acyl-carrier-protein) S-malonyltransferase
Plim_1673	non-essential	2	2	0	hypothetical protein
Plim_1674	non-essential	45	69	3589	short-chain dehydrogenase/reductase SDR
Plim_1675	non-essential	25	27	430	GH3 auxin-responsive promoter
Plim_1676	non-essential	3	3	207	dihydrodipicolinate synthetase
Plim_1677	non-essential	39	47	2072	ThiJ/PfpI domain protein
Plim_1678	non-essential	10	16	1915	aminotransferase class I and II
Plim_1680	non-essential	44	54	3734	D-isomer specific 2-hydroxyacid dehydrogenase NAD-binding protein
Plim_1681	non-essential	5	5	0	protein of unknown function DUF481
Plim_1682	non-essential	38	40	64	Xylose isomerase domain protein TIM barrel
Plim_1683	essential	38	52	2548	chromosome segregation and condensation protein ScpA
Plim_1684	non-essential	16	18	408	conserved hypothetical protein
Plim_1685	non-essential	6	6	13	conserved hypothetical protein
Plim_1686	non-essential	41	59	3646	DEAD/DEAH box helicase domain protein
Plim_1687	non-essential	35	35	200	formylmethanofuran dehydrogenase subunit A
Plim_1688	non-essential	28	33	466	PAS sensor protein
Plim_1689	essential	45	66	3053	ATPase associated with various cellular activities AAA_3
Plim_1690	essential	45	59	1385	conserved hypothetical protein
Plim_1691	non-essential	38	67	2555	glucose-1-phosphate adenylyltransferase
Plim_1692	non-essential	14	14	9	hypothetical protein
Plim_1693	non-essential	19	19	0	flagellar hook-associated 2 domain protein
Plim_1694	essential	45	79	3916	Beta-ketoacyl synthase
Plim_1695	non-essential	29	35	934	Alkaline phosphatase
Plim_1696	non-essential	29	33	276	MotA/TolQ/ExbB proton channel
Plim_1697	non-essential	21	21	9	Biopolymer transport protein ExbD/TolR
Plim_1698	non-essential	12	12	0	Biopolymer transport protein ExbD/TolR
Plim_1699	non-essential	9	9	0	hypothetical protein
Plim_1700	non-essential	7	7	0	extracellular solute-binding protein family 5
Plim_1701	non-essential	3	3	0	hypothetical protein
Plim_1702	essential	44	77	4114	chorismate synthase
Plim_1703	non-essential	38	51	1734	protein of unknown function UPF0047
Plim_1704	non-essential	17	19	174	Stress responsive alpha-beta barrel domain protein
Plim_1705	non-essential	25	30	29	hypothetical protein
Plim_1706	non-essential	1	1	0	hypothetical protein
Plim_1707	non-essential	27	32	311	conserved hypothetical protein
Plim_1708	non-essential	41	48	166	protein of unknown function DUF1080
Plim_1709	non-essential	45	78	3480	small GTP-binding protein
Plim_1710	essential	22	32	400	60 kDa inner membrane insertion protein
Plim_1711	essential	45	54	944	metallophosphoesterase
Plim_1712	non-essential	1	1	0	hypothetical protein
Plim_1713	non-essential	45	72	3199	GTP-binding proten HflX
Plim_1714	non-essential	18	18	0	hypothetical protein
Plim_1715	non-essential	44	62	3000	HAD-superfamily hydrolase, subfamily IA, variant 3
Plim_1716	essential	45	78	4363	CTP synthase
Plim_1717	essential	45	78	2412	3-deoxy-D-manno-octulosonate cytidylyltransferase
Plim_1718	non-essential	19	22	454	PAS sensor protein
Plim_1719	non-essential	40	50	2483	response regulator receiver
Plim_1720	non-essential	23	33	2773	Haloacid dehalogenase domain protein hydrolase
Plim_1721	non-essential	3	3	0	hypothetical protein
Plim_1722	non-essential	31	40	3184	Pyridoxal-5'-phosphate-dependent protein beta subunit
Plim_1723	non-essential	31	33	38	heme-binding protein
Plim_1724	non-essential	16	21	417	amine oxidase
Plim_1725	non-essential	2	2	0	hypothetical protein
Plim_1726	non-essential	25	26	28	hypothetical protein
Plim_1727	non-essential	39	42	3	protein of unknown function DUF1549
Plim_1728	non-essential	40	46	109	protein of unknown function DUF1501
Plim_1729	non-essential	22	22	31	WD-40 repeat protein
Plim_1730	non-essential	42	52	776	DNA-directed DNA polymerase
Plim_1731	non-essential	1	1	0	hypothetical protein
Plim_1732	non-essential	4	4	0	hypothetical protein
Plim_1733	non-essential	2	2	0	hypothetical protein
Plim_1734	essential	44	77	4075	ATP-dependent Clp protease, ATP-binding subunit ClpX
Plim_1735	non-essential	2	2	0	Forkhead-associated protein
Plim_1736	non-essential	11	11	9	Calcium/calmodulin dependent protein kinase II association-domain protein
Plim_1737	non-essential	3	3	0	hypothetical protein
Plim_1738	non-essential	40	45	103	protein of unknown function DUF1501
Plim_1739	non-essential	36	38	52	protein of unknown function DUF1549
Plim_1740	non-essential	17	17	1	hypothetical protein
Plim_1741	non-essential	1	1	0	hypothetical protein
Plim_1742	essential	18	23	948	thiamine biosynthesis protein ThiC
Plim_1743	non-essential	21	21	71	purine or other phosphorylase family 1
Plim_1744	essential	27	30	2308	phosphoserine aminotransferase
Plim_1745	unclear	41	41	232	ATP-binding region ATPase domain protein
Plim_1746	non-essential	34	43	3009	Lactate/malate dehydrogenase
Plim_1747	non-essential	31	32	216	class II aldolase/adducin family protein
Plim_1748	unclear	29	31	0	hypothetical protein
Plim_1749	non-essential	4	4	0	hypothetical protein
Plim_1750	unclear	29	31	116	Ethanolamine utilization protein EutN/carboxysome structural protein Ccml
Plim_1751	non-essential	30	33	1036	Aldehyde Dehydrogenase
Plim_1752	non-essential	6	6	0	hypothetical protein
Plim_1753	essential	28	30	400	Ethanolamine utilization protein EutN/carboxysome structural protein Ccml
Plim_1754	non-essential	43	57	3236	acetate kinase
Plim_1755	non-essential	29	31	536	microcompartments protein
Plim_1756	non-essential	29	31	536	microcompartments protein
Plim_1757	non-essential	29	31	414	Propanediol utilization protein
Plim_1758	non-essential	36	45	2790	regulatory protein DeoR
Plim_1759	essential	44	58	3811	phosphoribosylglycinamide formyltransferase
Plim_1760	non-essential	2	2	0	hypothetical protein
Plim_1761	non-essential	6	6	0	PDZ/DHR/GLGF domain protein
Plim_1762	non-essential	6	6	60	hypothetical protein
Plim_1763	non-essential	10	10	0	hypothetical protein
Plim_1764	non-essential	11	12	373	tRNA/rRNA methyltransferase (SpoU)
Plim_1765	non-essential	15	27	2170	RNA methyltransferase, TrmH family, group 3
Plim_1766	non-essential	44	77	4261	methionine aminopeptidase, type I
Plim_1767	non-essential	36	37	0	protein of unknown function DUF1559
Plim_1768	non-essential	28	31	299	regulatory protein ArsR
Plim_1769	non-essential	27	36	1200	Radical SAM domain protein
Plim_1770	non-essential	39	51	2940	5-carboxymethyl-2-hydroxymuconate Delta-isomerase
Plim_1771	non-essential	13	13	5	Tetratricopeptide TPR_4
Plim_1772	essential	14	14	640	Sulfate adenylyltransferase
Plim_1773	non-essential	24	24	0	hypothetical protein
Plim_1774	non-essential	33	46	1843	major facilitator superfamily MFS_1
Plim_1775	essential	45	61	4008	diaminopimelate decarboxylase
Plim_1776	essential	45	76	4245	aspartate-semialdehyde dehydrogenase
Plim_1777	essential	42	57	4143	phosphoribosylamine/glycine ligase
Plim_1778	non-essential	1	1	0	hypothetical protein
Plim_1779	non-essential	8	14	576	ATP-binding region ATPase domain protein
Plim_1780	non-essential	3	3	37	hypothetical protein
Plim_1781	non-essential	13	13	391	putative Zn-dependent aminopeptidase
Plim_1782	non-essential	23	33	2463	ethanolamine transporter
Plim_1783	non-essential	14	17	876	Ethanolamine ammonia-lyase
Plim_1784	non-essential	14	17	868	Ethanolamine ammonia-lyase
Plim_1785	non-essential	33	35	54	FG-GAP repeat protein
Plim_1786	non-essential	16	22	1952	Malate dehydrogenase (oxaloacetate-decarboxylating) (NADP(+))
Plim_1787	non-essential	2	2	0	Peptidoglycan-binding LysM
Plim_1788	non-essential	3	3	0	hypothetical protein
Plim_1789	non-essential	20	52	3994	Peptidoglycan glycosyltransferase
Plim_1790	non-essential	11	13	49	metallophosphoesterase
Plim_1791	non-essential	30	32	85	NHL repeat containing protein
Plim_1792	non-essential	44	61	3427	S-adenosylmethionine/tRNA-ribosyltransferase-isom erase
Plim_1793	non-essential	45	56	2618	glycosyl transferase group 1
Plim_1794	non-essential	21	26	2084	protein of unknown function UPF0040
Plim_1795	non-essential	40	45	103	protein of unknown function DUF1501
Plim_1796	non-essential	36	38	8	protein of unknown function DUF1549
Plim_1797	non-essential	23	23	313	Inositol-3-phosphate synthase
Plim_1798	non-essential	35	35	46	Xylose isomerase domain protein TIM barrel
Plim_1799	non-essential	9	9	0	hypothetical protein
Plim_1800	essential	22	39	2614	heat shock protein Hsp90
Plim_1801	non-essential	45	66	3053	ATPase associated with various cellular activities AAA_3
Plim_1802	non-essential	44	57	1183	protein of unknown function DUF58
Plim_1803	non-essential	38	39	31	conserved hypothetical protein
Plim_1804	non-essential	40	44	35	hypothetical protein
Plim_1805	non-essential	22	22	0	hypothetical protein
Plim_1806	non-essential	25	25	0	hypothetical protein
Plim_1807	non-essential	15	15	0	hypothetical protein
Plim_1808	non-essential	28	28	0	Glycosyl hydrolase family 98 putative carbohydrate binding module
Plim_1809	non-essential	30	30	1	peptidase S1 and S6 chymotrypsin/Hap
Plim_1810	non-essential	34	37	898	PDZ/DHR/GLGF domain protein
Plim_1811	non-essential	28	28	2	PDZ/DHR/GLGF domain protein
Plim_1812	non-essential	41	49	203	oxidoreductase domain protein
Plim_1813	non-essential	5	5	1	type II secretion system protein
Plim_1814	non-essential	31	31	448	type II secretion system protein
Plim_1815	non-essential	38	39	1569	type II secretion system protein E
Plim_1816	non-essential	8	8	0	hypothetical protein
Plim_1817	non-essential	10	10	15	Flp pilus assembly protein CpaB
Plim_1818	non-essential	13	13	3	TadE family protein
Plim_1819	non-essential	18	18	10	peptidase A24A prepilin type IV
Plim_1820	essential	45	76	3662	inositol monophosphatase
Plim_1821	essential	9	9	0	hypothetical protein
Plim_1822	essential	2	2	0	hypothetical protein
Plim_1823	non-essential	40	59	3857	Bacitracin resistance protein BacA
Plim_1824	non-essential	2	2	0	hypothetical protein
Plim_1825	non-essential	27	27	0	hypothetical protein
Plim_1826	non-essential	40	44	12	protein of unknown function DUF1549
Plim_1827	non-essential	40	45	108	protein of unknown function DUF1501
Plim_1828	essential	43	59	2433	Prephenate dehydrogenase
Plim_1829	essential	45	53	2614	phosphoribosylformylglycinamidine synthase II
Plim_1830	non-essential	4	4	0	hypothetical protein
Plim_1831	non-essential	33	33	1030	Glycerate kinase
Plim_1832	non-essential	20	20	0	hypothetical protein
Plim_1833	non-essential	2	2	0	hypothetical protein
Plim_1834	non-essential	19	19	2	MotA/TolQ/ExbB proton channel
Plim_1835	non-essential	2	2	0	hypothetical protein
Plim_1836	non-essential	31	31	0	hypothetical protein
Plim_1837	non-essential	13	13	165	HD-GYP domain-like protein
Plim_1838	non-essential	27	27	862	DNA mismatch repair protein MutL
Plim_1839	essential	45	59	44	3-dehydroquinate dehydratase, type I
Plim_1840	essential	43	62	3279	Shikimate kinase
Plim_1841	essential	24	31	1009	peptidase A24A domain protein
Plim_1842	non-essential	13	13	147	transcription factor jumonji/aspartyl beta-hydroxylase
Plim_1843	non-essential	7	7	247	hypothetical protein
Plim_1844	non-essential	22	22	336	AAA ATPase central domain protein
Plim_1845	essential	6	6	0	hypothetical protein
Plim_1846	essential	3	3	0	hypothetical protein
Plim_1847	non-essential	33	35	126	sigma-54 factor interaction domain-containing protein
Plim_1848	non-essential	34	35	14	Pyrrolo-quinoline quinone
Plim_1849	non-essential	10	10	0	hypothetical protein
Plim_1850	non-essential	2	2	0	hypothetical protein
Plim_1851	non-essential	13	13	410	hypothetical protein
Plim_1852	non-essential	33	35	1237	periplasmic binding protein
Plim_1853	non-essential	15	16	687	ATP binding protein
Plim_1854	non-essential	1	1	0	hypothetical protein
Plim_1855	non-essential	1	1	0	hypothetical protein
Plim_1856	essential	36	39	3	hypothetical protein
Plim_1857	essential	30	48	1952	Sua5/YciO/YrdC/YwlC family protein
Plim_1858	non-essential	7	7	1	Tetratricopeptide TPR_2 repeat protein
Plim_1859	non-essential	36	36	281	AAA ATPase
Plim_1860	non-essential	10	10	0	hypothetical protein
Plim_1861	non-essential	37	40	596	Rieske (2Fe-2S) domain protein
Plim_1862	essential	40	43	951	lipid A biosynthesis acyltransferase
Plim_1863	non-essential	34	35	2	Pyrrolo-quinoline quinone
Plim_1864	essential	42	65	1011	tRNA adenylyltransferase
Plim_1865	non-essential	40	50	1925	oxidoreductase domain protein
Plim_1866	non-essential	2	2	0	hypothetical protein
Plim_1867	non-essential	7	7	193	hypothetical protein
Plim_1868	non-essential	37	47	3024	Retinal dehydrogenase
Plim_1869	non-essential	1	1	0	hypothetical protein
Plim_1870	non-essential	1	1	0	K+-transporting ATPase, F subunit
Plim_1871	non-essential	17	28	1780	potassium-transporting ATPase, A subunit
Plim_1872	non-essential	20	34	2482	K+-transporting ATPase, B subunit
Plim_1873	non-essential	12	23	1695	potassium-transporting ATPase, C subunit
Plim_1874	non-essential	9	20	1277	Osmosensitive K channel His kinase sensor
Plim_1875	non-essential	32	45	3505	response regulator receiver
Plim_1876	non-essential	39	45	198	RNA polymerase sigma-70 factor
Plim_1877	non-essential	9	9	1	hypothetical protein
Plim_1878	non-essential	11	11	22	hypothetical protein
Plim_1879	non-essential	43	54	1093	sulfatase
Plim_1880	non-essential	7	7	0	PEBP family protein
Plim_1881	non-essential	43	56	1475	sulfatase
Plim_1882	non-essential	1	1	0	hypothetical protein
Plim_1883	non-essential	2	2	0	hypothetical protein
Plim_1884	non-essential	21	26	694	Choloylglycine hydrolase
Plim_1885	non-essential	27	32	2029	Amidohydrolase 3
Plim_1886	non-essential	1	1	0	hypothetical protein
Plim_1887	non-essential	6	7	302	FAD-dependent pyridine nucleotide-disulfide oxidoreductase
Plim_1888	non-essential	4	5	191	nucleoside recognition domain protein
Plim_1889	non-essential	40	45	103	protein of unknown function DUF1501
Plim_1890	non-essential	36	38	36	protein of unknown function DUF1549
Plim_1891	unclear	20	20	0	hypothetical protein
Plim_1892	unclear	36	36	1	protein of unknown function DUF1559
Plim_1893	unclear	1	1	0	transport-associated protein
Plim_1894	non-essential	22	27	988	regulatory protein ArsR
Plim_1895	non-essential	33	45	2394	MIP family channel protein
Plim_1896	non-essential	32	43	2210	Protein-tyrosine phosphatase, low molecular weight
Plim_1897	essential	2	2	500	conserved hypothetical protein
Plim_1898	essential	45	76	4234	Elongation factor P
Plim_1899	non-essential	22	22	260	Rhodanese domain protein
Plim_1900	non-essential	2	2	1	hypothetical protein
Plim_1901	non-essential	25	30	1191	Appr-1-p processing domain protein
Plim_1902	non-essential	25	25	135	conserved hypothetical protein
Plim_1903	non-essential	42	60	3348	phosphonate catabolism associated alcohol dehydrogenase
Plim_1904	non-essential	30	33	604	squalene-hopene cyclase
Plim_1905	essential	34	46	1987	ferrochelatase
Plim_1906	non-essential	22	23	405	ATP-binding region ATPase domain protein
Plim_1907	non-essential	33	37	1860	CheW domain protein
Plim_1908	non-essential	1	1	0	hypothetical protein
Plim_1909	non-essential	4	4	0	chemotaxis sensory transducer
Plim_1910	non-essential	35	41	2470	response regulator receiver
Plim_1911	non-essential	36	41	1976	Protein-glutamate methylesterase
Plim_1912	non-essential	34	40	2162	Protein-glutamate O-methyltransferase
Plim_1913	essential	37	37	0	response regulator receiver
Plim_1914	non-essential	9	9	0	hypothetical protein
Plim_1915	non-essential	45	77	2423	sigma-54 factor interaction domain-containing protein
Plim_1916	non-essential	37	38	701	type II secretion system protein
Plim_1917	non-essential	37	37	432	type II secretion system protein
Plim_1918	non-essential	38	39	1607	type II secretion system protein E
Plim_1919	non-essential	29	32	113	4-alpha-glucanotransferase
Plim_1920	non-essential	8	8	71	Molybdopterin-guanine dinucleotide biosynthesis protein A-like protein
Plim_1921	essential	34	41	707	glutamine synthetase catalytic region
Plim_1922	non-essential	35	38	265	Dipeptidyl aminopeptidase/acylaminoacyl-peptidase-like protein
Plim_1923	non-essential	17	17	833	protein of unknown function DUF606
Plim_1924	non-essential	40	50	774	pectin acetylesterase
Plim_1925	essential	44	65	3507	dihydropteroate synthase
Plim_1926	non-essential	2	2	0	conserved hypothetical protein
Plim_1927	non-essential	5	5	0	hypothetical protein
Plim_1928	essential	37	57	2982	biotin synthase
Plim_1929	non-essential	1	1	0	hypothetical protein
Plim_1930	non-essential	34	35	31	WD40-like protein repeat-like protein
Plim_1931	non-essential	6	6	0	hypothetical protein
Plim_1932	non-essential	2	2	1	hypothetical protein
Plim_1933	non-essential	45	57	1821	twitching motility protein
Plim_1934	non-essential	1	1	0	hypothetical protein
Plim_1935	non-essential	10	10	27	Methyltransferase type 11
Plim_1936	non-essential	2	2	0	hypothetical protein
Plim_1937	non-essential	1	1	0	hypothetical protein
Plim_1938	non-essential	9	9	5	protein of unknown function DUF437
Plim_1939	non-essential	45	62	2105	aminotransferase class IV
Plim_1940	non-essential	44	60	4009	argininosuccinate lyase
Plim_1941	non-essential	2	2	0	hypothetical protein
Plim_1942	non-essential	44	59	2666	exsB protein
Plim_1943	non-essential	28	38	661	Radical SAM domain protein
Plim_1944	non-essential	1	1	0	hypothetical protein
Plim_1945	non-essential	1	1	0	hypothetical protein
Plim_1946	non-essential	1	1	0	hypothetical protein
Plim_1947	non-essential	1	1	6	hypothetical protein
Plim_1948	non-essential	2	2	0	hypothetical protein
Plim_1949	non-essential	3	3	0	hypothetical protein
Plim_1950	non-essential	1	1	0	hypothetical protein
Plim_1951	non-essential	2	2	0	hypothetical protein
Plim_1952	non-essential	6	6	0	hypothetical protein
Plim_1953	non-essential	19	25	418	Rhomboid family protein
Plim_1954	non-essential	38	66	3344	maf protein
Plim_1955	non-essential	25	35	1224	peptidase M3A and M3B thimet/oligopeptidase F
Plim_1956	non-essential	32	45	1730	major facilitator superfamily MFS_1
Plim_1957	non-essential	12	13	1	heme-binding protein
Plim_1958	non-essential	9	9	43	GntR domain protein
Plim_1959	essential	10	11	245	aldo/keto reductase
Plim_1960	essential	8	8	105	FAD dependent oxidoreductase
Plim_1961	non-essential	1	1	0	hypothetical protein
Plim_1962	non-essential	45	67	4211	NAD-dependent epimerase/dehydratase
Plim_1963	non-essential	5	5	0	hypothetical protein
Plim_1964	essential	39	56	1840	glycosyl transferase family 9
Plim_1965	essential	26	32	672	protein of unknown function DUF214
Plim_1966	essential	45	62	4109	ABC transporter related protein
Plim_1967	non-essential	44	59	2162	MATE efflux family protein
Plim_1968	non-essential	8	8	0	hypothetical protein
Plim_1969	non-essential	10	10	13	dTDP-4-dehydrorhamnose reductase
Plim_1970	non-essential	36	36	0	GCN5-related N-acetyltransferase
Plim_1971	non-essential	35	39	1049	UDP-glucose--hexose-1-phosphate uridylyltransferase
Plim_1972	non-essential	34	37	49	heme-binding protein
Plim_1973	non-essential	25	25	438	carbon storage regulator
Plim_1974	non-essential	38	67	2584	glucose-1-phosphate adenylyltransferase
Plim_1975	non-essential	34	36	46	signal peptide and transmembrane prediction
Plim_1976	non-essential	1	1	0	hypothetical protein
Plim_1977	non-essential	30	34	617	conserved hypothetical protein
Plim_1978	non-essential	34	35	6	hypothetical protein
Plim_1979	non-essential	32	37	0	hypothetical protein
Plim_1980	non-essential	2	2	0	hypothetical protein
Plim_1981	non-essential	38	43	1103	NADH:flavin oxidoreductase/NADH oxidase
Plim_1982	non-essential	38	47	2781	molybdenum cofactor synthesis domain protein
Plim_1983	non-essential	8	8	8	conserved hypothetical protein
Plim_1984	non-essential	3	3	0	hypothetical protein
Plim_1985	non-essential	10	10	15	hypothetical protein
Plim_1986	non-essential	12	12	36	zinc finger CDGSH-type domain protein
Plim_1987	non-essential	30	32	7	hypothetical protein
Plim_1988	essential	40	56	588	protein of unknown function DUF191
Plim_1989	non-essential	8	14	1235	globin
Plim_1990	non-essential	40	70	1933	small GTP-binding protein
Plim_1991	non-essential	6	6	0	exodeoxyribonuclease VII, small subunit
Plim_1992	essential	28	50	238	ABC-3 protein
Plim_1993	essential	26	47	99	ABC-3 protein
Plim_1994	essential	44	77	3822	ABC transporter related protein
Plim_1995	essential	30	55	1845	periplasmic solute binding protein
Plim_1996	non-essential	25	28	945	protein of unknown function UPF0187
Plim_1997	non-essential	25	36	1535	nitroreductase
Plim_1998	non-essential	37	46	1980	PfkB domain protein
Plim_1999	non-essential	23	26	411	putative virion core protein (lumpy skin disease virus)-like protein
Plim_2000	non-essential	26	29	473	conserved hypothetical protein
Plim_2001	non-essential	17	17	3	hypothetical protein
Plim_2002	non-essential	39	55	3547	glycerol kinase
Plim_2003	non-essential	10	10	1	hypothetical protein
Plim_2004	non-essential	34	34	5	hypothetical protein
Plim_2006	non-essential	6	6	106	conserved hypothetical protein
Plim_2007	non-essential	1	1	0	hypothetical protein
Plim_2008	non-essential	1	1	0	hypothetical protein
Plim_2009	non-essential	2	2	24	hypothetical protein
Plim_2010	non-essential	3	3	0	hypothetical protein
Plim_2011	non-essential	5	5	2	hypothetical protein
Plim_2012	non-essential	11	11	4	DNA binding domain protein, excisionase family
Plim_2014	essential	11	11	0	hypothetical protein
Plim_2015	non-essential	40	48	2073	peptidase S1 and S6 chymotrypsin/Hap
Plim_2016	non-essential	19	19	0	hypothetical protein
Plim_2017	unclear	45	57	1623	YmdA/YtgF protein
Plim_2018	non-essential	29	43	189	tRNA(Ile)-lysidine synthetase
Plim_2019	non-essential	30	35	107	major facilitator superfamily MFS_1
Plim_2020	non-essential	1	1	0	hypothetical protein
Plim_2021	non-essential	5	5	0	hypothetical protein
Plim_2022	non-essential	32	32	98	protein of unknown function DUF201
Plim_2023	non-essential	8	8	0	hypothetical protein
[truncated: 2,260 more rows]

## Sheet: Supplementary Data 7
Paralogs_group	Group size	Essential paralogs	Non-essential paralogs	Unclear paralogs	Function	Composition
plm-Plim_4235 plm-Plim_2840 plm-Plim_0033 plm-Plim_3034 plm-Plim_1480 plm-Plim_0032 plm-Plim_4074 plm-Plim_1892 plm-Plim_0375 plm-Plim_1361 plm-Plim_0844 plm-Plim_3726 plm-Plim_3825 plm-Plim_0161 plm-Plim_2678 plm-Plim_1302 plm-Plim_0697 plm-Plim_1627 plm-Plim_4221 plm-Plim_2789 plm-Plim_0162 plm-Plim_2813 plm-Plim_4238 plm-Plim_3345 plm-Plim_1625 plm-Plim_1767 plm-Plim_3724 plm-Plim_0547 plm-Pli…	68	2	64	2	{'protein of unknown function DUF1559', 'hypothetical protein'}	mixture	Mixture	86
plm-Plim_2677 plm-Plim_2546 plm-Plim_2934 plm-Plim_3824 plm-Plim_1618 plm-Plim_0085 plm-Plim_3491 plm-Plim_2093 plm-Plim_1891 plm-Plim_2469 plm-Plim_0948 plm-Plim_4234 plm-Plim_0073 plm-Plim_0877 plm-Plim_3033	15	0	14	1	{'hypothetical protein', 'conserved hypothetical protein'}	mixture	Essential	33
plm-Plim_3123 plm-Plim_3965 plm-Plim_2217 plm-Plim_2718 plm-Plim_0297 plm-Plim_3181 plm-Plim_2034 plm-Plim_1674 plm-Plim_1144 plm-Plim_2099 plm-Plim_1577 plm-Plim_0880 plm-Plim_1569 plm-Plim_2248	14	2	12	0	{'short-chain dehydrogenase/reductase SDR', '3-oxoacyl-(acyl-carrier-protein) reductase'}	mixture	Non-essential	208
plm-Plim_1915 plm-Plim_1639 plm-Plim_2084 plm-Plim_0716 plm-Plim_1847 plm-Plim_2937 plm-Plim_3238 plm-Plim_0701 plm-Plim_0139 plm-Plim_3953 plm-Plim_2667	11	4	7	0	{'sigma-54 factor interaction domain-containing protein'}	mixture	Only unclear	1
plm-Plim_3166 plm-Plim_0470 plm-Plim_3482 plm-Plim_2517 plm-Plim_2328 plm-Plim_1116 plm-Plim_3433 plm-Plim_1966 plm-Plim_1001	9	2	7	0	{'ABC transporter related protein'}	mixture	Total	328
plm-Plim_3749 plm-Plim_0256 plm-Plim_3143 plm-Plim_0070 plm-Plim_3013 plm-Plim_0768 plm-Plim_2202 plm-Plim_3673 plm-Plim_1126	9	3	6	0	{'heme exporter protein CcmA', 'ABC transporter related protein'}	mixture
plm-Plim_0408 plm-Plim_0426 plm-Plim_0410 plm-Plim_4189 plm-Plim_0082 plm-Plim_0753 plm-Plim_3387 plm-Plim_1369	8	2	6	0	{'type II secretion system protein E'}	mixture
plm-Plim_0327 plm-Plim_3775 plm-Plim_3434 plm-Plim_1894 plm-Plim_0013 plm-Plim_2025 plm-Plim_1768 plm-Plim_2033	8	0	7	1	{'regulatory protein ArsR'}	mixture
plm-Plim_1801 plm-Plim_2774 plm-Plim_1689 plm-Plim_1419 plm-Plim_3671 plm-Plim_0615 plm-Plim_4014 plm-Plim_2237	8	1	7	0	{'ATPase associated with various cellular activities AAA_3'}	mixture
plm-Plim_1281 plm-Plim_1793 plm-Plim_4161 plm-Plim_3883 plm-Plim_3477 plm-Plim_1266 plm-Plim_4196 plm-Plim_0637	8	1	7	0	{'glycosyl transferase group 1'}	mixture
plm-Plim_3620 plm-Plim_1243 plm-Plim_3737 plm-Plim_2015 plm-Plim_1379 plm-Plim_2772 plm-Plim_1809	7	1	6	0	{'HtrA2 peptidase', 'protease Do', 'peptidase S1 and S6 chymotrypsin/Hap'}	mixture
plm-Plim_1158 plm-Plim_1630 plm-Plim_4051 plm-Plim_0445 plm-Plim_1622 plm-Plim_1311	6	1	5	0	{'Dolichyl-phosphate beta-D-mannosyltransferase', 'glycosyl transferase family 2'}	mixture
plm-Plim_2489 plm-Plim_1865 plm-Plim_2198 plm-Plim_2348 plm-Plim_0917 plm-Plim_3442	6	2	4	0	{'oxidoreductase domain protein'}	mixture
plm-Plim_2765 plm-Plim_0935 plm-Plim_4037 plm-Plim_0741 plm-Plim_0740	5	2	3	0	{'ABC transporter related protein'}	mixture
plm-Plim_0003 plm-Plim_1875 plm-Plim_2757 plm-Plim_1485 plm-Plim_3821	5	1	4	0	{'response regulator receiver'}	mixture
plm-Plim_3762 plm-Plim_3807 plm-Plim_3131 plm-Plim_0746 plm-Plim_1696	5	1	4	0	{'MotA/TolQ/ExbB proton channel'}	mixture
plm-Plim_1802 plm-Plim_1690 plm-Plim_1420 plm-Plim_4164 plm-Plim_0823	5	1	4	0	{'protein of unknown function DUF58', 'conserved hypothetical protein'}	mixture
plm-Plim_3791 plm-Plim_1962 plm-Plim_1343 plm-Plim_3735 plm-Plim_1041	5	1	4	0	{'NAD-dependent epimerase/dehydratase'}	mixture
plm-Plim_3585 plm-Plim_1501 plm-Plim_2047 plm-Plim_2333 plm-Plim_3027	5	1	4	0	{'Heat shock protein 70', 'chaperone protein DnaK'}	mixture
plm-Plim_0407 plm-Plim_0156 plm-Plim_0425 plm-Plim_1294	4	1	3	0	{'type II secretion system protein'}	mixture
plm-Plim_3699 plm-Plim_2721 plm-Plim_2588 plm-Plim_0631	4	1	3	0	{'pseudouridine synthase', 'pseudouridine synthase, RluA family'}	mixture
plm-Plim_2787 plm-Plim_2790 plm-Plim_0376 plm-Plim_3725	4	1	2	1	{'hypothetical protein', 'signal peptide-containing protein'}	mixture
plm-Plim_2892 plm-Plim_0135 plm-Plim_3530 plm-Plim_3995	4	2	2	0	{'aminotransferase class I and II'}	mixture
plm-Plim_0065 plm-Plim_1634 plm-Plim_0332	3	1	2	0	{'peptidase M24'}	mixture
plm-Plim_0093 plm-Plim_1227 plm-Plim_2070	3	1	2	0	{'2-isopropylmalate synthase', 'pyruvate carboxyltransferase', '2-isopropylmalate synthase/homocitrate synthase family protein'}	mixture
plm-Plim_0368 plm-Plim_2303 plm-Plim_3539	3	2	0	1	{'SNF2-related protein'}	mixture
plm-Plim_0603 plm-Plim_2046 plm-Plim_1058	3	1	2	0	{'ATP-dependent chaperone ClpB', 'ATPase AAA-2 domain protein'}	mixture
plm-Plim_3471 plm-Plim_0662 plm-Plim_2514	3	1	2	0	{'carboxyl-terminal protease'}	mixture
plm-Plim_0849 plm-Plim_1235 plm-Plim_3457	3	1	2	0	{'UvrD/REP helicase'}	mixture
plm-Plim_1175 plm-Plim_1174 plm-Plim_1230	3	1	1	1	{'heat shock protein Hsp20'}	mixture
plm-Plim_2548 plm-Plim_1370 plm-Plim_2714	3	1	2	0	{'Dihydrodipicolinate synthase', 'dihydrodipicolinate synthase', 'dihydrodipicolinate synthetase'}	mixture
plm-Plim_1602 plm-Plim_2663 plm-Plim_1600	3	1	2	0	{'hypothetical protein'}	mixture
plm-Plim_2141 plm-Plim_2142 plm-Plim_2143	3	1	2	0	{'helix-turn-helix domain protein'}	mixture
plm-Plim_2523 plm-Plim_2927 plm-Plim_2732	3	1	2	0	{'chaperonin Cpn10'}	mixture
plm-Plim_3760 plm-Plim_3133 plm-Plim_3805	3	1	2	0	{'Biopolymer transport protein ExbD/TolR'}	mixture
plm-Plim_3337 plm-Plim_3338 plm-Plim_4252	3	2	1	0	{'peptidase S14 ClpP', 'Endopeptidase Clp'}	mixture
plm-Plim_0007 plm-Plim_2617	2	1	1	0	{'4Fe-4S ferredoxin iron-sulfur binding domain protein'}	mixture
plm-Plim_0052 plm-Plim_2037	2	1	1	0	{'glutamine amidotransferase of anthranilate synthase'}	mixture
plm-Plim_0067 plm-Plim_1623	2	1	1	0	{'ATP-dependent metalloprotease FtsH'}	mixture
plm-Plim_0090 plm-Plim_2805	2	1	1	0	{'outer membrane efflux protein', 'conserved hypothetical protein'}	mixture
plm-Plim_0140 plm-Plim_2746	2	0	1	1	{'hypothetical protein', 'PBS lyase HEAT domain protein repeat-containing protein'}	mixture
plm-Plim_0370 plm-Plim_2149	2	1	1	0	{'ubiquinone/menaquinone biosynthesis methyltransferase', 'Methyltransferase type 11'}	mixture
plm-Plim_0409 plm-Plim_1933	2	0	1	1	{'twitching motility protein'}	mixture
plm-Plim_0413 plm-Plim_2229	2	1	1	0	{'1,4-alpha-glucan branching enzyme', 'glycoside hydrolase family 13 domain protein'}	mixture
plm-Plim_0442 plm-Plim_3216	2	1	1	0	{'hypothetical protein', 'ribosomal protein L7/L12'}	mixture
plm-Plim_0447 plm-Plim_0854	2	1	0	1	{'Type II secretory pathway component ExeA (predicted ATPase)-like protein', 'AAA ATPase'}	mixture
plm-Plim_0451 plm-Plim_4145	2	1	1	0	{'ribose-phosphate pyrophosphokinase'}	mixture
plm-Plim_0618 plm-Plim_2256	2	1	1	0	{'hypothetical protein'}	mixture
plm-Plim_0663 plm-Plim_2925	2	0	1	1	{'chaperone protein DnaJ', 'chaperone DnaJ domain protein'}	mixture
plm-Plim_0747 plm-Plim_2145	2	1	1	0	{'ferric-uptake regulator'}	mixture
plm-Plim_0761 plm-Plim_2036	2	1	1	0	{'Anthranilate synthase', 'anthranilate synthase component I'}	mixture
plm-Plim_0836 plm-Plim_2763	2	1	1	0	{'Glutamine--scyllo-inositol transaminase', 'DegT/DnrJ/EryC1/StrS aminotransferase'}	mixture
plm-Plim_0853 plm-Plim_1395	2	1	1	0	{'fumarate lyase'}	mixture
plm-Plim_0895 plm-Plim_2962	2	1	1	0	{'2-methylcitrate synthase/citrate synthase II', '2-methylcitrate synthase'}	mixture
plm-Plim_0928 plm-Plim_1026	2	1	1	0	{'Phosphoglycerate mutase'}	mixture
plm-Plim_0937 plm-Plim_1186	2	1	1	0	{'YTV domain protein'}	mixture
plm-Plim_1073 plm-Plim_2108	2	1	0	1	{'AAA ATPase central domain protein'}	mixture
plm-Plim_1111 plm-Plim_2978	2	1	0	1	{'iron-sulfur cluster assembly accessory protein', 'HesB/YadR/YfhF-family protein'}	mixture
plm-Plim_1165 plm-Plim_1970	2	0	1	1	{'ribosomal-protein-alanine acetyltransferase', 'GCN5-related N-acetyltransferase'}	mixture
plm-Plim_1185 plm-Plim_2346	2	1	1	0	{'tyrosine recombinase XerD', 'tyrosine recombinase XerC'}	mixture
plm-Plim_1265 plm-Plim_1325	2	1	1	0	{'DNA polymerase III, alpha subunit'}	mixture
plm-Plim_1470 plm-Plim_2077	2	1	1	0	{'2-amino-3-ketobutyrate coenzyme A ligase', '8-amino-7-oxononanoate synthase'}	mixture
plm-Plim_1471 plm-Plim_1587	2	1	1	0	{'RNP-1 like RNA-binding protein'}	mixture
plm-Plim_1620 plm-Plim_3572	2	1	1	0	{'ribosomal protein S1', 'RNA binding S1 domain protein'}	mixture
plm-Plim_1711 plm-Plim_3372	2	1	1	0	{'phosphodiesterase, MJ0936 family', 'metallophosphoesterase'}	mixture
plm-Plim_1745 plm-Plim_2545	2	0	1	1	{'ATP-binding region ATPase domain protein'}	mixture
plm-Plim_1750 plm-Plim_1753	2	1	0	1	{'Ethanolamine utilization protein EutN/carboxysome structural protein Ccml'}	mixture
plm-Plim_1775 plm-Plim_3803	2	1	1	0	{'Ornithine decarboxylase', 'diaminopimelate decarboxylase'}	mixture
plm-Plim_1939 plm-Plim_3544	2	1	1	0	{'aminotransferase class IV', 'branched-chain amino acid aminotransferase'}	mixture
plm-Plim_2098 plm-Plim_3346	2	1	1	0	{'PfkB domain protein'}	mixture
plm-Plim_2593 plm-Plim_2692	2	1	1	0	{'sugar-phosphate isomerase, RpiB/LacA/LacB family'}	mixture
plm-Plim_2594 plm-Plim_3311	2	1	1	0	{'glycine cleavage system H protein', 'glycine cleavage H-protein'}	mixture
plm-Plim_2615 plm-Plim_3421	2	0	1	1	{'asparagine synthase (glutamine-hydrolyzing)'}	mixture
plm-Plim_2696 plm-Plim_2697	2	1	1	0	{'FeoA family protein'}	mixture
plm-Plim_2724 plm-Plim_2725	2	1	0	1	{'twin-arginine translocation protein, TatA/E family subunit'}	mixture
plm-Plim_2758 plm-Plim_3055	2	1	1	0	{'Sulfite reductase (NADPH)', 'precorrin-3B synthase'}	mixture
plm-Plim_2818 plm-Plim_3328	2	1	1	0	{'hypothetical protein'}	mixture
plm-Plim_2954 plm-Plim_3991	2	1	0	1	{'cytochrome c oxidase subunit III'}	mixture
plm-Plim_3023 plm-Plim_3025	2	1	0	1	{'heat shock protein DnaJ domain protein'}	mixture
plm-Plim_3024 plm-Plim_3026	2	1	1	0	{'hypothetical protein'}	mixture
plm-Plim_3134 plm-Plim_3759	2	1	1	0	{'hypothetical protein'}	mixture
plm-Plim_3198 plm-Plim_3200	2	0	1	1	{'hypothetical protein'}	mixture
plm-Plim_3236 plm-Plim_3771	2	1	1	0	{'dehydratase, YjhG/YagF family', 'dihydroxy-acid dehydratase'}	mixture
plm-Plim_3309 plm-Plim_3567	2	1	1	0	{'pyridine nucleotide-disulfide oxidoreductase dimerization region', 'dihydrolipoamide dehydrogenase'}	mixture
plm-Plim_3706 plm-Plim_3707	2	0	1	1	{'hypothetical protein'}	mixture
plm-Plim_3911 plm-Plim_4009	2	0	1	1	{'hypothetical protein'}	mixture
plm-Plim_3120 plm-Plim_2564 plm-Plim_1694 plm-Plim_2562 plm-Plim_3658	5	5	0	0	{'3-oxoacyl-(acyl-carrier-protein) synthase 2', 'Beta-ketoacyl synthase'}	only essential
plm-Plim_2524 plm-Plim_2926 plm-Plim_2928	3	3	0	0	{'chaperonin GroEL'}	only essential
plm-Plim_3124 plm-Plim_3121 plm-Plim_3297	3	3	0	0	{'Beta-hydroxyacyl-(acyl-carrier-protein) dehydratase FabA/FabZ'}	only essential
plm-Plim_0097 plm-Plim_2811	2	2	0	0	{'Radical SAM domain protein'}	only essential
plm-Plim_0105 plm-Plim_0450	2	2	0	0	{'DNA topoisomerase type IIA subunit B region 2 domain protein', 'DNA topoisomerase (ATP-hydrolyzing)'}	only essential
plm-Plim_0106 plm-Plim_2267	2	2	0	0	{'DNA gyrase, A subunit', 'DNA topoisomerase (ATP-hydrolyzing)'}	only essential
plm-Plim_0214 plm-Plim_0893	2	2	0	0	{'RNA polymerase sigma factor RpoD', 'RNA polymerase sigma factor, sigma-70 family'}	only essential
plm-Plim_0266 plm-Plim_3864	2	2	0	0	{'NADH dehydrogenase (quinone)'}	only essential
plm-Plim_0268 plm-Plim_3867	2	2	0	0	{'NADH-ubiquinone oxidoreductase chain 4L'}	only essential
plm-Plim_0269 plm-Plim_3868	2	2	0	0	{'proton-translocating NADH-quinone oxidoreductase, chain L'}	only essential
plm-Plim_0270 plm-Plim_3869	2	2	0	0	{'proton-translocating NADH-quinone oxidoreductase, chain M'}	only essential
plm-Plim_0271 plm-Plim_3870	2	2	0	0	{'NADH/Ubiquinone/plastoquinone (complex I)', 'proton-translocating NADH-quinone oxidoreductase, chain N'}	only essential
plm-Plim_0292 plm-Plim_2269	2	2	0	0	{'dihydroorotase, multifunctional complex type'}	only essential
plm-Plim_0308 plm-Plim_0773	2	2	0	0	{'proposed homoserine kinase', 'phosphonopyruvate decarboxylase-related protein'}	only essential
plm-Plim_0434 plm-Plim_1125	2	2	0	0	{'peptidase S24 and S26 domain protein'}	only essential
plm-Plim_0475 plm-Plim_2166	2	2	0	0	{'translation elongation factor G'}	only essential
plm-Plim_0621 plm-Plim_3533	2	2	0	0	{'2-oxoglutarate dehydrogenase, E2 subunit, dihydrolipoamide succinyltransferase', 'catalytic domain of components of various dehydrogenase complexes'}	only essential
plm-Plim_0640 plm-Plim_1322	2	2	0	0	{'aminotransferase class V', 'cysteine desulfurase, SufS subfamily'}	only essential
plm-Plim_1329 plm-Plim_3859	2	2	0	0	{'NADH dehydrogenase (quinone)'}	only essential
plm-Plim_1330 plm-Plim_3858	2	2	0	0	{'NADH (or F420H2) dehydrogenase, subunit C', 'NADH dehydrogenase (ubiquinone) 30 kDa subunit'}	only essential
plm-Plim_1331 plm-Plim_3856	2	2	0	0	{'NADH-ubiquinone/plastoquinone oxidoreductase chain 3'}	only essential
plm-Plim_1333 plm-Plim_3865	2	2	0	0	{'4Fe-4S ferredoxin iron-sulfur binding domain protein', 'NADH-quinone oxidoreductase, chain I'}	only essential
plm-Plim_1820 plm-Plim_2305	2	2	0	0	{'inositol monophosphatase'}	only essential
plm-Plim_1992 plm-Plim_1993	2	2	0	0	{'ABC-3 protein'}	only essential
plm-Plim_2190 plm-Plim_2838	2	2	0	0	{'segregation and condensation protein B', 'chromosome segregation and condensation protein ScpB'}	only essential
plm-Plim_2388 plm-Plim_3857	2	2	0	0	{'NADH-quinone oxidoreductase, B subunit'}	only essential
plm-Plim_2390 plm-Plim_2391	2	2	0	0	{'FeS assembly protein SufD', 'FeS assembly protein SufB'}	only essential
plm-Plim_2408 plm-Plim_4125	2	2	0	0	{'6-pyruvoyl tetrahydropterin synthase and hypothetical protein', 'conserved hypothetical protein'}	only essential
plm-Plim_2544 plm-Plim_2854	2	2	0	0	{'DNA binding domain protein, excisionase family'}	only essential
plm-Plim_2565 plm-Plim_3122	2	2	0	0	{'phosphopantetheine-binding protein', 'acyl carrier protein'}	only essential
plm-Plim_2957 plm-Plim_3990	2	2	0	0	{'Cytochrome-c oxidase', 'cytochrome c oxidase, subunit I'}	only essential
plm-Plim_2958 plm-Plim_3989	2	2	0	0	{'cytochrome c oxidase subunit II', 'cytochrome c oxidase, subunit II'}	only essential
plm-Plim_3184 plm-Plim_3185	2	2	0	0	{'sulfate ABC transporter, inner membrane subunit CysW', 'sulfate ABC transporter, inner membrane subunit CysT'}	only essential
plm-Plim_0571 plm-Plim_2379 plm-Plim_3949 plm-Plim_1881 plm-Plim_0936 plm-Plim_1213 plm-Plim_2738 plm-Plim_1520 plm-Plim_1497 plm-Plim_3501 plm-Plim_3999 plm-Plim_2382 plm-Plim_2657 plm-Plim_0354 plm-Plim_2371 plm-Plim_3662 plm-Plim_3913 plm-Plim_2292 plm-Plim_3640 plm-Plim_1647 plm-Plim_1568 plm-Plim_1879 plm-Plim_0789 plm-Plim_0651 plm-Plim_3468 plm-Plim_1565 plm-Plim_3206 plm-Plim_3419 plm-Pli…	29	0	29	0	{'sulfatase'}	only non-essential
plm-Plim_3817 plm-Plim_0335 plm-Plim_4138 plm-Plim_0518 plm-Plim_2948 plm-Plim_1525 plm-Plim_1795 plm-Plim_3228 plm-Plim_2164 plm-Plim_2793 plm-Plim_0776 plm-Plim_1889 plm-Plim_1738 plm-Plim_1448 plm-Plim_4095 plm-Plim_1262 plm-Plim_0523 plm-Plim_3720 plm-Plim_1728 plm-Plim_1827 plm-Plim_2089 plm-Plim_3972 plm-Plim_1150 plm-Plim_1121	24	0	24	0	{'protein of unknown function DUF1501'}	only non-essential
plm-Plim_0250 plm-Plim_0982 plm-Plim_3506 plm-Plim_0258 plm-Plim_4033 plm-Plim_0598 plm-Plim_2376 plm-Plim_1863 plm-Plim_1848 plm-Plim_1930 plm-Plim_2733 plm-Plim_0221 plm-Plim_3592 plm-Plim_1978 plm-Plim_4240 plm-Plim_4007	16	0	16	0	{'Pyrrolo-quinoline quinone', 'hypothetical protein', 'WD40-like protein repeat-like protein'}	only non-essential
plm-Plim_2252 plm-Plim_2826 plm-Plim_3007 plm-Plim_0316 plm-Plim_3783 plm-Plim_3811 plm-Plim_2600 plm-Plim_0235 plm-Plim_0700 plm-Plim_1255 plm-Plim_3577 plm-Plim_3964 plm-Plim_0229 plm-Plim_3499 plm-Plim_0524	15	0	15	0	{'RNA polymerase sigma factor, sigma-70 family', 'RNA polymerase sigma-70 factor'}	only non-essential
plm-Plim_0821 plm-Plim_4042 plm-Plim_2492 plm-Plim_3668 plm-Plim_4000 plm-Plim_2186 plm-Plim_1473 plm-Plim_3104 plm-Plim_0540 plm-Plim_3446 plm-Plim_1535 plm-Plim_4035	12	0	12	0	{'Serine/threonine protein kinase-related protein'}	only non-essential
plm-Plim_2950 plm-Plim_0517 plm-Plim_0775 plm-Plim_0378 plm-Plim_2165 plm-Plim_1890 plm-Plim_1796 plm-Plim_1526 plm-Plim_3816 plm-Plim_2794 plm-Plim_3921 plm-Plim_3229	12	0	12	0	{'protein of unknown function DUF1549'}	only non-essential
plm-Plim_3510 plm-Plim_1283 plm-Plim_3712 plm-Plim_0006 plm-Plim_2857 plm-Plim_3819 plm-Plim_4012 plm-Plim_3924 plm-Plim_1812	9	0	9	0	{'oxidoreductase domain protein'}	only non-essential
plm-Plim_0341 plm-Plim_0311 plm-Plim_2998 plm-Plim_2278 plm-Plim_3470 plm-Plim_3427 plm-Plim_1973 plm-Plim_2136 plm-Plim_4282	9	0	9	0	{'carbon storage regulator'}	only non-essential
plm-Plim_4219 plm-Plim_2211 plm-Plim_0878 plm-Plim_1735 plm-Plim_2598 plm-Plim_0055 plm-Plim_3629 plm-Plim_1317	8	0	8	0	{'Forkhead-associated protein'}	only non-essential
plm-Plim_2295 plm-Plim_2294 plm-Plim_2886 plm-Plim_2851 plm-Plim_1233 plm-Plim_1232 plm-Plim_0559	7	0	7	0	{'acriflavin resistance protein', 'transporter, hydrophobe/amphiphile efflux-1 (HAE1) family'}	only non-essential
plm-Plim_2057 plm-Plim_2399 plm-Plim_0153 plm-Plim_2760 plm-Plim_0427 plm-Plim_2208 plm-Plim_1550	7	0	7	0	{'hypothetical protein', 'anti-anti-sigma factor', 'Sulfate transporter/antisigma-factor antagonist STAS'}	only non-essential
plm-Plim_2645 plm-Plim_3937 plm-Plim_3335 plm-Plim_2646 plm-Plim_0020 plm-Plim_0165	6	0	6	0	{'hypothetical protein'}	only non-essential
plm-Plim_0286 plm-Plim_0128 plm-Plim_0946 plm-Plim_3240 plm-Plim_0569 plm-Plim_2494	6	0	6	0	{'protein of unknown function DUF1552'}	only non-essential
plm-Plim_1562 plm-Plim_3795 plm-Plim_1924 plm-Plim_2905 plm-Plim_1922 plm-Plim_2589	6	0	6	0	{'pectin acetylesterase', 'esterase/lipase', 'peptidase S9 prolyl oligopeptidase active site domain protein', 'Dipeptidyl aminopeptidase/acylaminoacyl-peptidase-like protein', 'Alpha/beta hydrolase fold-3 domain protein', 'xylanase'}	only non-essential
plm-Plim_0860 plm-Plim_0074 plm-Plim_3546 plm-Plim_2870 plm-Plim_4097 plm-Plim_3259	6	0	6	0	{'hypothetical protein'}	only non-essential
plm-Plim_1450 plm-Plim_3971 plm-Plim_0522 plm-Plim_4094 plm-Plim_0525	5	0	5	0	{'protein of unknown function DUF1549'}	only non-essential
plm-Plim_0628 plm-Plim_0262 plm-Plim_0707 plm-Plim_3485 plm-Plim_1199	5	0	5	0	{'regulatory protein MarR'}	only non-essential
plm-Plim_0287 plm-Plim_0568 plm-Plim_0931 plm-Plim_0129 plm-Plim_3241	5	0	5	0	{'Protein of unknown function DUF1592', 'Protein of unknown function DUF1588'}	only non-essential
plm-Plim_4122 plm-Plim_4120 plm-Plim_0222 plm-Plim_0224 plm-Plim_1818	5	0	5	0	{'hypothetical protein', 'TadE family protein'}	only non-essential
plm-Plim_2874 plm-Plim_0428 plm-Plim_1910 plm-Plim_3722 plm-Plim_0458	5	0	5	0	{'response regulator receiver'}	only non-essential
plm-Plim_3132 plm-Plim_3761 plm-Plim_3806 plm-Plim_1460 plm-Plim_1697	5	0	5	0	{'Biopolymer transport protein ExbD/TolR'}	only non-essential
plm-Plim_2415 plm-Plim_1346 plm-Plim_1688 plm-Plim_2327 plm-Plim_2762	5	0	5	0	{'ATP-binding region ATPase domain protein', 'PAS sensor protein'}	only non-essential
plm-Plim_0352 plm-Plim_2531 plm-Plim_2607 plm-Plim_0885 plm-Plim_2831	5	0	5	0	{'transposase', 'hypothetical protein', 'conserved hypothetical protein', 'protein of unknown function DUF1568'}	only non-essential
plm-Plim_0038 plm-Plim_0676 plm-Plim_3945 plm-Plim_3796 plm-Plim_3405	5	0	5	0	{'protein of unknown function DUF1080'}	only non-essential
plm-Plim_1274 plm-Plim_1146 plm-Plim_1414 plm-Plim_1459 plm-Plim_2834	5	0	5	0	{'hypothetical protein'}	only non-essential
plm-Plim_1224 plm-Plim_2648 plm-Plim_2012 plm-Plim_0991 plm-Plim_3092	5	0	5	0	{'hypothetical protein', 'Prophage CP4-57 regulatory', 'DNA binding domain protein, excisionase family'}	only non-essential
plm-Plim_0734 plm-Plim_0099 plm-Plim_1609 plm-Plim_3293	4	0	4	0	{'protein of unknown function DUF820'}	only non-essential
plm-Plim_2801 plm-Plim_0774 plm-Plim_3906 plm-Plim_3035	4	0	4	0	{'helix-turn-helix-domain containing protein AraC type'}	only non-essential
plm-Plim_2076 plm-Plim_1903 plm-Plim_0934 plm-Plim_0577	4	0	4	0	{'L-threonine 3-dehydrogenase', 'phosphonate catabolism associated alcohol dehydrogenase', 'Alcohol dehydrogenase GroES domain protein'}	only non-essential
plm-Plim_3943 plm-Plim_3942 plm-Plim_3108 plm-Plim_2242	4	0	4	0	{'alkyl hydroperoxide reductase/Thiol specific antioxidant/Mal allergen', 'Redoxin domain protein'}	only non-essential
plm-Plim_4038 plm-Plim_1899 plm-Plim_3494 plm-Plim_1184	4	0	4	0	{'Rhodanese domain protein'}	only non-essential
plm-Plim_1251 plm-Plim_0391 plm-Plim_3631 plm-Plim_4185	4	0	4	0	{'Xylose isomerase domain protein TIM barrel'}	only non-essential
plm-Plim_0845 plm-Plim_0846 plm-Plim_3853 plm-Plim_2573	4	0	4	0	{'hypothetical protein'}	only non-essential
plm-Plim_0916 plm-Plim_2473 plm-Plim_1027 plm-Plim_1025	4	0	4	0	{'hypothetical protein'}	only non-essential
plm-Plim_0037 plm-Plim_1207 plm-Plim_0111	3	0	3	0	{'oxidoreductase domain protein'}	only non-essential
plm-Plim_0115 plm-Plim_3158 plm-Plim_2083	3	0	3	0	{'Stage II sporulation E family protein'}	only non-essential
plm-Plim_0199 plm-Plim_2300 plm-Plim_3680	3	0	3	0	{'TIM-barrel protein, nifR3 family', 'dihydrouridine synthase DuS'}	only non-essential
plm-Plim_0296 plm-Plim_0803 plm-Plim_0544	3	0	3	0	{'aldo/keto reductase'}	only non-essential
plm-Plim_1677 plm-Plim_0330 plm-Plim_1524	3	0	3	0	{'intracellular protease, PfpI family', 'ThiJ/PfpI domain protein'}	only non-essential
plm-Plim_2876 plm-Plim_0373 plm-Plim_3764	3	0	3	0	{'response regulator receiver'}	only non-essential
plm-Plim_0551 plm-Plim_3402 plm-Plim_2642	3	0	3	0	{'Xylose isomerase domain protein TIM barrel'}	only non-essential
plm-Plim_1552 plm-Plim_0596 plm-Plim_1536	3	0	3	0	{'hypothetical protein', 'Redoxin domain protein'}	only non-essential
plm-Plim_0611 plm-Plim_4098 plm-Plim_3306	3	0	3	0	{'O-acetylhomoserine/O-acetylserine sulfhydrylase', 'Cystathionine gamma-synthase', 'Cystathionine gamma-lyase'}	only non-essential
plm-Plim_0735 plm-Plim_2207 plm-Plim_1655	3	0	3	0	{'MiaB-like tRNA modifying enzyme YliG', 'RNA modification enzyme, MiaB family'}	only non-essential
plm-Plim_0869 plm-Plim_0051 plm-Plim_2675	3	0	3	0	{'hypothetical protein', 'conserved hypothetical protein'}	only non-essential
plm-Plim_1004 plm-Plim_0907 plm-Plim_0932	3	0	3	0	{'protein of unknown function DUF323'}	only non-essential
plm-Plim_1020 plm-Plim_3566 plm-Plim_0939	3	0	3	0	{'hypothetical protein'}	only non-essential
plm-Plim_3041 plm-Plim_1090 plm-Plim_1844	3	0	3	0	{'AAA ATPase central domain protein'}	only non-essential
plm-Plim_2293 plm-Plim_2639 plm-Plim_1231	3	0	3	0	{'efflux transporter, RND family, MFP subunit'}	only non-essential
plm-Plim_1650 plm-Plim_2147 plm-Plim_1648	3	0	3	0	{'ABC transporter related protein'}	only non-essential
plm-Plim_1765 plm-Plim_1764 plm-Plim_3360	3	0	3	0	{'tRNA/rRNA methyltransferase (SpoU)', 'RNA methyltransferase, TrmH family, group 3'}	only non-essential
plm-Plim_1868 plm-Plim_3677 plm-Plim_2741	3	0	3	0	{'Aldehyde Dehydrogenase', 'Retinal dehydrogenase'}	only non-essential
plm-Plim_4030 plm-Plim_2179 plm-Plim_3930	3	0	3	0	{'protein of unknown function Met10', 'methyltransferase small'}	only non-essential
plm-Plim_2761 plm-Plim_2329 plm-Plim_3703	3	0	3	0	{'response regulator receiver'}	only non-essential
plm-Plim_2372 plm-Plim_2374 plm-Plim_3303	3	0	3	0	{'sulfatase'}	only non-essential
plm-Plim_2532 plm-Plim_2384 plm-Plim_2421	3	0	3	0	{'Hydrolase of the alpha/beta superfamily-like protein', 'conserved hypothetical protein'}	only non-essential
plm-Plim_2520 plm-Plim_0539 plm-Plim_4080	3	0	3	0	{'alkyl hydroperoxide reductase/Thiol specific antioxidant/Mal allergen', 'Redoxin domain protein'}	only non-essential
plm-Plim_3256 plm-Plim_2776 plm-Plim_2737	3	0	3	0	{'cysteine synthase A', "Pyridoxal-5'-phosphate-dependent protein beta subunit"}	only non-essential
plm-Plim_3187 plm-Plim_2777 plm-Plim_3812	3	0	3	0	{'transcriptional regulator, Rrf2 family'}	only non-essential
plm-Plim_3534 plm-Plim_1664 plm-Plim_2695	3	0	3	0	{'LysR substrate-binding protein'}	only non-essential
plm-Plim_3596 plm-Plim_2396 plm-Plim_1160	3	0	3	0	{'LmbE family protein'}	only non-essential
plm-Plim_3602 plm-Plim_0867 plm-Plim_3432	3	0	3	0	{'hypothetical protein'}	only non-essential
plm-Plim_3696 plm-Plim_2716 plm-Plim_2571	3	0	3	0	{'carbonic anhydrase', 'Carbonate dehydratase'}	only non-essential
plm-Plim_3829 plm-Plim_3830 plm-Plim_4063	3	0	3	0	{'hypothetical protein'}	only non-essential
plm-Plim_3896 plm-Plim_3146 plm-Plim_3063	3	0	3	0	{'Helix-turn-helix type 11 domain protein'}	only non-essential
plm-Plim_3912 plm-Plim_2538 plm-Plim_3030	3	0	3	0	{'Dipeptidyl-peptidase IV', 'peptidase S9 prolyl oligopeptidase active site domain protein'}	only non-essential
plm-Plim_3969 plm-Plim_1464 plm-Plim_3426	3	0	3	0	{'GCN5-related N-acetyltransferase'}	only non-essential
plm-Plim_0002 plm-Plim_2756	2	0	2	0	{'ATP-binding region ATPase domain protein'}	only non-essential
plm-Plim_0026 plm-Plim_0810	2	0	2	0	{'Cytochrome-c peroxidase'}	only non-essential
plm-Plim_0062 plm-Plim_2681	2	0	2	0	{'phosphofructokinase', '6-phosphofructokinase'}	only non-essential
plm-Plim_0087 plm-Plim_0933	2	0	2	0	{'heavy metal translocating P-type ATPase'}	only non-essential
plm-Plim_0096 plm-Plim_4049	2	0	2	0	{'Glyoxalase/bleomycin resistance protein/dioxygenase'}	only non-essential
plm-Plim_0110 plm-Plim_1237	2	0	2	0	{'hypothetical protein'}	only non-essential
plm-Plim_0144 plm-Plim_0691	2	0	2	0	{'Coproporphyrinogen dehydrogenase', 'oxygen-independent coproporphyrinogen III oxidase'}	only non-essential
plm-Plim_0149 plm-Plim_2441	2	0	2	0	{'Trans-hexaprenyltranstransferase', 'Polyprenyl synthetase'}	only non-essential
plm-Plim_0150 plm-Plim_2916	2	0	2	0	{"mRNA 3'-end processing factor", 'exonuclease of the beta-lactamase fold involved in RNA processing-like protein'}	only non-essential
plm-Plim_0203 plm-Plim_1291	2	0	2	0	{'alkyl hydroperoxide reductase/Thiol specific antioxidant/Mal allergen'}	only non-essential
plm-Plim_0206 plm-Plim_1635	2	0	2	0	{'NAD-dependent epimerase/dehydratase', '3-beta hydroxysteroid dehydrogenase/isomerase'}	only non-essential
plm-Plim_0223 plm-Plim_4121	2	0	2	0	{'von Willebrand factor type A'}	only non-essential
plm-Plim_0254 plm-Plim_1703	2	0	2	0	{'protein of unknown function UPF0047'}	only non-essential
plm-Plim_0319 plm-Plim_1413	2	0	2	0	{'major facilitator superfamily MFS_1'}	only non-essential
plm-Plim_0381 plm-Plim_1128	2	0	2	0	{'RNA polymerase sigma factor, sigma-70 family'}	only non-essential
plm-Plim_0419 plm-Plim_3474	2	0	2	0	{'protein of unknown function DUF1328'}	only non-essential
plm-Plim_0429 plm-Plim_1491	2	0	2	0	{'ATP-binding region ATPase domain protein', 'PAS sensor protein'}	only non-essential
plm-Plim_0468 plm-Plim_1118	2	0	2	0	{'Transcriptional regulator TetR', 'regulatory protein TetR'}	only non-essential
plm-Plim_0469 plm-Plim_1117	2	0	2	0	{'protein of unknown function DUF214'}	only non-essential
plm-Plim_0471 plm-Plim_1115	2	0	2	0	{'secretion protein HlyD family protein'}	only non-essential
plm-Plim_0516 plm-Plim_1669	2	0	2	0	{'PAS sensor protein', 'PAS fold-4 domain protein'}	only non-essential
plm-Plim_0563 plm-Plim_1837	2	0	2	0	{'metal-dependent phosphohydrolase HD sub domain protein', 'HD-GYP domain-like protein'}	only non-essential
plm-Plim_0599 plm-Plim_2942	2	0	2	0	{'iron-containing alcohol dehydrogenase'}	only non-essential
plm-Plim_0608 plm-Plim_0925	2	0	2	0	{'hypothetical protein'}	only non-essential
plm-Plim_0625 plm-Plim_3922	2	0	2	0	{'putative DnaK-related protein (molecular chaperone)', 'DnaK-related protein'}	only non-essential
plm-Plim_0633 plm-Plim_3136	2	0	2	0	{'Undecaprenyl-phosphate galactose phosphotransferase'}	only non-essential
plm-Plim_0636 plm-Plim_0658	2	0	2	0	{'Methyltransferase type 11'}	only non-essential
plm-Plim_0645 plm-Plim_2961	2	0	2	0	{'hypothetical protein'}	only non-essential
plm-Plim_0656 plm-Plim_3244	2	0	2	0	{'TPR repeat-containing protein', 'Tetratricopeptide TPR_2 repeat protein'}	only non-essential
plm-Plim_0669 plm-Plim_1583	2	0	2	0	{'heavy metal efflux pump, CzcA family'}	only non-essential
plm-Plim_0679 plm-Plim_1575	2	0	2	0	{'metal-dependent phosphohydrolase HD sub domain protein', 'response regulator receiver'}	only non-essential
plm-Plim_0682 plm-Plim_3242	2	0	2	0	{'ABC transporter related protein'}	only non-essential
plm-Plim_0696 plm-Plim_3344	2	0	2	0	{'hypothetical protein'}	only non-essential
plm-Plim_0706 plm-Plim_3398	2	0	2	0	{'sulfatase'}	only non-essential
plm-Plim_0733 plm-Plim_2965	2	0	2	0	{'adenylate kinase'}	only non-essential
plm-Plim_0736 plm-Plim_2302	2	0	2	0	{'sodium/hydrogen exchanger'}	only non-essential
plm-Plim_0744 plm-Plim_1556	2	0	2	0	{'putative secreted protein', 'Redoxin domain protein'}	only non-essential
plm-Plim_0794 plm-Plim_3839	2	0	2	0	{'type II and III secretion system protein'}	only non-essential
plm-Plim_0798 plm-Plim_0875	2	0	2	0	{'Flp/Fap pilin component'}	only non-essential
plm-Plim_0811 plm-Plim_2875	2	0	2	0	{'CheC domain protein', 'chemotaxis protein CheX, putative'}	only non-essential
plm-Plim_0818 plm-Plim_3923	2	0	2	0	{'hypothetical protein'}	only non-essential
plm-Plim_0858 plm-Plim_3788	2	0	2	0	{'putative seryl-tRNA synthetase (serine--tRNA ligase) (SerRS)', 'conserved hypothetical protein'}	only non-essential
plm-Plim_0883 plm-Plim_1987	2	0	2	0	{'hypothetical protein'}	only non-essential
plm-Plim_0884 plm-Plim_3617	2	0	2	0	{'Ankyrin', 'hypothetical protein'}	only non-essential
plm-Plim_0905 plm-Plim_3767	2	0	2	0	{'ApbE family lipoprotein'}	only non-essential
plm-Plim_0909 plm-Plim_3113	2	0	2	0	{'amino acid-binding ACT domain protein', 'amino acid-binding ACT domain-containing protein'}	only non-essential
plm-Plim_0910 plm-Plim_3576	2	0	2	0	{'beta-Ig-H3/fasciclin'}	only non-essential
plm-Plim_0953 plm-Plim_1675	2	0	2	0	{'GH3 auxin-responsive promoter'}	only non-essential
plm-Plim_0958 plm-Plim_1019	2	0	2	0	{'protein of unknown function DUF1559', 'hypothetical protein'}	only non-essential
plm-Plim_0965 plm-Plim_1591	2	0	2	0	{'hypothetical protein'}	only non-essential
plm-Plim_0995 plm-Plim_3036	2	0	2	0	{'hypothetical protein'}	only non-essential
plm-Plim_0997 plm-Plim_1740	2	0	2	0	{'hypothetical protein'}	only non-essential
plm-Plim_1007 plm-Plim_2574	2	0	2	0	{'hypothetical protein'}	only non-essential
plm-Plim_1021 plm-Plim_3300	2	0	2	0	{'exporter of the RND superfamily protein-like protein'}	only non-essential
plm-Plim_1036 plm-Plim_3067	2	0	2	0	{'AmoP', 'YD repeat protein'}	only non-essential
plm-Plim_1051 plm-Plim_2110	2	0	2	0	{'Glycosyl transferase, family 31', 'glycosyl transferase family 2'}	only non-essential
plm-Plim_1076 plm-Plim_3077	2	0	2	0	{'DEAD/DEAH box helicase domain protein'}	only non-essential
plm-Plim_1077 plm-Plim_3078	2	0	2	0	{'conserved hypothetical protein', 'putative ATP/GTP binding protein'}	only non-essential
plm-Plim_1086 plm-Plim_3046	2	0	2	0	{'hypothetical protein'}	only non-essential
plm-Plim_1087 plm-Plim_3045	2	0	2	0	{'hypothetical protein'}	only non-essential
plm-Plim_1088 plm-Plim_3044	2	0	2	0	{'hypothetical protein'}	only non-essential
plm-Plim_1089 plm-Plim_3043	2	0	2	0	{'hypothetical protein'}	only non-essential
plm-Plim_1091 plm-Plim_3040	2	0	2	0	{'hypothetical protein'}	only non-essential
plm-Plim_1092 plm-Plim_3039	2	0	2	0	{'hypothetical protein'}	only non-essential
plm-Plim_1093 plm-Plim_3038	2	0	2	0	{'hypothetical protein'}	only non-essential
plm-Plim_1127 plm-Plim_1130	2	0	2	0	{'cell cycle protein'}	only non-essential
plm-Plim_1194 plm-Plim_2016	2	0	2	0	{'hypothetical protein', 'peptidase M41'}	only non-essential
plm-Plim_1202 plm-Plim_1211	2	0	2	0	{'HNH endonuclease'}	only non-essential
plm-Plim_1203 plm-Plim_1746	2	0	2	0	{'Lactate/malate dehydrogenase', 'L-lactate dehydrogenase'}	only non-essential
plm-Plim_1214 plm-Plim_1219	2	0	2	0	{'hypothetical protein'}	only non-essential
plm-Plim_1242 plm-Plim_4203	2	0	2	0	{'TPR repeat-containing protein', 'hypothetical protein'}	only non-essential
plm-Plim_1247 plm-Plim_4209	2	0	2	0	{'Peroxiredoxin', 'alkyl hydroperoxide reductase/Thiol specific antioxidant/Mal allergen'}	only non-essential
plm-Plim_1259 plm-Plim_1686	2	0	2	0	{'DEAD/DEAH box helicase domain protein'}	only non-essential
plm-Plim_1285 plm-Plim_3519	2	0	2	0	{'formaldehyde-activating enzyme'}	only non-essential
plm-Plim_1319 plm-Plim_1503	2	0	2	0	{'Glutaminase'}	only non-essential
plm-Plim_1388 plm-Plim_2404	2	0	2	0	{'ROK family protein'}	only non-essential
plm-Plim_1437 plm-Plim_3536	2	0	2	0	{'protein of unknown function DUF303 acetylesterase putative'}	only non-essential
plm-Plim_1438 plm-Plim_1581	2	0	2	0	{'hypothetical protein', 'PA14 domain protein'}	only non-essential
plm-Plim_1439 plm-Plim_1580	2	0	2	0	{'hypothetical protein', 'large, multifunctional secreted protein'}	only non-essential
plm-Plim_1478 plm-Plim_2839	2	0	2	0	{'glycosyl transferase family 2'}	only non-essential
plm-Plim_1494 plm-Plim_1611	2	0	2	0	{'transglutaminase domain protein'}	only non-essential
plm-Plim_1507 plm-Plim_3800	2	0	2	0	{'peptidase T', 'peptidase M20'}	only non-essential
plm-Plim_1530 plm-Plim_2272	2	0	2	0	{'ammonium transporter'}	only non-essential
plm-Plim_1579 plm-Plim_3879	2	0	2	0	{'polysaccharide deacetylase'}	only non-essential
plm-Plim_1597 plm-Plim_2660	2	0	2	0	{'hypothetical protein'}	only non-essential
plm-Plim_1598 plm-Plim_2661	2	0	2	0	{'hypothetical protein'}	only non-essential
plm-Plim_1617 plm-Plim_2450	2	0	2	0	{'hypothetical protein'}	only non-essential
plm-Plim_1691 plm-Plim_1974	2	0	2	0	{'glucose-1-phosphate adenylyltransferase'}	only non-essential
plm-Plim_1704 plm-Plim_2425	2	0	2	0	{'Stress responsive alpha-beta barrel domain protein'}	only non-essential
plm-Plim_1708 plm-Plim_2356	2	0	2	0	{'protein of unknown function DUF1080'}	only non-essential
plm-Plim_1715 plm-Plim_3898	2	0	2	0	{'HAD-superfamily hydrolase, subfamily IA, variant 3'}	only non-essential
plm-Plim_1719 plm-Plim_3049	2	0	2	0	{'response regulator receiver'}	only non-essential
plm-Plim_1723 plm-Plim_3308	2	0	2	0	{'heme-binding protein'}	only non-essential
plm-Plim_1755 plm-Plim_1756	2	0	2	0	{'microcompartments protein'}	only non-essential
plm-Plim_1766 plm-Plim_2427	2	0	2	0	{'methionine aminopeptidase, type I'}	only non-essential
plm-Plim_1774 plm-Plim_1956	2	0	2	0	{'major facilitator superfamily MFS_1'}	only non-essential
plm-Plim_1794 plm-Plim_2799	2	0	2	0	{'protein of unknown function UPF0040'}	only non-essential
plm-Plim_1813 plm-Plim_1916	2	0	2	0	{'type II secretion system protein'}	only non-essential
plm-Plim_1814 plm-Plim_1917	2	0	2	0	{'type II secretion system protein'}	only non-essential
plm-Plim_1815 plm-Plim_1918	2	0	2	0	{'type II secretion system protein E'}	only non-essential
plm-Plim_1843 plm-Plim_1867	2	0	2	0	{'hypothetical protein'}	only non-essential
plm-Plim_1859 plm-Plim_3352	2	0	2	0	{'AAA ATPase'}	only non-essential
plm-Plim_1861 plm-Plim_3156	2	0	2	0	{'Rieske (2Fe-2S) domain protein'}	only non-essential
plm-Plim_1929 plm-Plim_1946	2	0	2	0	{'hypothetical protein'}	only non-essential
plm-Plim_1996 plm-Plim_2717	2	0	2	0	{'protein of unknown function UPF0187'}	only non-essential
plm-Plim_2030 plm-Plim_2908	2	0	2	0	{'Endoribonuclease L-PSP'}	only non-essential
plm-Plim_2075 plm-Plim_2902	2	0	2	0	{'helix-turn-helix domain protein', 'Cupin 2 conserved barrel domain protein'}	only non-essential
plm-Plim_2101 plm-Plim_4021	2	0	2	0	{'S-adenosyl-methyltransferase MraW'}	only non-essential
plm-Plim_2121 plm-Plim_4246	2	0	2	0	{'hypothetical protein'}	only non-essential
plm-Plim_2161 plm-Plim_3218	2	0	2	0	{'Stage II sporulation E family protein'}	only non-essential
plm-Plim_2218 plm-Plim_3842	2	0	2	0	{'dienelactone hydrolase', 'Carboxymethylenebutenolidase'}	only non-essential
plm-Plim_2235 plm-Plim_4087	2	0	2	0	{'CBS domain containing protein', 'protein of unknown function DUF21'}	only non-essential
plm-Plim_2244 plm-Plim_2245	2	0	2	0	{'squalene synthase HpnC', 'Phytoene synthase'}	only non-essential
plm-Plim_2273 plm-Plim_2274	2	0	2	0	{'nitrogen regulatory protein P-II'}	only non-essential
plm-Plim_2309 plm-Plim_2310	2	0	2	0	{'ABC transporter related protein'}	only non-essential
plm-Plim_2385 plm-Plim_4053	2	0	2	0	{'protein of unknown function DUF1080'}	only non-essential
plm-Plim_2386 plm-Plim_2433	2	0	2	0	{'protein of unknown function DUF971'}	only non-essential
plm-Plim_2438 plm-Plim_4194	2	0	2	0	{'hypothetical protein', 'Tetratricopeptide TPR_2 repeat protein'}	only non-essential
plm-Plim_2575 plm-Plim_2912	2	0	2	0	{'1-alkyl-2-acetylglycerophosphocholine esterase', 'lipolytic protein G-D-S-L family'}	only non-essential
plm-Plim_2604 plm-Plim_4048	2	0	2	0	{'cycloartenol synthase-like protein', 'signal peptide-containing protein'}	only non-essential
plm-Plim_2638 plm-Plim_2664	2	0	2	0	{'alpha/beta hydrolase fold protein'}	only non-essential
plm-Plim_2671 plm-Plim_2672	2	0	2	0	{'cyanophycin synthetase'}	only non-essential
plm-Plim_2700 plm-Plim_3980	2	0	2	0	{'glycogen debranching enzyme GlgX'}	only non-essential
plm-Plim_2702 plm-Plim_2703	2	0	2	0	{'protein of unknown function DUF1078 domain protein', 'flagellar basal-body rod protein FlgG'}	only non-essential
plm-Plim_2712 plm-Plim_3032	2	0	2	0	{'FAD dependent oxidoreductase'}	only non-essential
plm-Plim_2740 plm-Plim_2742	2	0	2	0	{'phytoene desaturase'}	only non-essential
plm-Plim_2819 plm-Plim_3327	2	0	2	0	{'hypothetical protein'}	only non-essential
plm-Plim_2853 plm-Plim_2855	2	0	2	0	{'hypothetical protein'}	only non-essential
plm-Plim_2856 plm-Plim_3447	2	0	2	0	{'Neuraminidase (sialidase)-like protein', 'glycosyl hydrolase BNR repeat-containing protein'}	only non-essential
plm-Plim_2884 plm-Plim_4115	2	0	2	0	{'HAD-superfamily hydrolase, subfamily IA, variant 1', 'Haloacid dehalogenase domain protein hydrolase'}	only non-essential
plm-Plim_2895 plm-Plim_3351	2	0	2	0	{'general secretion pathway protein G', 'hypothetical protein'}	only non-essential
plm-Plim_2931 plm-Plim_3171	2	0	2	0	{'Esterase/lipase-like protein'}	only non-essential
plm-Plim_2936 plm-Plim_3458	2	0	2	0	{'thioesterase superfamily protein'}	only non-essential
plm-Plim_2953 plm-Plim_3992	2	0	2	0	{'caa(3)-type oxidase, subunit IV'}	only non-essential
plm-Plim_2979 plm-Plim_4107	2	0	2	0	{'hypothetical protein'}	only non-essential
plm-Plim_3094 plm-Plim_3958	2	0	2	0	{'hypothetical protein'}	only non-essential
plm-Plim_3119 plm-Plim_3654	2	0	2	0	{'peptidyl-prolyl cis-trans isomerase cyclophilin type', 'Peptidylprolyl isomerase'}	only non-essential
plm-Plim_3225 plm-Plim_3535	2	0	2	0	{'Activator of Hsp90 ATPase 1 family protein'}	only non-essential
plm-Plim_3266 plm-Plim_3269	2	0	2	0	{'hypothetical protein'}	only non-essential
plm-Plim_3594 plm-Plim_4018	2	0	2	0	{'hypothetical protein'}	only non-essential
plm-Plim_3872 plm-Plim_3873	2	0	2	0	{'Metal-dependent hydrolase HDOD'}	only non-essential
plm-Plim_2971 plm-Plim_2972	2	0	0	2	{'hypothetical protein'}	only unclear
	1075	160	890	25

## Sheet: Supplementary Data 8
KEGG ID	Name	Taxonomy
aaa	Acidovorax avenae subsp. avenae ATCC 19860	Bacteria,-,-,Proteobacteria,-,-,Betaproteobacteria,-,-,-,Burkholderiales,-,-,-,Comamonadaceae,-,-,-,Acidovorax,-,Acidovorax avenae,Acidovorax avenae subsp. avenae,-
aab	Amycolatopsis albispora WP1	Bacteria,-,-,Actinobacteria,-,-,Actinomycetia,-,-,-,Pseudonocardiales,-,-,-,Pseudonocardiaceae,-,-,-,Amycolatopsis,-,Amycolatopsis albispora,-,-
aac	Alicyclobacillus acidocaldarius subsp. acidocaldarius DSM 446	Bacteria,-,-,Firmicutes,-,-,Bacilli,-,-,-,Bacillales,-,-,-,Alicyclobacillaceae,-,-,-,Alicyclobacillus,-,Alicyclobacillus acidocaldarius,Alicyclobacillus acidocaldarius subsp. acidocaldarius,-
aace	Acetobacter aceti TMW2.1153	Bacteria,-,-,Proteobacteria,-,-,Alphaproteobacteria,-,-,-,Rhodospirillales,-,-,-,Acetobacteraceae,-,-,-,Acetobacter,Acetobacter subgen. Acetobacter,Acetobacter aceti,-,-
aaci	Acidipropionibacterium acidipropionici CGMCC 1.2230	Bacteria,-,-,Actinobacteria,-,-,Actinomycetia,-,-,-,Propionibacteriales,-,-,-,Propionibacteriaceae,-,-,-,Acidipropionibacterium,-,Acidipropionibacterium acidipropionici,-,-
aacn	Aggregatibacter actinomycetemcomitans NUM4039	Bacteria,-,-,Proteobacteria,-,-,Gammaproteobacteria,-,-,-,Pasteurellales,-,-,-,Pasteurellaceae,-,-,-,Aggregatibacter,-,Aggregatibacter actinomycetemcomitans,-,-
aact	Aggregatibacter actinomycetemcomitans 624	Bacteria,-,-,Proteobacteria,-,-,Gammaproteobacteria,-,-,-,Pasteurellales,-,-,-,Pasteurellaceae,-,-,-,Aggregatibacter,-,Aggregatibacter actinomycetemcomitans,-,-
aad	Alicyclobacillus acidocaldarius subsp. acidocaldarius Tc-4-1	Bacteria,-,-,Firmicutes,-,-,Bacilli,-,-,-,Bacillales,-,-,-,Alicyclobacillaceae,-,-,-,Alicyclobacillus,-,Alicyclobacillus acidocaldarius,Alicyclobacillus acidocaldarius subsp. acidocaldarius,-
aae	Aquifex aeolicus VF5	Bacteria,-,-,Aquificae,-,-,Aquificae,-,-,-,Aquificales,-,-,-,Aquificaceae,-,-,-,Aquifex,-,Aquifex aeolicus,-,-
aagg	Anatilimnocola aggregata ETA_A8	Bacteria,-,-,Planctomycetes,-,-,Planctomycetia,-,-,-,Pirellulales,-,-,-,Pirellulaceae,-,-,-,Anatilimnocola,-,Anatilimnocola aggregata,-,-
aagi	Arthrobacter agilis NCTC2676_1	Bacteria,-,-,Actinobacteria,-,-,Actinomycetia,-,-,-,Micrococcales,-,-,-,Micrococcaceae,-,-,-,Arthrobacter,-,Arthrobacter agilis,-,-
aah	Aggregatibacter actinomycetemcomitans HK1651	Bacteria,-,-,Proteobacteria,-,-,Gammaproteobacteria,-,-,-,Pasteurellales,-,-,-,Pasteurellaceae,-,-,-,Aggregatibacter,-,Aggregatibacter actinomycetemcomitans,-,-
aai	Glutamicibacter arilaitensis Re117 (Arthrobacter arilaitensis Re117)	Bacteria,-,-,Actinobacteria,-,-,Actinomycetia,-,-,-,Micrococcales,-,-,-,Micrococcaceae,-,-,-,Glutamicibacter,-,Glutamicibacter arilaitensis,-,-
aaj	Aeromonas hydrophila MX16A	Bacteria,-,-,Proteobacteria,-,-,Gammaproteobacteria,-,-,-,Aeromonadales,-,-,-,Aeromonadaceae,-,-,-,Aeromonas,-,Aeromonas hydrophila,-,-
aak	Aminobacter aminovorans KCTC 2477	Bacteria,-,-,Proteobacteria,-,-,Alphaproteobacteria,-,-,-,Rhizobiales,-,-,-,Phyllobacteriaceae,-,-,-,Aminobacter,-,Aminobacter aminovorans,-,-
aal	Alteromonas australica H 17	Bacteria,-,-,Proteobacteria,-,-,Gammaproteobacteria,-,-,-,Alteromonadales,-,-,-,Alteromonadaceae,-,-,-,Alteromonas,-,Alteromonas australica,-,-
aalg	Arenibacter algicola SMS7	Bacteria,-,-,Bacteroidetes,-,-,Flavobacteriia,-,-,-,Flavobacteriales,-,-,-,Flavobacteriaceae,-,-,-,Arenibacter,-,Arenibacter algicola,-,-
aall	Aeromonas allosaccharophila FDAARGOS_933	Bacteria,-,-,Proteobacteria,-,-,Gammaproteobacteria,-,-,-,Aeromonadales,-,-,-,Aeromonadaceae,-,-,-,Aeromonas,-,Aeromonas allosaccharophila,-,-
aamb	Acidianus ambivalens LEI 10	Archaea,-,-,Crenarchaeota,-,-,Thermoprotei,-,-,-,Sulfolobales,-,-,-,Sulfolobaceae,-,-,-,Acidianus,-,Acidianus ambivalens,-,-
aamy	Anoxybacillus amylolyticus DSM 15939	Bacteria,-,-,Firmicutes,-,-,Bacilli,-,-,-,Bacillales,-,-,-,Bacillaceae,-,-,-,Anoxybacillus,-,Anoxybacillus amylolyticus,-,-
aan	Aggregatibacter actinomycetemcomitans D7S-1	Bacteria,-,-,Proteobacteria,-,-,Gammaproteobacteria,-,-,-,Pasteurellales,-,-,-,Pasteurellaceae,-,-,-,Aggregatibacter,-,Aggregatibacter actinomycetemcomitans,-,-
aana	Arcobacter anaerophilus DSM 24636	Bacteria,-,-,Proteobacteria,delta/epsilon subdivisions,-,Epsilonproteobacteria,-,-,-,Campylobacterales,-,-,-,Campylobacteraceae,-,-,-,Arcobacter,-,Arcobacter anaerophilus,-,-
aao	Aggregatibacter actinomycetemcomitans ANH9381	Bacteria,-,-,Proteobacteria,-,-,Gammaproteobacteria,-,-,-,Pasteurellales,-,-,-,Pasteurellaceae,-,-,-,Aggregatibacter,-,Aggregatibacter actinomycetemcomitans,-,-
aap	Aggregatibacter aphrophilus NJ8700	Bacteria,-,-,Proteobacteria,-,-,Gammaproteobacteria,-,-,-,Pasteurellales,-,-,-,Pasteurellaceae,-,-,-,Aggregatibacter,-,Aggregatibacter aphrophilus,-,-
aaq	Arthrobacter alpinus R3.8	Bacteria,-,-,Actinobacteria,-,-,Actinomycetia,-,-,-,Micrococcales,-,-,-,Micrococcaceae,-,-,-,Arthrobacter,-,Arthrobacter alpinus,-,-
aaqi	Arcobacter aquimarinus W63	Bacteria,-,-,Proteobacteria,delta/epsilon subdivisions,-,Epsilonproteobacteria,-,-,-,Campylobacterales,-,-,-,Campylobacteraceae,-,-,-,Arcobacter,-,Arcobacter aquimarinus,-,-
aaqu	Alcaligenes aquatilis QD168	Bacteria,-,-,Proteobacteria,-,-,Betaproteobacteria,-,-,-,Burkholderiales,-,-,-,Alcaligenaceae,-,-,-,Alcaligenes,-,Alcaligenes aquatilis,-,-
aar	Acetohalobium arabaticum DSM 5501	Bacteria,-,-,Firmicutes,-,-,Clostridia,-,-,-,Halanaerobiales,-,-,-,Halobacteroidaceae,-,-,-,Acetohalobium,-,Acetohalobium arabaticum,-,-
aarg	Amedibacterium intestinale JCM 30884	Bacteria,-,-,Firmicutes,-,-,Erysipelotrichia,-,-,-,Erysipelotrichales,-,-,-,Erysipelotrichaceae,-,-,-,Amedibacterium,-,Amedibacterium intestinale,-,-
aas	Candidatus Amoebophilus asiaticus 5a2	Bacteria,-,-,Bacteroidetes,-,-,Cytophagia,-,-,-,Cytophagales,-,-,-,Amoebophilaceae,-,-,-,Candidatus Amoebophilus,-,Candidatus Amoebophilus asiaticus,-,-
aasc	Acetobacter ascendens LMG 1590	Bacteria,-,-,Proteobacteria,-,-,Alphaproteobacteria,-,-,-,Rhodospirillales,-,-,-,Acetobacteraceae,-,-,-,Acetobacter,-,Acetobacter ascendens,-,-
aat	Aggregatibacter actinomycetemcomitans D11S-1	Bacteria,-,-,Proteobacteria,-,-,Gammaproteobacteria,-,-,-,Pasteurellales,-,-,-,Pasteurellaceae,-,-,-,Aggregatibacter,-,Aggregatibacter actinomycetemcomitans,-,-
aau	Paenarthrobacter aurescens TC1 (Arthrobacter aurescens TC1)	Bacteria,-,-,Actinobacteria,-,-,Actinomycetia,-,-,-,Micrococcales,-,-,-,Micrococcaceae,-,-,-,Paenarthrobacter,-,Paenarthrobacter aurescens,-,-
aaus	Alteromonas australica DE170	Bacteria,-,-,Proteobacteria,-,-,Gammaproteobacteria,-,-,-,Alteromonadales,-,-,-,Alteromonadaceae,-,-,-,Alteromonas,-,Alteromonas australica,-,-
aav	Acidovorax citrulli AAC00-1	Bacteria,-,-,Proteobacteria,-,-,Betaproteobacteria,-,-,-,Burkholderiales,-,-,-,Comamonadaceae,-,-,-,Acidovorax,-,Acidovorax citrulli,-,-
aaw	Alteromonas addita R10SW13	Bacteria,-,-,Proteobacteria,-,-,Gammaproteobacteria,-,-,-,Alteromonadales,-,-,-,Alteromonadaceae,-,-,-,Alteromonas,-,Alteromonas addita,-,-
aaxa	Acholeplasma axanthum NCTC10138	Bacteria,-,-,Tenericutes,-,-,Mollicutes,-,-,-,Acholeplasmatales,-,-,-,Acholeplasmataceae,-,-,-,Acholeplasma,-,Acholeplasma axanthum,-,-
aay	Altererythrobacter atlanticus 26DY36	Bacteria,-,-,Proteobacteria,-,-,Alphaproteobacteria,-,-,-,Sphingomonadales,-,-,-,Erythrobacteraceae,-,-,-,Altererythrobacter,-,Altererythrobacter atlanticus,-,-
aaz	Aggregatibacter aphrophilus W10433	Bacteria,-,-,Proteobacteria,-,-,Gammaproteobacteria,-,-,-,Pasteurellales,-,-,-,Pasteurellaceae,-,-,-,Aggregatibacter,-,Aggregatibacter aphrophilus,-,-
aba	Candidatus Koribacter versatilis Ellin345	Bacteria,-,-,Acidobacteria,-,-,Acidobacteriia,-,-,-,Acidobacteriales,-,-,-,Acidobacteriaceae,-,-,-,Candidatus Koribacter,-,Candidatus Koribacter versatilis,-,-
abaa	Acinetobacter baumannii AB031	Bacteria,-,-,Proteobacteria,-,-,Gammaproteobacteria,-,-,-,Pseudomonadales,-,-,-,Moraxellaceae,-,-,-,Acinetobacter,-,Acinetobacter baumannii,-,-
abab	Acinetobacter baumannii BJAB0715	Bacteria,-,-,Proteobacteria,-,-,Gammaproteobacteria,-,-,-,Pseudomonadales,-,-,-,Moraxellaceae,-,-,-,Acinetobacter,-,Acinetobacter baumannii,-,-
[truncated: 6,458 more rows]

## Sheet: Supplementary Data 9
KEGG ID	Name	Taxonomy
[truncated: 5,277 more rows]
