# Supplementary material for: Essential gene complement of Planctopirus limnophila from the bacterial phylum Planctomycetes
Source: Nat Commun. 2023 Nov 9;14:7224. doi: 10.1038/s41467-023-43096-3 (PMC10632474; doi:10.1038/s41467-023-43096-3)
Supplement: Supplementary file 6 — Source Data [file 41467_2023_43096_MOESM6_ESM.xlsx]

## Sheet: Fig. 1
Figure 1 was created using the insertions from Supplementary Data 1, the essentiality from Supplementary Data 2, and the gff from the P. limnophila, available at https://www.ncbi.nlm.nih.gov/datasets/genome/GCF_000092105.1/

## Sheet: Fig. 2
Locus_tag	Protein_length	PFAM domain id	Domain start	Domain end		Locus_tag	Gene_start	Gene_end	Strand	Insertion at positions
Plim_0500	206	PF01196.18	20	169		Plim_0500	618966	619583	1	[619468, 619481, 619507, 619518, 619525, 619530, 619531, 619542, 619560, 619516, 619460, 619509, 619512, 619522, 619534, 619544, 619567, 619577, 619583]
Plim_3650	322	PF12804.6	6	170		Plim_3650	4695918	4696883	-1	[4695923, 4695966, 4695980, 4696006, 4696011, 4695943, 4695958, 4695960, 4696083, 4695970, 4695972, 4695997, 4696111, 4696127, 4696046, 4696033, 4696038, 4696052, 4696069, 4696074, 4696075, 4696088, 4696093, 4696097, 4696110, 4696119, 4696150, 4696174, 4696881]
Plim_3650	322	PF00132.23	268	302

## Sheet: Fig. 3
COG funcional label	Number of genes	Essentiality
Replication, recombination and repair	39	essential
Nucleotide transport and metabolism	44	essential
Posttranslational modification, protein turnover, chaperones	30	essential
Translation, ribosomal structure and biogenesis	87	essential
Lipid transport and metabolism	33	essential
Amino acid transport and metabolism	55	essential
Coenzyme transport and metabolism	77	essential
Function unknown	60	essential
Cell motility	15	essential
Intracellular trafficking, secretion, and vesicular transport	31	essential
Energy production and conversion	77	essential
Cell wall/membrane/envelope biogenesis	37	essential
Inorganic ion transport and metabolism	27	essential
Transcription	25	essential
Defense mechanisms	7	essential
Carbohydrate transport and metabolism	24	essential
Signal transduction mechanisms	15	essential
Cell cycle control, cell division, chromosome partitioning	9	essential
Secondary metabolites biosynthesis, transport and catabolism	9	essential
RNA processing and modification	1	essential
Signal transduction mechanisms	168	non-essential
Function unknown	573	non-essential
Energy production and conversion	160	non-essential
Transcription	157	non-essential
Replication, recombination and repair	128	non-essential
Nucleotide transport and metabolism	29	non-essential
Cell wall/membrane/envelope biogenesis	171	non-essential
Translation, ribosomal structure and biogenesis	76	non-essential
Cell motility	149	non-essential
Intracellular trafficking, secretion, and vesicular transport	168	non-essential
Defense mechanisms	56	non-essential
Secondary metabolites biosynthesis, transport and catabolism	62	non-essential
Coenzyme transport and metabolism	81	non-essential
Amino acid transport and metabolism	129	non-essential
Posttranslational modification, protein turnover, chaperones	104	non-essential
Inorganic ion transport and metabolism	144	non-essential
Lipid transport and metabolism	65	non-essential
Carbohydrate transport and metabolism	131	non-essential
Cell cycle control, cell division, chromosome partitioning	26	non-essential
RNA processing and modification	3	non-essential
Chromatin structure and dynamics	2	non-essential
Function unknown	11	unclear
Replication, recombination and repair	5	unclear
Amino acid transport and metabolism	6	unclear
Translation, ribosomal structure and biogenesis	7	unclear
Cell motility	3	unclear
Intracellular trafficking, secretion, and vesicular transport	5	unclear
Energy production and conversion	9	unclear
Transcription	6	unclear
Signal transduction mechanisms	3	unclear
Nucleotide transport and metabolism	2	unclear
Posttranslational modification, protein turnover, chaperones	5	unclear
Coenzyme transport and metabolism	2	unclear
Secondary metabolites biosynthesis, transport and catabolism	2	unclear
Cell cycle control, cell division, chromosome partitioning	1	unclear
Carbohydrate transport and metabolism	2	unclear
Inorganic ion transport and metabolism	4	unclear

## Sheet: Fig. 4
Figure 4 was created using the insertions from Supplementary Data 1, and the gff from the P. limnophila, available at https://www.ncbi.nlm.nih.gov/datasets/genome/GCF_000092105.1/

## Sheet: Fig. 5a
Fig. 5A is a transformation of Figure S3, removing the axis label.

## Sheet: Fig. 5b
Fig. 5B is a crop of Fig. S4

## Sheet: Fig. 6a
	Raw data Figure 6 panel a
		Time (min)	0	825	1065	1305	1485	1755	2265	2505	2745	2925	3750
		Wt/1	0.029	0.117	0.16	0.217	0.276	0.4	0.63	0.729	0.925	1.007	1.59
	Wild type	Wt/2	0.026	0.116	0.162	0.22	0.276	0.41	0.84	0.866	1.12	1.228	1.8
		Wt/3	0.03	0.138	0.185	0.247	0.313	0.45	0.79	0.958	1.538	2.07	C
		DV051/1	0.028	0.108	0.148	0.2	0.249	0.36	0.41	0.696	0.711	0.937	1.44
	∆mraY1	DV051/2	0.026	0.11	0.153	0.208	0.26	0.37	0.59	0.7	0.881	0.951	1.66
		DV051/3	0.029	0.12	0.163	0.219	0.275	0.39	0.63	0.708	0.731	1.009	1.47
		DV053/1	0.028	0.139	0.194	0.273	0.352	0.51	0.8	0.996	1.168	1.33	1.6
	∆murJ	DV053/2	0.026	0.138	0.195	0.277	0.359	0.52	0.84	1.018	1.176	1.35	1.64
		DV053/3	0.03	0.152	0.212	0.294	0.378	0.54	0.85	1.101	1.611	1.82	1.97
		DV054/1	0.027	0.135	0.194	0.272	0.356	0.5	0.94	1.162	1.351	1.458	1.73
	∆pbp2	DV054/2	0.03	0.136	0.199	0.283	0.365	0.53	1.06	1.507	1.551	1.67	1.71
		DV054/3	0.03	0.118	0.179	0.254	0.328	0.47	0.8	0.928	1.112	1.18	1.1
		DV057/1	0.027	0.115	0.164	0.227	0.289	0.42	0.7	0.799	0.957	1.022	1.26
	∆mraY2	DV057/2	0.026	0.115	0.161	0.228	0.292	0.43	0.72	0.841	0.926	1.099	1.66
		DV057/3	0.024	0.112	0.158	0.226	0.285	0.42	0.7	0.803	0.949	1.105	1.5
		DV059/1	0.027	0.116	0.157	0.211	0.261	0.37	0.63	0.74	0.881	1.01	1.27
	∆ftsQ	DV059/2	0.025	0.111	0.147	0.195	0.239	0.34	0.58	1.051	0.953	1.036	1.73
		DV059/3	0.026	0.114	0.154	0.208	0.257	0.37	0.61	0.741	0.875	0.948	1.12
		DV078/1	0.024	0.055	0.072	0.095	0.116	0.16	0.29	0.346	0.44	0.466	0.74
	∆rodA	DV078/2	0.026	0.056	0.073	0.096	0.116	0.16	0.28	0.363	0.441	0.528	C
		DV078/3	0.028	0.081	0.108	0.143	0.176	0.24	0.4	0.484	0.564	0.625	0.72
		DV079/1	0.028	0.115	0.154	0.207	0.256	0.36	0.54	0.612	0.699	0.779	1.1
	∆mraW1	DV079/2	0.027	0.113	0.154	0.205	0.253	0.36	0.56	0.611	0.741	0.828	C
		DV079/3	0.026	0.106	0.146	0.197	0.242	0.34	0.54	0.576	0.692	0.777	1.2
		DV080/1	0.025	0.055	0.073	0.095	0.116	0.16	0.29	0.332	0.442	0.503	0.75
	∆mraW2	DV080/2	0.024	0.06	0.079	0.104	0.124	0.17	0.31	0.382	0.478	0.538	C
		DV080/3	0.026	0.064	0.084	0.112	0.137	0.19	0.34	0.417	0.502	0.555	0.86
Average		Time (min)	0	825	1065	1305	1485	1755	2265	2505	2745	2925	3750
	Wild type	Wt	0.0283333	0.123667	0.169	0.228	0.288333	0.42	0.753333	0.851	1.0225	1.1175	1.695
	∆mraY1	DV051	0.0276667	0.112667	0.154667	0.209	0.261333	0.373333	0.543333	0.701333	0.774333	0.965667	1.52333
	∆murJ	DV053	0.028	0.143	0.200333	0.281333	0.363	0.523333	0.83	1.03833	1.31833	1.5	1.62
	∆pbp2	DV054	0.029	0.129667	0.190667	0.269667	0.349667	0.5	0.933333	1.045	1.338	1.436	1.51333
	∆mraY2	DV057	0.0256667	0.114	0.161	0.227	0.288667	0.423333	0.706667	0.814333	0.944	1.07533	1.47333
	∆ftsQ	DV059	0.026	0.113667	0.152667	0.204667	0.252333	0.36	0.606667	0.7405	0.903	0.998	1.37333
	∆rodA	DV078	0.026	0.064	0.0843333	0.111333	0.136	0.186667	0.323333	0.397667	0.481667	0.539667	0.73
	∆mraW1	DV079	0.027	0.111333	0.151333	0.203	0.250333	0.353333	0.546667	0.599667	0.710667	0.794667	1.15
	∆mraW2	DV080	0.025	0.0596667	0.0786667	0.103667	0.125667	0.173333	0.313333	0.377	0.474	0.532	0.805
Desvest		Time (min)	0	825	1065	1305	1485	1755	2265	2505	2745	2925	3750
	Wild type	Wt	0.00208167	0.0124231	0.0138924	0.0165227	0.021362	0.0264575	0.109697	0.115235	0.313187	0.560918	0.148492
	∆mraY1	DV051	0.00152753	0.0064291	0.00763763	0.00953939	0.0130512	0.0152753	0.117189	0.0061101	0.0929157	0.038175	0.119304
	∆murJ	DV053	0.002	0.00781025	0.010116	0.0111505	0.0134536	0.0152753	0.0264575	0.0553745	0.253488	0.277308	0.20306
	∆pbp2	DV054	0.00173205	0.010116	0.0104083	0.0146401	0.0192959	0.03	0.130128	0.165463	0.219789	0.24574	0.358097
	∆mraY2	DV057	0.00152753	0.00173205	0.003	0.001	0.00351188	0.0057735	0.011547	0.0231805	0.0160935	0.0462853	0.201329
	∆ftsQ	DV059	0.001	0.00251661	0.0051316	0.0085049	0.0117189	0.0173205	0.0251661	0.000707107	0.0434051	0.0452106	0.317857
	∆rodA	DV078	0.002	0.0147309	0.020502	0.0274287	0.034641	0.046188	0.0665833	0.0752485	0.0713045	0.0801395	0.0141421
	∆mraW1	DV079	0.001	0.00472582	0.0046188	0.0052915	0.00737111	0.011547	0.011547	0.020502	0.0265016	0.0288848	0.0707107
	∆mraW2	DV080	0.001	0.00450925	0.00550757	0.0085049	0.0105987	0.0152753	0.0251661	0.04272	0.0301993	0.0265141	0.0777817
	Data in red were excluded due to culture contamination.

## Sheet: Fig. 6b
	Figure 6b was created using the raw data from microscopy, the .csv files, and threated using an in-house R script.
	X.1	Area	X	Y	Perim.	Major	Minor	Angle	Circ.	Feret	FeretX	FeretY	FeretAngle	MinFeret	AR	Round	Solidity	sample
1	1	0.74	1.57	3.8	3.1	1.02	0.93	90	0.97	1.08	12	34	123.69	0.9	1.1	0.91	0.93	WT
2	2	1.35	11.22	6.72	4.66	1.86	0.92	80.08	0.78	1.84	110	76	77.47	0.98	2.02	0.49	0.9	WT
3	3	1.21	26.22	10.53	4	1.48	1.04	157.26	0.95	1.57	255	102	153.43	1.1	1.42	0.7	0.93	WT
4	4	1.46	19.46	13.68	4.72	1.87	1	92.87	0.82	1.84	192	128	102.53	1	1.87	0.53	0.93	WT
5	5	1.37	32.36	19.23	4.58	1.88	0.93	5.84	0.82	1.87	315	195	15.52	0.9	2.03	0.49	0.95	WT
6	6	1.29	32.94	22.98	4.54	1.8	0.91	37.11	0.79	1.8	322	235	33.69	0.97	1.98	0.5	0.89	WT
7	7	0.86	4.29	24.82	3.83	1.51	0.73	121.83	0.74	1.58	41	241	108.43	0.87	2.07	0.48	0.84	WT
8	8	1.67	9.97	26.67	5.08	2.04	1.04	139.24	0.81	2.06	93	259	129.09	1.11	1.96	0.51	0.9	WT
9	9	1.46	32.06	34.95	4.43	1.67	1.11	31.8	0.94	1.75	313	354	30.96	1.19	1.51	0.66	0.93	WT
10	10	0.83	30.92	36.45	3.38	1.16	0.91	70.75	0.91	1.25	306	370	61.39	0.98	1.27	0.79	0.9	WT
11	11	1.01	44.8	36.7	4.15	1.64	0.78	18.38	0.74	1.65	440	369	14.04	0.85	2.1	0.48	0.86	WT
12	12	1.32	30.44	38	4.63	1.72	0.98	76.85	0.77	1.8	301	389	70.56	1.06	1.76	0.57	0.88	WT
13	13	0.91	10.9	37.88	3.6	1.39	0.83	36.65	0.88	1.44	103	383	33.69	0.92	1.67	0.6	0.91	WT
14	14	1.24	43.54	47.37	4.29	1.68	0.94	157.74	0.85	1.71	427	472	159.44	0.98	1.79	0.56	0.92	WT
15	1	0.34	29.54	4.91	2.07	0.78	0.55	29.64	0.99	0.86	292	52	35.54	0.6	1.42	0.71	0.92	WT
16	2	1.09	28.42	5.97	4.09	1.53	0.91	49.26	0.82	1.64	278	66	52.43	0.99	1.69	0.59	0.9	WT
17	3	1.22	43.78	12.11	4.43	1.76	0.88	61.95	0.78	1.79	434	129	63.43	0.98	2	0.5	0.89	WT
18	4	1.51	4.04	12.25	4.75	1.8	1.07	18.3	0.84	1.88	32	127	25.2	1.16	1.69	0.59	0.91	WT
19	5	1.25	37.42	12.74	4.44	1.82	0.87	179.98	0.8	1.77	366	125	163.61	0.9	2.09	0.48	0.92	WT
20	6	1.64	13.45	15.04	4.75	1.85	1.13	8.13	0.92	1.9	126	154	18.43	1.1	1.63	0.61	0.95	WT
21	7	1.13	30.75	15.91	3.89	1.48	0.97	60.22	0.94	1.53	304	166	58.39	1.05	1.52	0.66	0.92	WT
22	8	1.27	29.05	17.02	4.45	1.84	0.88	126.87	0.8	1.89	285	162	122.01	0.97	2.09	0.48	0.9	WT
23	9	1.06	4.31	24.84	4.11	1.6	0.84	123.02	0.79	1.66	40	241	115.02	0.93	1.91	0.52	0.86	WT
24	10	0.99	23.47	24.73	3.8	1.51	0.84	166.19	0.86	1.55	227	246	165.07	0.89	1.8	0.55	0.9	WT
25	11	0.39	4.13	25.92	2.24	0.81	0.61	50.71	0.98	0.86	38	262	35.54	0.64	1.33	0.75	0.89	WT
26	12	1.21	11.96	33.43	4.37	1.76	0.88	26.39	0.8	1.79	112	339	26.57	0.94	2	0.5	0.89	WT
27	13	1.07	21.86	38.45	4.23	1.7	0.8	62.77	0.75	1.7	215	392	61.93	0.89	2.12	0.47	0.86	WT
28	14	1.48	20.03	39.05	4.91	1.99	0.95	57.16	0.77	2.02	195	399	57.09	1	2.11	0.47	0.91	WT
29	15	0.87	35.34	40.24	3.58	1.39	0.8	72.93	0.85	1.43	350	409	65.22	0.85	1.75	0.57	0.91	WT
30	16	0.96	24.32	40.76	3.8	1.46	0.84	134.99	0.83	1.56	238	402	135	0.92	1.74	0.57	0.9	WT
31	17	1.43	29.16	42	4.71	1.9	0.96	54.64	0.81	1.94	286	428	55.49	1.02	1.99	0.5	0.91	WT
32	18	1.26	27.13	44.06	4.38	1.83	0.88	168.26	0.83	1.84	263	437	157.62	0.9	2.09	0.48	0.94	WT
33	1	1.07	36.57	3.99	4.23	1.58	0.86	167.65	0.75	1.62	358	38	158.2	0.98	1.84	0.54	0.85	WT
34	2	1.15	7.34	4.92	4.15	1.67	0.88	163.22	0.84	1.71	66	46	159.44	0.95	1.9	0.53	0.91	WT
35	3	0.58	44.41	4.79	2.96	1.18	0.62	170.89	0.83	1.24	438	46	165.96	0.6	1.9	0.53	0.92	WT
36	4	1.07	45.64	5.58	4.03	1.55	0.88	133.71	0.83	1.63	450	50	132.51	0.95	1.76	0.57	0.89	WT
37	5	1.2	24.93	6.37	4.26	1.59	0.96	177.54	0.83	1.63	241	62	169.38	1	1.65	0.61	0.9	WT
38	6	0.72	7.67	6.55	3.1	1.08	0.85	132.31	0.94	1.22	73	61	124.99	0.9	1.28	0.78	0.93	WT
39	7	0.73	8.62	6.84	3.21	0.98	0.95	175.59	0.89	1.17	81	72	30.96	0.9	1.03	0.97	0.91	WT
40	8	1.26	46.37	14.86	4.15	1.47	1.09	14.59	0.92	1.58	456	151	18.43	1.1	1.35	0.74	0.93	WT
41	9	0.8	28.48	16.51	3.46	1.43	0.71	126.4	0.84	1.5	280	159	126.87	0.78	2.01	0.5	0.91	WT
42	10	1.02	6.89	16.95	3.96	1.7	0.77	178.7	0.82	1.65	61	167	165.96	0.7	2.22	0.45	0.97	WT
43	11	0.88	31.49	19.01	3.5	1.3	0.86	87.41	0.9	1.36	313	197	72.9	0.8	1.52	0.66	0.94	WT
44	12	0.6	30.98	20.16	2.9	1.07	0.71	97.87	0.9	1.12	310	196	100.3	0.7	1.51	0.66	0.91	WT
45	13	1.52	40.48	21.53	4.8	1.89	1.03	85.68	0.83	1.92	404	225	81.03	1	1.84	0.54	0.93	WT
46	14	1.29	6.22	21.58	4.69	1.87	0.88	107.19	0.74	1.87	59	207	105.52	0.95	2.13	0.47	0.88	WT
47	15	0.84	34.98	22.56	3.77	1.55	0.69	39.57	0.74	1.56	344	231	39.81	0.75	2.25	0.44	0.86	WT
48	16	0.52	4.17	24.67	2.7	0.98	0.68	109.83	0.9	1.08	40	242	111.8	0.7	1.44	0.7	0.9	WT
49	17	1.35	27	26.27	4.85	1.97	0.87	31.38	0.72	2	262	269	36.87	0.98	2.26	0.44	0.86	WT
50	18	0.84	29.84	27.4	3.75	1.53	0.7	48.18	0.75	1.56	292	279	39.81	0.83	2.18	0.46	0.87	WT
51	19	1.09	22.57	28.8	3.98	1.52	0.91	92.04	0.86	1.55	223	281	104.93	0.9	1.67	0.6	0.93	WT
52	20	0.91	5.1	28.78	3.75	1.52	0.76	40.91	0.82	1.56	45	293	39.81	0.83	1.98	0.5	0.89	WT
53	21	1.12	24.4	30.49	3.97	1.54	0.92	35.34	0.89	1.61	237	309	29.74	0.99	1.67	0.6	0.91	WT
54	22	0.57	14.75	30.55	2.78	1.1	0.66	41.69	0.93	1.14	143	309	37.87	0.71	1.66	0.6	0.9	WT
55	23	1.25	36.16	33.26	4.45	1.78	0.89	41.06	0.79	1.78	355	339	38.16	0.99	1.99	0.5	0.88	WT
56	24	0.95	38.03	37.56	3.83	1.51	0.8	128.22	0.81	1.58	375	369	124.7	0.92	1.88	0.53	0.88	WT
57	25	0.84	9.62	47.11	3.63	1.45	0.74	132.72	0.8	1.5	91	465	126.87	0.85	1.96	0.51	0.87	WT
58	26	1.46	29.04	47.43	4.71	1.87	0.99	34.05	0.83	1.94	282	480	34.51	1.09	1.89	0.53	0.91	WT
59	1	0.86	8.73	0.67	3.64	1.55	0.71	175.89	0.82	1.53	80	5	168.69	0.7	2.19	0.46	0.92	WT
60	2	0.8	29.14	1.92	3.72	1.6	0.64	171.05	0.73	1.55	284	17	165.07	0.71	2.52	0.4	0.85	WT
61	3	0.74	9.71	2.18	3.12	1.24	0.76	161.51	0.95	1.3	91	19	157.38	0.8	1.63	0.61	0.93	WT
62	4	0.44	38.55	2.68	2.36	0.92	0.61	174.69	1	0.95	381	25	161.57	0.6	1.51	0.66	0.92	WT
63	5	0.82	40.35	3.21	3.46	1.37	0.76	155.8	0.86	1.44	397	28	146.31	0.85	1.79	0.56	0.91	WT
64	6	0.65	20.8	3.34	3.18	1.31	0.63	161.29	0.81	1.39	201	31	158.96	0.7	2.06	0.49	0.91	WT
65	7	0.67	37.7	3.92	2.92	1.09	0.78	149.17	0.99	1.17	372	36	149.04	0.85	1.4	0.71	0.91	WT
66	8	0.76	39.31	3.99	3.49	1.32	0.73	150.79	0.79	1.39	386	37	158.96	0.85	1.81	0.55	0.87	WT
67	9	0.54	38.99	4.96	2.98	1.26	0.55	166.13	0.76	1.26	384	48	161.57	0.64	2.29	0.44	0.84	WT
68	10	0.49	11.17	6.02	2.64	1.04	0.6	4.04	0.88	1.12	106	61	10.3	0.6	1.72	0.58	0.9	WT
69	11	0.86	11.43	7.65	3.38	1.21	0.91	57.07	0.95	1.3	111	82	57.53	0.98	1.33	0.75	0.92	WT
70	12	0.81	44.09	7.43	3.5	1.42	0.73	0.57	0.83	1.43	434	76	12.09	0.7	1.95	0.51	0.93	WT
71	13	0.74	48.98	7.5	3.18	1.17	0.8	176.6	0.92	1.24	484	74	165.96	0.8	1.45	0.69	0.91	WT
72	14	0.45	19.17	8.29	2.36	0.85	0.67	159.56	1	0.94	188	80	147.99	0.7	1.27	0.79	0.92	WT
73	15	0.64	20.11	8.78	2.84	1.03	0.79	162.87	1	1.08	197	84	146.31	0.8	1.31	0.76	0.92	WT
74	16	1.15	36.31	13.02	4.2	1.73	0.84	174.16	0.82	1.75	355	128	166.76	0.88	2.06	0.49	0.91	WT
75	17	0.96	15.09	13.98	3.6	1.34	0.91	161.85	0.93	1.43	144	137	155.22	0.98	1.47	0.68	0.91	WT
76	18	1.02	31.99	15.06	4	1.69	0.77	162.78	0.8	1.71	312	148	159.44	0.85	2.2	0.45	0.91	WT
77	19	1.02	46.72	15.35	4.12	1.73	0.75	163.27	0.75	1.71	459	151	159.44	0.81	2.3	0.43	0.89	WT
78	20	0.66	24.79	15.7	2.92	1.12	0.75	154.85	0.97	1.21	242	155	155.56	0.8	1.48	0.67	0.92	WT
79	21	1.17	31.32	16.28	4.15	1.66	0.9	155.97	0.86	1.7	306	159	151.93	0.98	1.84	0.54	0.91	WT
80	22	1.05	22.66	17.36	3.98	1.6	0.83	165.73	0.83	1.62	219	171	158.2	0.9	1.92	0.52	0.92	WT
81	23	0.98	10.35	17.43	4.04	1.74	0.72	174.94	0.76	1.73	95	172	169.99	0.7	2.44	0.41	0.92	WT
82	24	1	46.05	18.64	5.11	1.44	0.89	63.47	0.48	1.62	455	193	68.2	1.16	1.62	0.62	0.67	WT
83	25	0.99	16.69	18.27	3.98	1.65	0.76	173.1	0.79	1.63	159	181	169.38	0.8	2.16	0.46	0.9	WT
84	26	0.76	12.43	19.38	3.44	1.41	0.69	170.57	0.81	1.46	118	191	164.05	0.7	2.06	0.49	0.92	WT
85	27	1.02	26.17	20.17	4.04	1.65	0.79	7.36	0.79	1.65	254	204	14.04	0.8	2.09	0.48	0.92	WT
86	28	0.5	47.3	20.99	2.61	1.02	0.62	171.49	0.92	1.04	468	208	163.3	0.6	1.64	0.61	0.93	WT
87	29	0.94	48.72	21.77	3.52	1.33	0.9	171.56	0.95	1.39	481	215	158.96	0.9	1.47	0.68	0.93	WT
88	30	0.6	5.56	22.07	3.1	1.28	0.6	172.7	0.79	1.32	49	219	171.25	0.6	2.14	0.47	0.91	WT
89	31	0.86	30.47	22.33	3.72	1.53	0.71	155.28	0.78	1.61	297	220	150.26	0.83	2.15	0.47	0.9	WT
90	32	0.55	50.35	22.29	2.72	1.02	0.68	153.33	0.93	1.08	499	220	146.31	0.76	1.49	0.67	0.88	WT
91	33	1.06	47.35	23.09	4.2	1.69	0.8	6.49	0.75	1.68	465	233	17.35	0.9	2.12	0.47	0.88	WT
92	34	0.86	29.37	23.21	3.84	1.61	0.68	1.83	0.73	1.61	286	231	172.87	0.7	2.37	0.42	0.9	WT
93	35	1.09	20.56	24.6	4.2	1.72	0.81	173.8	0.77	1.73	197	245	169.99	0.8	2.14	0.47	0.92	WT
94	36	0.93	41.48	24.89	3.64	1.48	0.8	170.94	0.88	1.49	408	246	160.35	0.8	1.84	0.54	0.93	WT
95	37	1.01	1.56	25.32	3.9	1.6	0.81	7.09	0.84	1.58	8	256	18.43	0.8	1.98	0.51	0.94	WT
96	38	0.64	41.56	26.77	3.04	1.17	0.7	176.22	0.87	1.24	409	267	165.96	0.7	1.67	0.6	0.91	WT
97	39	0.81	43.15	27.15	3.36	1.39	0.74	173.65	0.9	1.39	425	269	158.96	0.7	1.87	0.53	0.95	WT
98	40	0.72	37.65	28.89	3.12	1.18	0.78	155.8	0.93	1.25	371	286	151.39	0.85	1.52	0.66	0.9	WT
99	41	0.67	33.93	28.97	3.06	1.19	0.72	155.07	0.9	1.3	333	287	157.38	0.8	1.66	0.6	0.9	WT
100	42	0.7	14.92	30.74	3.16	1.27	0.7	170.92	0.88	1.3	143	305	157.38	0.7	1.82	0.55	0.93	WT
101	43	1.01	50.1	31.27	4.12	1.69	0.76	177.09	0.75	1.65	493	310	165.96	0.8	2.21	0.45	0.89	WT
102	44	1.25	6.17	32.08	4.38	1.8	0.88	9.25	0.82	1.8	53	324	19.44	0.9	2.04	0.49	0.94	WT
103	45	0.6	46.4	37.56	2.76	1.06	0.72	9.29	0.99	1.12	459	378	26.57	0.7	1.46	0.68	0.94	WT
104	46	0.65	7.38	38.51	3.16	1.3	0.64	177.73	0.82	1.33	68	383	167.01	0.6	2.04	0.49	0.94	WT
105	47	0.79	39.95	40.37	3.38	1.36	0.74	166.7	0.87	1.39	393	401	158.96	0.8	1.84	0.54	0.91	WT
106	48	1.09	3.71	44.11	4	1.61	0.86	158.17	0.85	1.66	30	437	154.98	0.93	1.87	0.54	0.92	WT
107	49	0.73	14.29	44.17	3.12	1.17	0.79	158.04	0.94	1.25	137	439	151.39	0.87	1.48	0.68	0.9	WT
108	50	0.94	9.34	45.01	3.49	1.23	0.97	164.08	0.97	1.33	87	448	167.01	1	1.26	0.79	0.91	WT
109	51	0.66	13.29	45.12	3.1	1.26	0.66	173.56	0.86	1.26	127	449	161.57	0.7	1.9	0.53	0.9	WT
110	52	0.78	15.16	45.24	3.36	1.34	0.74	4.86	0.87	1.36	145	454	17.1	0.7	1.82	0.55	0.94	WT
111	53	1.1	31.86	46.77	3.86	1.46	0.96	18.31	0.93	1.52	312	471	23.2	1	1.52	0.66	0.94	WT
112	54	0.64	35.98	46.64	3.04	1.21	0.67	177.1	0.87	1.24	354	465	165.96	0.7	1.81	0.55	0.9	WT
113	55	1.07	11.92	46.86	3.86	1.53	0.89	167.71	0.9	1.58	112	466	161.57	0.9	1.72	0.58	0.93	WT
114	56	0.71	36.21	47.8	3.04	1.14	0.79	170.81	0.97	1.21	357	475	155.56	0.8	1.44	0.7	0.92	WT
115	57	0.74	34.54	48.15	3.12	1.23	0.77	147.02	0.95	1.3	340	478	147.53	0.85	1.61	0.62	0.92	WT
116	58	1.14	9.11	48.61	4.18	1.74	0.83	175.93	0.82	1.73	83	484	169.99	0.8	2.08	0.48	0.93	WT
117	59	1.21	14.08	48.75	4.35	1.76	0.88	156.51	0.81	1.75	133	483	149.04	0.94	2.01	0.5	0.91	WT
118	60	0.8	15.79	48.65	3.4	1.37	0.75	155.4	0.87	1.39	151	485	158.96	0.8	1.83	0.55	0.9	WT
119	61	0.64	12.56	48.93	3.06	1.23	0.66	152.14	0.86	1.25	120	486	151.39	0.72	1.84	0.54	0.88	WT
120	62	0.83	36.12	48.93	3.72	1.55	0.68	163.68	0.75	1.62	354	486	158.2	0.78	2.26	0.44	0.9	WT
121	63	0.87	40.3	49.04	3.72	1.53	0.72	171.19	0.79	1.55	396	488	165.07	0.78	2.12	0.47	0.89	WT
122	64	0.73	37.48	49.34	3.3	1.26	0.74	118.84	0.84	1.35	370	489	131.99	0.8	1.71	0.59	0.91	WT
123	65	0.94	23.86	50.28	3.6	1.35	0.88	159.11	0.91	1.43	232	500	155.22	0.97	1.53	0.65	0.9	WT
124	66	0.49	40.09	50.38	2.56	1.03	0.61	177.84	0.94	1.04	396	502	163.3	0.6	1.68	0.59	0.92	WT
125	67	0.92	41.82	50.56	3.78	1.64	0.71	172.87	0.81	1.65	410	504	165.96	0.7	2.29	0.44	0.93	WT
126	1	0.44	19.51	0.51	2.7	1.17	0.48	163.17	0.76	1.21	190	3	155.56	0.56	2.43	0.41	0.86	WT
127	2	0.8	23.74	0.62	3.32	1.35	0.76	164.1	0.91	1.39	231	4	158.96	0.8	1.78	0.56	0.92	WT
128	3	1	19.65	1.78	4.18	1.74	0.73	165.89	0.72	1.75	189	14	156.37	0.83	2.37	0.42	0.88	WT
129	4	0.76	34.89	2.21	3.41	1.5	0.65	176.79	0.82	1.46	342	20	164.05	0.6	2.31	0.43	0.96	WT
130	5	0.46	9.46	2.99	2.41	0.95	0.61	170.02	0.99	0.98	90	28	156.04	0.6	1.55	0.64	0.93	WT
131	6	0.78	10.88	3.21	3.18	1.22	0.81	174.18	0.97	1.26	103	30	161.57	0.8	1.5	0.67	0.93	WT
132	7	0.86	11.05	4.57	3.78	1.59	0.69	166.47	0.76	1.58	103	42	161.57	0.76	2.31	0.43	0.9	WT
133	8	0.88	45.42	5.09	3.95	1.71	0.66	155.72	0.71	1.7	447	47	151.93	0.79	2.61	0.38	0.85	WT
134	9	1.13	36.83	6.21	4.18	1.74	0.83	176.49	0.81	1.75	360	60	166.76	0.8	2.1	0.48	0.93	WT
135	10	0.95	14.96	6.6	3.66	1.44	0.84	134.04	0.89	1.56	145	60	129.81	0.92	1.72	0.58	0.92	WT
136	11	0.63	12.9	6.5	3.12	1.25	0.64	150.77	0.81	1.36	123	61	143.97	0.76	1.94	0.51	0.89	WT
137	12	0.69	1.92	7.17	3.1	1.25	0.7	176.04	0.9	1.26	13	70	161.57	0.7	1.78	0.56	0.92	WT
138	13	0.51	0.9	10.27	2.7	1.12	0.58	157.68	0.88	1.17	4	100	149.04	0.63	1.93	0.52	0.89	WT
139	14	0.8	2.44	10.72	3.38	1.36	0.75	167.67	0.88	1.39	18	105	158.96	0.8	1.81	0.55	0.91	WT
140	15	0.54	16.51	11.09	2.78	1.06	0.65	171.49	0.88	1.14	160	109	164.74	0.7	1.64	0.61	0.89	WT
141	16	0.73	42.31	15.76	3.5	1.44	0.64	176.23	0.75	1.46	417	155	164.05	0.7	2.24	0.45	0.88	WT
142	17	0.65	26.55	16.35	3.04	1.21	0.68	167.44	0.88	1.26	260	161	161.57	0.7	1.77	0.56	0.91	WT
143	18	0.62	43.24	16.78	3.21	1.39	0.57	10.25	0.75	1.39	426	170	21.04	0.6	2.45	0.41	0.91	WT
144	19	0.38	31.15	17	2.13	0.75	0.65	0	1	0.81	308	168	150.26	0.6	1.16	0.86	0.95	WT
145	20	0.9	32.52	17.53	3.46	1.28	0.9	150.61	0.94	1.36	320	171	143.97	0.98	1.42	0.7	0.92	WT
146	21	0.62	48.42	17.54	2.9	1.11	0.71	171.34	0.93	1.17	479	173	160.02	0.7	1.56	0.64	0.93	WT
147	22	0.67	28.42	17.85	3.26	1.37	0.62	148.19	0.79	1.44	278	174	146.31	0.72	2.21	0.45	0.89	WT
148	23	0.78	46.12	18.36	3.83	1.34	0.74	120.08	0.67	1.42	455	179	129.29	0.92	1.82	0.55	0.76	WT
149	24	1	16.69	18.45	3.98	1.6	0.8	170.53	0.79	1.62	159	181	158.2	0.85	2.01	0.5	0.89	WT
150	25	1.01	39.54	21.5	3.84	1.53	0.84	179.25	0.86	1.53	388	213	168.69	0.8	1.83	0.55	0.93	WT
151	26	1.1	12.95	22.49	4	1.6	0.87	0.62	0.86	1.63	121	224	169.38	0.9	1.84	0.54	0.92	WT
152	27	0.93	0.89	22.67	3.69	1.49	0.79	139.84	0.86	1.56	3	222	140.19	0.85	1.88	0.53	0.9	WT
153	28	1.05	25.25	23.97	3.98	1.55	0.86	175.95	0.83	1.55	245	237	165.07	0.9	1.8	0.55	0.9	WT
154	29	0.44	18.24	23.92	2.41	0.95	0.59	171.91	0.95	0.98	178	237	156.04	0.6	1.61	0.62	0.91	WT
155	30	0.76	19.78	24.06	3.24	1.32	0.73	174.73	0.91	1.36	191	239	162.9	0.7	1.8	0.55	0.94	WT
156	31	0.92	30.49	25.4	3.84	1.62	0.72	171.68	0.78	1.58	297	252	161.57	0.76	2.23	0.45	0.9	WT
157	32	0.58	2.97	25.76	2.78	1.1	0.67	165.87	0.94	1.17	24	256	160.02	0.7	1.65	0.61	0.91	WT
158	33	0.96	36.36	25.75	4.1	1.64	0.74	174.9	0.72	1.62	356	255	158.2	0.8	2.21	0.45	0.88	WT
159	34	1.16	2.14	26.78	4.4	1.8	0.82	172.63	0.75	1.77	13	265	163.61	0.87	2.19	0.46	0.89	WT
160	35	0.92	21.64	27.5	3.72	1.56	0.75	171.1	0.83	1.55	209	273	165.07	0.79	2.08	0.48	0.91	WT
161	36	0.86	24.43	28.24	3.75	1.58	0.69	157.31	0.77	1.62	237	279	158.2	0.76	2.27	0.44	0.88	WT
162	37	1.07	9.68	28.98	4.2	1.67	0.82	3.2	0.76	1.71	88	291	6.71	0.9	2.05	0.49	0.88	WT
163	38	0.86	37.38	30.47	3.38	1.25	0.87	172.42	0.95	1.3	368	302	157.38	0.9	1.43	0.7	0.92	WT
164	39	0.87	26.26	33.02	3.7	1.56	0.71	175.52	0.8	1.55	255	328	165.07	0.7	2.21	0.45	0.93	WT
165	40	0.47	48.89	32.99	2.56	0.93	0.64	174.48	0.9	1.02	484	329	168.69	0.6	1.45	0.69	0.9	WT
166	41	0.44	27.87	33.27	2.5	0.92	0.61	167.69	0.89	0.98	274	331	156.04	0.66	1.52	0.66	0.85	WT
167	42	1.15	40.74	34.56	4.2	1.65	0.89	173.57	0.82	1.68	399	343	162.65	1	1.87	0.54	0.9	WT
168	43	0.98	2.9	36.22	4.06	1.67	0.75	16.91	0.75	1.68	21	364	17.35	0.82	2.22	0.45	0.89	WT
169	44	0.66	43.11	37.12	3.12	1.23	0.68	157.73	0.85	1.26	425	370	161.57	0.76	1.81	0.55	0.88	WT
170	45	0.89	25.35	38.69	3.58	1.4	0.81	173.96	0.87	1.43	246	386	167.91	0.8	1.72	0.58	0.92	WT
171	46	0.9	46.67	38.71	3.9	1.72	0.67	178.89	0.74	1.65	459	385	165.96	0.7	2.57	0.39	0.9	WT
172	47	1.07	49.2	38.95	4.35	1.81	0.75	156.91	0.71	1.79	484	385	153.43	0.85	2.4	0.42	0.87	WT
173	48	0.82	11.22	38.94	3.44	1.41	0.74	176.65	0.87	1.43	105	388	167.91	0.7	1.91	0.52	0.94	WT
174	49	0.72	48.28	39.74	3.4	1.41	0.65	148.85	0.78	1.44	477	393	146.31	0.72	2.16	0.46	0.87	WT
175	50	1.23	46.84	39.95	4.51	1.7	0.92	153.39	0.76	1.7	462	394	139.76	0.94	1.84	0.54	0.88	WT
176	51	0.87	45.29	40.05	3.75	1.48	0.75	158.2	0.78	1.49	446	397	160.35	0.8	1.98	0.5	0.87	WT
177	52	0.49	44.37	40.97	2.58	1	0.62	152.05	0.93	1.08	440	406	146.31	0.7	1.61	0.62	0.89	WT
178	53	0.91	46.13	41.27	3.8	1.56	0.74	172.46	0.79	1.55	454	411	165.07	0.83	2.09	0.48	0.86	WT
179	54	0.6	5.91	41.68	2.84	1.12	0.68	164.39	0.94	1.21	54	414	155.56	0.7	1.65	0.6	0.92	WT
180	55	0.62	39	42.57	2.9	1.12	0.71	176.9	0.93	1.17	385	423	160.02	0.7	1.59	0.63	0.92	WT
181	56	0.84	48.52	44.66	3.67	1.52	0.7	8.43	0.78	1.52	478	449	23.2	0.7	2.17	0.46	0.94	WT
182	57	0.66	46.62	44.95	3.18	1.37	0.62	164.08	0.82	1.39	460	447	158.96	0.69	2.22	0.45	0.9	WT
183	58	0.74	50.06	45.7	3.37	1.41	0.67	144.85	0.82	1.43	494	454	155.22	0.73	2.12	0.47	0.86	WT
184	59	0.94	48.46	45.81	3.86	1.5	0.8	5.65	0.79	1.58	478	461	18.43	0.9	1.89	0.53	0.88	WT
185	60	1.02	46.42	46.08	4.12	1.73	0.75	168.59	0.75	1.71	456	458	159.44	0.82	2.31	0.43	0.88	WT
186	61	0.89	49.31	46.77	3.52	1.27	0.89	179.39	0.9	1.33	487	470	12.99	0.9	1.42	0.7	0.91	WT
187	62	0.48	47.7	46.94	2.56	1.05	0.58	1.41	0.92	1.04	472	468	163.3	0.6	1.79	0.56	0.91	WT
188	63	0.9	40.42	47.77	3.78	1.53	0.75	174.08	0.79	1.55	397	475	165.07	0.79	2.04	0.49	0.89	WT
189	64	1	7.23	48.72	4.06	1.74	0.73	173.76	0.76	1.75	64	485	166.76	0.77	2.38	0.42	0.89	WT
190	65	0.84	10.12	48.93	3.44	1.36	0.79	173.51	0.89	1.39	95	487	158.96	0.8	1.72	0.58	0.92	WT
191	66	1.29	24.5	49.58	4.6	1.9	0.87	104.78	0.76	1.9	242	487	108.43	0.91	2.19	0.46	0.91	WT
192	67	0.71	15.05	49.69	3.12	1.23	0.74	159.26	0.92	1.3	144	495	157.38	0.8	1.66	0.6	0.91	WT
193	68	0.92	14.17	50.67	3.86	1.6	0.73	163.93	0.77	1.62	135	503	158.2	0.84	2.17	0.46	0.87	WT
194	1	0.61	22.79	0.55	3.36	1.38	0.56	169.26	0.68	1.39	221	3	158.96	0.64	2.46	0.41	0.85	WT
195	2	0.7	49.2	2.19	3.3	1.45	0.62	180	0.81	1.41	485	21	171.87	0.6	2.35	0.43	0.93	WT
196	3	0.89	45.5	6.23	3.64	1.48	0.77	10.63	0.84	1.49	448	65	19.65	0.8	1.92	0.52	0.92	WT
197	4	0.84	12.12	6.77	3.26	1.2	0.89	175.24	0.99	1.26	115	66	161.57	0.9	1.35	0.74	0.92	WT
198	5	0.31	10.85	6.75	1.93	0.74	0.54	0	1	0.76	105	66	156.8	0.5	1.37	0.73	0.94	WT
199	6	0.59	20.73	7.87	2.9	1.19	0.63	163.15	0.88	1.21	202	76	155.56	0.7	1.88	0.53	0.91	WT
200	7	1.06	28.24	8.35	4.51	1.85	0.73	157.69	0.65	1.87	273	81	164.48	0.85	2.54	0.39	0.84	WT
201	8	0.64	33.44	9.32	3.04	1.3	0.63	174.46	0.87	1.33	328	92	167.01	0.6	2.07	0.48	0.93	WT
202	9	0.39	27.91	9.4	2.67	1.16	0.43	170.46	0.69	1.17	273	92	160.02	0.5	2.73	0.37	0.88	WT
203	10	1.21	23.68	10.16	4.2	1.71	0.9	173.35	0.86	1.75	228	100	166.76	0.9	1.9	0.53	0.93	WT
204	11	0.62	2.16	13.12	2.98	1.16	0.68	5.2	0.88	1.24	16	133	14.04	0.7	1.71	0.58	0.89	WT
205	12	0.67	19.11	16.32	3.24	1.3	0.66	82.53	0.8	1.36	189	170	72.9	0.7	1.98	0.51	0.89	WT
206	13	1.08	18.82	18.12	4.04	1.64	0.84	87.95	0.83	1.65	186	189	75.96	0.8	1.95	0.51	0.94	WT
207	14	0.81	16.7	17.95	3.56	1.53	0.67	172.19	0.81	1.49	160	177	160.35	0.7	2.27	0.44	0.92	WT
208	15	0.54	43.58	17.94	2.7	1.02	0.67	163.23	0.93	1.08	431	177	158.2	0.7	1.52	0.66	0.92	WT
209	16	1.38	45.55	18.42	5.19	1.95	0.9	179.03	0.64	2.04	446	182	168.69	1	2.17	0.46	0.84	WT
210	17	1.04	41.07	26.6	3.98	1.57	0.84	168.29	0.83	1.58	403	263	161.57	0.9	1.85	0.54	0.92	WT
211	18	1	3.28	29.23	4.04	1.67	0.76	162.62	0.77	1.7	25	288	151.93	0.85	2.19	0.46	0.91	WT
212	19	0.94	22.61	30.85	3.66	1.39	0.86	136.04	0.88	1.49	221	303	132.27	0.92	1.63	0.62	0.91	WT
213	20	1	15.14	32.59	3.84	1.5	0.85	168.11	0.85	1.52	144	323	156.8	0.9	1.76	0.57	0.93	WT
214	21	0.77	36.3	32.73	3.6	1.5	0.65	147.23	0.74	1.56	357	322	140.19	0.77	2.3	0.43	0.85	WT
215	22	1.07	1.69	32.94	4.06	1.66	0.82	172.59	0.81	1.65	9	327	165.96	0.86	2.02	0.5	0.9	WT
216	23	1.23	24.34	34.14	4.37	1.82	0.86	144.13	0.81	1.86	236	335	143.75	0.94	2.11	0.47	0.91	WT
217	24	0.52	25.86	38.44	2.61	0.94	0.7	163.22	0.96	1.03	254	382	150.95	0.7	1.34	0.75	0.92	WT
218	25	0.92	7.32	38.82	3.66	1.48	0.79	4.86	0.86	1.53	66	390	11.31	0.8	1.86	0.54	0.91	WT
219	26	0.95	27.21	38.98	3.52	1.23	0.98	153.9	0.96	1.34	266	387	153.43	1	1.25	0.8	0.93	WT
220	27	1.13	43.06	39.66	4.26	1.73	0.83	164.22	0.78	1.75	423	393	156.37	0.9	2.07	0.48	0.9	WT
221	28	0.93	18.08	40.57	3.78	1.54	0.77	174.82	0.82	1.55	173	404	165.07	0.8	2	0.5	0.9	WT
222	29	0.63	31.75	43.53	3.12	1.26	0.64	52.7	0.81	1.35	313	440	48.01	0.71	1.98	0.5	0.89	WT
223	30	0.87	33.94	43.69	3.56	1.43	0.77	166.16	0.86	1.48	333	433	151.7	0.8	1.84	0.54	0.94	WT
224	31	0.95	32.97	44.47	3.66	1.47	0.82	152.9	0.89	1.53	323	441	148.39	0.89	1.79	0.56	0.92	WT
225	32	0.81	39.48	44.61	3.35	1.2	0.86	148.61	0.91	1.3	389	444	157.38	0.92	1.39	0.72	0.9	WT
226	33	1.24	23.56	45.09	4.38	1.79	0.88	175.66	0.81	1.77	227	448	163.61	0.9	2.03	0.49	0.93	WT
227	34	0.96	2.36	45.31	3.64	1.47	0.83	173.27	0.91	1.49	17	450	160.35	0.8	1.78	0.56	0.95	WT
228	35	1.19	37.42	45.48	4.26	1.76	0.86	161.39	0.82	1.79	366	451	153.43	0.92	2.06	0.49	0.92	WT
229	36	0.53	45.76	47.26	2.56	0.93	0.73	171.24	1	0.98	453	471	156.04	0.7	1.27	0.79	0.94	WT
230	37	1	47.27	47.61	3.66	1.27	1.01	169.09	0.94	1.36	466	474	162.9	1	1.26	0.79	0.91	WT
231	38	0.86	8.3	50.15	3.5	1.45	0.76	0	0.88	1.43	76	500	167.91	0.7	1.91	0.52	0.96	WT
232	1	0.76	40.7	0.76	3.32	1.33	0.73	165.82	0.87	1.39	401	5	158.96	0.8	1.83	0.55	0.91	WT
233	2	1.22	1.24	1.07	4.44	1.92	0.81	177.5	0.78	1.84	3	9	167.47	0.8	2.37	0.42	0.93	WT
234	3	1.09	30.54	6.07	4.2	1.71	0.81	156.57	0.77	1.75	298	56	149.04	0.89	2.1	0.48	0.89	WT
235	4	0.97	45.62	5.96	3.92	1.68	0.74	169.49	0.79	1.68	448	57	162.65	0.8	2.28	0.44	0.91	WT
236	5	0.95	2.2	6.78	3.58	1.28	0.95	158.11	0.93	1.39	16	64	149.74	1	1.35	0.74	0.92	WT
237	6	0.76	27.92	7.02	3.38	1.41	0.69	158.33	0.84	1.48	273	67	151.7	0.76	2.05	0.49	0.92	WT
238	7	0.48	3.69	7.36	2.58	1.05	0.58	155.95	0.91	1.12	32	71	153.43	0.66	1.81	0.55	0.88	WT
239	8	0.92	48.27	8.22	3.8	1.54	0.76	157.57	0.8	1.62	475	79	158.2	0.85	2.04	0.49	0.89	WT
240	9	1.06	20.6	8.36	3.98	1.58	0.85	176.91	0.84	1.58	199	81	161.57	0.9	1.86	0.54	0.91	WT
241	10	0.6	46.85	8.71	2.98	1.26	0.61	151.69	0.85	1.3	463	84	147.53	0.67	2.07	0.48	0.9	WT
242	11	0.68	26.37	9.39	3.16	1.33	0.65	2.03	0.86	1.33	257	95	12.99	0.6	2.06	0.49	0.95	WT
243	12	1.07	1.8	10.24	4	1.64	0.83	165.84	0.84	1.68	10	100	162.65	0.89	1.98	0.51	0.91	WT
244	13	0.96	9.09	12.05	3.84	1.65	0.74	178.7	0.82	1.63	83	119	169.38	0.7	2.24	0.45	0.94	WT
245	14	1.02	49.07	12.36	3.95	1.59	0.82	158.56	0.82	1.62	483	120	158.2	0.89	1.95	0.51	0.9	WT
246	15	0.65	34.47	13.77	3.04	1.2	0.69	169.85	0.88	1.26	339	136	161.57	0.7	1.74	0.58	0.91	WT
247	16	0.95	16.98	14.16	3.98	1.62	0.75	172.72	0.75	1.62	162	139	158.2	0.8	2.17	0.46	0.88	WT
248	17	1.08	36.03	16.72	4.26	1.78	0.77	11.5	0.75	1.77	352	170	16.39	0.82	2.29	0.44	0.88	WT
249	18	1.04	5.06	16.88	3.86	1.42	0.94	169.62	0.88	1.49	43	167	160.35	1	1.51	0.66	0.9	WT
250	19	0.49	9.67	17.11	2.64	0.98	0.64	165.68	0.88	1.04	92	169	163.3	0.7	1.54	0.65	0.88	WT
251	20	1.08	36.91	17.66	4.57	1.91	0.72	28.31	0.65	1.89	361	182	32.01	0.8	2.66	0.38	0.84	WT
252	21	0.41	10.88	17.46	2.27	0.73	0.71	148.7	1	0.86	105	173	144.46	0.7	1.03	0.97	0.93	WT
253	22	0.55	11.66	17.77	2.64	0.97	0.72	126.2	0.99	1.08	113	173	123.69	0.78	1.36	0.74	0.92	WT
254	23	1.55	45.9	18.58	6.5	1.5	1.32	49.82	0.46	1.66	453	192	57.26	1.48	1.14	0.88	0.83	WT
255	24	0.88	12.98	19.33	3.58	1.47	0.76	8.29	0.86	1.49	123	196	19.65	0.8	1.94	0.52	0.91	WT
256	25	1.06	38.87	20.97	4	1.6	0.84	163.89	0.83	1.62	381	207	158.2	0.89	1.89	0.53	0.9	WT
257	26	1.04	3.03	21.73	3.92	1.58	0.84	173.98	0.85	1.58	23	215	161.57	0.9	1.87	0.53	0.9	WT
258	27	1.25	35.43	23.55	4.4	1.76	0.9	6.66	0.81	1.75	346	238	13.24	0.9	1.95	0.51	0.92	WT
259	28	1.2	16.92	25.34	4.2	1.6	0.96	168.9	0.85	1.65	161	251	165.96	1	1.67	0.6	0.92	WT
260	29	0.84	42.73	29.31	3.66	1.56	0.69	168.48	0.79	1.55	420	291	165.07	0.74	2.26	0.44	0.88	WT
261	30	1.01	1.12	29.98	4	1.64	0.78	155.91	0.79	1.7	4	295	151.93	0.85	2.1	0.48	0.9	WT
262	31	0.65	47.27	31.69	2.98	1.14	0.73	160.87	0.92	1.21	467	315	155.56	0.79	1.56	0.64	0.9	WT
263	32	0.99	28.38	32.86	3.96	1.62	0.78	172.92	0.8	1.62	276	326	158.2	0.8	2.08	0.48	0.93	WT
264	33	1.06	13.6	37.92	4.15	1.69	0.8	152.2	0.78	1.72	129	374	144.46	0.89	2.13	0.47	0.89	WT
265	34	0.82	20.76	39.21	3.44	1.34	0.78	27.85	0.87	1.44	202	396	33.69	0.88	1.73	0.58	0.93	WT
266	35	0.8	8.17	39.25	3.36	1.36	0.75	176.6	0.89	1.36	75	391	162.9	0.7	1.82	0.55	0.95	WT
267	36	0.91	22.2	39.69	3.4	1.2	0.97	17.09	0.99	1.26	216	398	18.43	1	1.24	0.81	0.92	WT
268	37	0.36	23.74	39.65	2.21	0.87	0.53	171.7	0.92	0.92	233	395	167.47	0.5	1.66	0.6	0.91	WT
269	38	1.18	20.49	40.43	4.15	1.48	1.01	16.65	0.86	1.55	197	407	14.93	1.1	1.46	0.69	0.9	WT
270	39	0.94	21.92	40.92	3.92	1.61	0.74	17.36	0.77	1.62	212	412	21.8	0.82	2.18	0.46	0.9	WT
271	40	1.14	42.64	46	4.4	1.86	0.78	162.47	0.74	1.84	418	457	157.62	0.85	2.37	0.42	0.88	WT
272	41	0.79	42.03	47.01	3.83	1.6	0.63	151.78	0.68	1.66	413	467	154.98	0.75	2.55	0.39	0.82	WT
273	42	1.22	27.13	47.38	4.09	1.55	1	172.63	0.92	1.65	263	472	165.96	1	1.54	0.65	0.93	WT
274	43	0.89	49.52	50.22	3.66	1.4	0.81	166.1	0.83	1.49	489	499	160.35	0.9	1.73	0.58	0.89	WT
275	1	1.02	39.83	2.07	4.12	1.7	0.76	176.67	0.75	1.68	390	18	162.65	0.8	2.23	0.45	0.9	WT
276	2	0.56	12.78	3.61	2.84	0.95	0.75	116.6	0.87	1.06	125	32	131.19	0.8	1.26	0.79	0.85	WT
277	3	1.23	39.06	3.73	4.46	1.83	0.85	170.57	0.78	1.84	381	36	167.47	0.9	2.15	0.47	0.91	WT
278	4	0.68	13.06	4.64	3.1	1.14	0.76	90.83	0.89	1.17	128	41	109.98	0.8	1.5	0.67	0.91	WT
279	5	1.69	13.54	6.51	4.97	1.92	1.12	109.39	0.86	1.97	132	56	113.96	1.19	1.72	0.58	0.91	WT
280	6	0.77	44.53	7.58	3.36	1.4	0.7	169.35	0.86	1.43	439	73	155.22	0.7	1.99	0.5	0.94	WT
281	7	0.66	8.16	10.25	3.18	1.28	0.66	161.13	0.82	1.34	76	99	153.43	0.73	1.94	0.52	0.89	WT
282	8	0.88	16.81	11.81	3.78	1.6	0.7	166.75	0.77	1.58	161	115	161.57	0.76	2.3	0.44	0.89	WT
283	9	0.99	2.2	12.11	4.05	1.68	0.75	136.78	0.76	1.7	17	115	130.24	0.85	2.24	0.45	0.85	WT
284	10	0.75	45.25	12.36	3.44	1.44	0.66	173.03	0.8	1.46	446	121	164.05	0.7	2.17	0.46	0.9	WT
285	11	0.63	1.2	12.8	3.12	1.33	0.6	155.66	0.81	1.34	6	125	153.43	0.67	2.21	0.45	0.88	WT
286	12	1.13	29.53	13.16	4.2	1.75	0.82	166.53	0.8	1.77	287	129	163.61	0.89	2.12	0.47	0.91	WT
287	13	0.59	15.12	13.26	2.98	1.18	0.64	160.64	0.83	1.26	145	131	161.57	0.7	1.86	0.54	0.89	WT
288	14	0.61	25.8	13.24	2.98	1.15	0.67	164	0.86	1.24	252	131	165.96	0.7	1.71	0.58	0.89	WT
289	15	0.86	39.1	13.37	3.58	1.46	0.75	170.58	0.84	1.49	384	131	160.35	0.8	1.94	0.52	0.91	WT
290	16	0.94	12.62	14.6	3.98	1.68	0.71	177.79	0.75	1.65	118	144	165.96	0.8	2.35	0.43	0.87	WT
291	17	0.88	48.88	16.05	3.8	1.53	0.73	165.82	0.76	1.55	481	159	165.07	0.79	2.08	0.48	0.87	WT
292	18	1.05	22.34	16.25	4.03	1.62	0.83	146.07	0.81	1.66	216	158	147.26	0.93	1.96	0.51	0.88	WT
293	19	0.88	10.13	17.71	3.78	1.63	0.69	166.4	0.77	1.62	94	174	158.2	0.74	2.38	0.42	0.9	WT
294	20	1.28	45.94	18.62	5.7	1.48	1.1	48.8	0.49	1.62	455	193	68.2	1.34	1.34	0.75	0.75	WT
295	21	0.36	4.21	18.86	2.21	0.81	0.57	176.45	0.92	0.85	38	187	159.44	0.6	1.43	0.7	0.88	WT
296	22	1.02	5.8	19.27	4	1.67	0.78	159.9	0.8	1.75	50	190	156.37	0.89	2.15	0.47	0.92	WT
297	23	0.88	31.47	20.39	3.6	1.43	0.79	156.63	0.85	1.48	308	200	151.7	0.85	1.82	0.55	0.89	WT
298	24	0.99	15.29	20.95	3.98	1.63	0.77	165.99	0.79	1.66	145	206	154.98	0.84	2.12	0.47	0.9	WT
299	25	0.85	16.89	21.7	3.36	1.26	0.86	1.68	0.95	1.3	163	220	22.62	0.8	1.48	0.68	0.96	WT
300	26	0.87	30.75	27.39	3.8	1.56	0.71	162.11	0.76	1.58	300	272	161.57	0.79	2.21	0.45	0.87	WT
301	27	0.87	7.57	29.46	3.63	1.56	0.71	142.43	0.83	1.58	69	290	145.3	0.78	2.19	0.46	0.9	WT
302	28	0.91	46.07	30.26	3.86	1.62	0.72	161.9	0.77	1.62	453	300	158.2	0.76	2.26	0.44	0.88	WT
303	29	1.18	44.04	30.47	4.29	1.66	0.91	160.61	0.81	1.75	433	301	156.37	0.98	1.83	0.55	0.89	WT
304	30	1.11	43.08	31.8	3.86	1.44	0.98	5.41	0.93	1.49	424	321	19.65	1	1.47	0.68	0.93	WT
305	31	1.15	24.36	32.62	4.31	1.82	0.81	140.6	0.78	1.84	237	320	139.4	0.92	2.25	0.44	0.89	WT
306	32	1.14	19.2	33.31	4.31	1.8	0.81	150.89	0.77	1.79	184	329	153.43	0.85	2.22	0.45	0.89	WT
307	33	0.61	45.46	36.4	2.93	1.19	0.65	178.48	0.89	1.17	449	362	160.02	0.6	1.82	0.55	0.96	WT
308	34	1.15	21.62	38.76	4.4	1.82	0.8	158.48	0.75	1.84	208	383	150.64	0.89	2.27	0.44	0.89	WT
309	35	1.05	3.49	38.91	4.03	1.62	0.83	134.31	0.81	1.7	29	383	135	0.85	1.96	0.51	0.91	WT
310	36	0.39	34.2	39.25	2.27	0.86	0.58	179.17	0.95	0.89	338	391	153.43	0.6	1.5	0.67	0.92	WT
311	37	0.39	35.1	39.37	2.27	0.87	0.57	166.36	0.95	0.94	347	391	147.99	0.6	1.53	0.65	0.91	WT
312	38	0.85	34.33	40.43	3.44	1.36	0.8	173.58	0.9	1.39	337	402	158.96	0.8	1.7	0.59	0.93	WT
313	39	1.09	30.93	40.62	4.35	1.77	0.79	164.58	0.73	1.77	301	404	163.61	0.87	2.25	0.44	0.85	WT
314	40	0.91	33.71	41.45	3.8	1.6	0.72	160.81	0.79	1.62	330	411	158.2	0.81	2.22	0.45	0.89	WT
315	41	0.69	34.89	43.21	3.18	1.25	0.7	156.42	0.86	1.3	344	428	147.53	0.76	1.78	0.56	0.9	WT
316	42	1.01	45.99	45.52	3.84	1.52	0.84	178.4	0.86	1.53	452	455	168.69	0.8	1.8	0.55	0.94	WT
317	43	1.1	31.73	45.71	4.06	1.67	0.84	158.85	0.84	1.7	310	453	151.93	0.92	1.99	0.5	0.92	WT
318	44	0.93	4.28	46.89	3.89	1.62	0.73	148.8	0.77	1.66	36	465	147.26	0.85	2.2	0.45	0.87	WT
319	45	0.71	15.48	47.06	3.18	1.28	0.71	170.83	0.88	1.33	148	470	167.01	0.7	1.81	0.55	0.92	WT
320	46	1.1	29.57	47.43	4.15	1.66	0.84	163.5	0.8	1.68	288	471	162.65	0.89	1.97	0.51	0.89	WT
321	47	0.87	3.65	47.88	3.72	1.53	0.72	158.32	0.79	1.57	30	475	153.43	0.84	2.12	0.47	0.89	WT
322	48	1.01	22.11	47.87	4	1.63	0.79	161.32	0.79	1.66	214	475	154.98	0.87	2.08	0.48	0.89	WT
323	49	1.14	25.9	49.75	4.24	1.76	0.83	169.77	0.8	1.75	251	494	156.37	0.85	2.12	0.47	0.91	WT
324	50	0.3	19.28	49.9	1.96	0.7	0.54	0	0.99	0.76	189	498	156.8	0.6	1.29	0.78	0.86	WT
325	51	1.24	20.74	50.07	4.2	1.71	0.92	174.74	0.88	1.75	199	499	166.76	0.9	1.85	0.54	0.94	WT
326	52	1.25	45.1	50.34	4.49	1.85	0.86	168.17	0.78	1.87	442	501	164.48	0.92	2.16	0.46	0.9	WT
327	53	0.77	16.18	50.7	3.38	1.38	0.71	167.41	0.85	1.39	155	505	158.96	0.75	1.93	0.52	0.9	WT
328	1	1.04	33.42	0.74	4.04	1.63	0.81	16.63	0.8	1.66	327	11	25.02	0.87	2	0.5	0.92	WT
329	2	1.06	13.16	2.28	4.11	1.72	0.78	147.6	0.79	1.75	124	19	149.04	0.86	2.2	0.46	0.89	WT
330	3	1.09	7.38	7.39	4.35	1.78	0.78	165.52	0.73	1.77	65	72	163.61	0.82	2.28	0.44	0.87	WT
331	4	0.89	41.5	8.35	3.38	1.24	0.91	166.78	0.98	1.3	409	81	157.38	0.9	1.35	0.74	0.94	WT
332	5	0.52	43.06	8.76	2.56	0.96	0.69	164.85	1	1.03	426	85	150.95	0.7	1.39	0.72	0.92	WT
333	6	0.97	13.8	8.99	3.92	1.66	0.74	166.28	0.79	1.68	130	87	162.65	0.8	2.24	0.45	0.92	WT
334	7	1.23	40.69	9.92	4.65	1.9	0.82	29.98	0.71	1.92	398	104	27.9	0.94	2.3	0.43	0.88	WT
335	8	0.99	16.15	9.97	3.66	1.37	0.92	177.35	0.93	1.43	155	98	167.91	0.9	1.5	0.67	0.93	WT
336	9	0.96	36.78	9.96	3.84	1.56	0.78	175.34	0.82	1.55	360	98	165.07	0.8	2	0.5	0.92	WT
337	10	0.74	41.67	12.5	3.04	1.15	0.82	167.19	1	1.21	411	123	155.56	0.8	1.39	0.72	0.94	WT
338	11	0.7	32.92	12.94	3.1	1.27	0.7	168.45	0.92	1.3	323	127	157.38	0.7	1.82	0.55	0.93	WT
339	12	0.88	14.68	15.04	3.38	1.23	0.91	3.88	0.97	1.26	141	148	161.57	0.9	1.34	0.75	0.93	WT
340	13	1.04	48.08	16.09	4.18	1.76	0.75	172.4	0.75	1.75	472	160	166.76	0.78	2.34	0.43	0.9	WT
341	14	0.49	47.89	17.15	2.81	1.26	0.49	171.23	0.78	1.26	473	169	161.57	0.5	2.56	0.39	0.92	WT
342	15	0.74	43.06	17.46	3.5	1.51	0.63	168.73	0.76	1.49	424	172	160.35	0.68	2.41	0.42	0.9	WT
343	16	1.66	45.88	18.53	6.87	1.56	1.36	58.96	0.44	1.72	453	192	54.46	1.5	1.15	0.87	0.83	WT
344	17	0.95	20.47	20.98	3.72	1.54	0.79	171.18	0.86	1.55	197	208	165.07	0.8	1.96	0.51	0.93	WT
345	18	0.74	31.91	21.22	3.38	1.43	0.66	166.91	0.81	1.49	312	209	160.35	0.7	2.18	0.46	0.92	WT
346	19	0.54	5.2	21.65	2.64	1.07	0.64	157.95	0.97	1.12	47	214	153.43	0.7	1.66	0.6	0.92	WT
347	20	0.91	6.79	22.47	3.91	1.67	0.69	143.48	0.75	1.66	61	220	147.26	0.79	2.41	0.41	0.84	WT
348	21	1.14	28.31	22.45	4.43	1.82	0.8	158.15	0.73	1.84	275	221	157.62	0.89	2.28	0.44	0.86	WT
349	22	0.83	5.42	23.13	3.52	1.35	0.79	162.66	0.84	1.43	48	228	155.22	0.85	1.71	0.58	0.89	WT
350	23	0.67	4.22	23.76	2.98	1.13	0.75	147.78	0.95	1.22	37	234	145.01	0.85	1.5	0.67	0.91	WT
351	24	1.21	27.58	23.91	4.15	1.67	0.92	163.24	0.88	1.71	268	236	159.44	0.98	1.81	0.55	0.93	WT
352	25	0.78	5.78	24.34	3.38	1.43	0.69	170.41	0.86	1.46	51	241	164.05	0.7	2.06	0.49	0.92	WT
353	26	0.82	28.58	28.71	3.52	1.43	0.73	165.48	0.83	1.49	279	284	160.35	0.8	1.95	0.51	0.9	WT
354	27	0.6	38.25	30.71	3.3	1.44	0.53	165.26	0.69	1.43	376	304	155.22	0.61	2.73	0.37	0.85	WT
355	28	0.91	16.31	30.95	3.76	1.61	0.72	180	0.81	1.53	156	307	168.69	0.7	2.24	0.45	0.94	WT
356	29	1.06	37.8	31.71	3.92	1.54	0.87	167.1	0.87	1.62	370	314	158.2	0.9	1.76	0.57	0.93	WT
357	30	1.22	9.67	33.23	4.38	1.71	0.91	175.01	0.8	1.73	88	331	169.99	0.9	1.88	0.53	0.92	WT
358	31	0.92	27.9	33.43	3.75	1.54	0.76	137.66	0.82	1.63	273	329	137.49	0.84	2.02	0.5	0.9	WT
359	32	1.02	6.56	34.13	3.92	1.61	0.81	173.18	0.83	1.65	58	339	165.96	0.8	2	0.5	0.93	WT
360	33	0.72	29.26	34.47	3.29	1.35	0.68	147.19	0.84	1.39	287	341	149.74	0.76	2	0.5	0.88	WT
361	34	0.73	41.1	34.39	3.18	1.25	0.75	167.95	0.91	1.3	405	342	157.38	0.8	1.67	0.6	0.9	WT
362	35	0.93	17	36.53	3.8	1.54	0.77	168.36	0.81	1.58	162	363	161.57	0.84	2.01	0.5	0.88	WT
363	36	1.04	33.18	36.74	3.83	1.51	0.87	152.07	0.89	1.57	325	364	153.43	0.98	1.73	0.58	0.91	WT
364	37	0.93	28.94	36.91	4.04	1.71	0.69	0.36	0.72	1.71	281	368	173.29	0.7	2.47	0.4	0.91	WT
365	38	0.75	29.08	38.33	3.3	1.38	0.69	169.32	0.87	1.39	284	381	158.96	0.7	2	0.5	0.93	WT
366	39	1	44.77	39.34	3.92	1.6	0.8	166.37	0.82	1.62	440	390	158.2	0.85	2.01	0.5	0.9	WT
367	40	0.77	33.97	41.34	3.3	1.38	0.71	170.43	0.89	1.39	333	411	158.96	0.7	1.93	0.52	0.94	WT
368	41	0.7	39.48	47.76	3.1	1.27	0.7	168.45	0.92	1.3	389	475	157.38	0.7	1.82	0.55	0.93	WT
369	42	1.07	7.25	48.95	4.24	1.79	0.76	173.54	0.75	1.77	64	486	163.61	0.8	2.34	0.43	0.91	WT
370	43	1.25	17.41	49.29	4.32	1.79	0.89	175.1	0.84	1.77	166	490	163.61	0.9	2.01	0.5	0.93	WT
371	44	0.61	6.28	49.81	3.01	1.28	0.61	168.04	0.84	1.34	57	495	153.43	0.6	2.12	0.47	0.95	WT
372	1	0.39	24.79	0.63	2.21	0.81	0.62	93.89	1	0.85	247	2	110.56	0.6	1.31	0.76	0.92	MurJ
373	2	0.69	22.22	1.24	3.1	1.21	0.72	115.37	0.9	1.3	219	7	122.47	0.8	1.68	0.6	0.93	MurJ
374	3	1.16	25.36	2.34	4.23	1.72	0.86	62.27	0.82	1.75	249	31	59.04	0.93	2.01	0.5	0.9	MurJ
375	4	0.78	39.98	5.56	3.38	1.32	0.75	81.04	0.86	1.36	397	62	72.9	0.8	1.75	0.57	0.9	MurJ
376	5	0.4	49.23	6.95	2.3	0.86	0.59	150.48	0.95	0.94	488	67	147.99	0.66	1.44	0.7	0.87	MurJ
377	6	0.94	21.86	7.94	3.8	1.51	0.79	160.8	0.82	1.52	212	76	156.8	0.89	1.9	0.53	0.89	MurJ
378	7	0.38	23.42	8.09	2.16	0.79	0.61	10.36	1	0.85	230	82	20.56	0.6	1.3	0.77	0.92	MurJ
379	8	0.67	50.54	8.71	3.04	1.19	0.72	93.89	0.91	1.24	504	81	104.04	0.7	1.65	0.61	0.92	MurJ
380	9	1.23	47.36	9.64	4.46	1.69	0.93	83.8	0.78	1.77	472	106	73.61	1	1.82	0.55	0.9	MurJ
381	10	1.38	49.36	10.13	5.54	1.52	1.16	125.86	0.57	1.73	487	103	10.01	1.43	1.32	0.76	0.73	MurJ
382	11	0.99	41.97	11.62	3.89	1.56	0.81	136.65	0.82	1.63	415	110	132.51	0.92	1.92	0.52	0.88	MurJ
383	12	0.63	7.95	12.55	2.96	1.13	0.71	86.47	0.91	1.17	77	131	70.02	0.7	1.59	0.63	0.92	MurJ
384	13	0.6	19.5	13.71	2.98	1.18	0.65	35.75	0.85	1.28	190	141	38.66	0.71	1.83	0.55	0.9	MurJ
385	14	1.09	3.38	15.54	4.09	1.67	0.83	152.38	0.82	1.7	26	152	151.93	0.89	2.01	0.5	0.9	MurJ
386	15	0.94	32.6	15.54	3.72	1.48	0.81	163.21	0.85	1.49	319	153	160.35	0.87	1.83	0.55	0.91	MurJ
387	16	0.97	11.07	16.32	3.9	1.56	0.79	83	0.8	1.58	108	171	71.57	0.8	1.97	0.51	0.93	MurJ
388	17	0.78	33.84	16.95	3.36	1.35	0.73	92.97	0.87	1.36	336	163	107.1	0.7	1.84	0.54	0.94	MurJ
389	18	0.54	10.91	17.78	2.87	1.14	0.61	84.93	0.82	1.17	107	183	70.02	0.6	1.88	0.53	0.92	MurJ
390	19	0.81	17.3	18.45	3.38	1.31	0.79	82.62	0.89	1.36	171	191	72.9	0.8	1.66	0.6	0.92	MurJ
391	20	1.09	46.03	18.67	5.25	1.44	0.97	55.62	0.5	1.61	455	193	60.26	1.25	1.49	0.67	0.73	MurJ
392	21	0.71	45.66	20.5	3.1	1.17	0.77	19.12	0.93	1.25	451	208	28.61	0.8	1.52	0.66	0.93	MurJ
393	22	0.56	6.96	21.04	2.84	1.06	0.67	37.85	0.87	1.14	65	214	37.87	0.76	1.57	0.64	0.88	MurJ
394	23	0.91	2.4	23.25	3.83	1.54	0.75	30.17	0.78	1.57	17	236	26.57	0.8	2.04	0.49	0.88	MurJ
395	24	1.23	16.99	23.94	4.29	1.67	0.94	51.49	0.84	1.72	164	246	54.46	1.03	1.78	0.56	0.9	MurJ
396	25	1.08	31.79	25.15	4.05	1.62	0.85	140.41	0.83	1.64	311	247	142.43	0.92	1.91	0.52	0.89	MurJ
397	26	1	19.17	25.78	3.86	1.52	0.84	66.12	0.84	1.57	188	265	63.43	0.89	1.82	0.55	0.91	MurJ
398	27	0.63	38.73	25.92	2.98	1.14	0.71	50.09	0.89	1.22	383	264	55.01	0.78	1.61	0.62	0.9	MurJ
399	28	1.23	23.88	27.63	4.32	1.61	0.97	102.03	0.83	1.68	236	268	107.35	1	1.67	0.6	0.91	MurJ
400	29	0.9	14.1	27.66	4.04	1.72	0.67	81.25	0.69	1.68	139	285	72.65	0.74	2.58	0.39	0.86	MurJ
401	30	0.88	31.48	28.06	3.55	1.36	0.82	57.64	0.88	1.42	310	286	50.71	0.89	1.65	0.61	0.9	MurJ
402	31	0.85	36.56	27.94	3.49	1.35	0.8	150.96	0.88	1.39	359	276	158.96	0.89	1.69	0.59	0.89	MurJ
403	32	0.85	28.82	29.12	3.6	1.39	0.78	122.78	0.82	1.44	285	285	123.69	0.85	1.78	0.56	0.89	MurJ
404	33	0.61	37.02	29.26	2.78	1.06	0.74	156.38	0.99	1.12	365	290	153.43	0.8	1.43	0.7	0.92	MurJ
405	34	0.7	13.47	30.24	3.23	1.36	0.65	142.91	0.84	1.39	129	299	149.74	0.71	2.08	0.48	0.89	MurJ
406	35	0.69	22.09	32	3.21	1.35	0.65	178.99	0.84	1.33	214	319	167.01	0.6	2.09	0.48	0.95	MurJ
407	36	1.33	4.41	33.66	4.63	1.86	0.91	114.32	0.78	1.89	39	329	122.01	0.98	2.03	0.49	0.89	MurJ
408	37	0.59	24.09	35.07	2.78	1.05	0.71	28.01	0.96	1.12	236	353	26.57	0.78	1.48	0.68	0.91	MurJ
409	38	0.95	29.23	36.74	3.78	1.53	0.79	90.4	0.84	1.53	291	360	101.31	0.8	1.94	0.51	0.92	MurJ
410	39	1.51	9.54	37.72	4.79	1.92	1	136.14	0.83	1.98	88	370	139.09	1.06	1.92	0.52	0.91	MurJ
411	40	0.78	34.03	38.25	3.32	1.32	0.75	118.93	0.89	1.39	337	376	120.26	0.85	1.75	0.57	0.91	MurJ
412	41	1.17	42.94	39.2	4.32	1.72	0.87	88.5	0.79	1.75	427	400	76.76	0.9	1.99	0.5	0.91	MurJ
413	42	1.16	41.93	42.56	4.58	1.93	0.76	80.51	0.69	1.9	417	435	71.57	0.82	2.53	0.4	0.88	MurJ
414	43	0.76	16.72	43.69	3.18	1.28	0.76	159.72	0.94	1.34	161	434	153.43	0.8	1.69	0.59	0.93	MurJ
415	44	1.37	14.62	46.29	4.69	1.84	0.95	17.98	0.78	1.97	138	467	23.96	1.01	1.94	0.51	0.91	MurJ
416	45	0.79	20.57	46.73	3.56	1.44	0.7	92.54	0.79	1.46	203	461	105.95	0.7	2.05	0.49	0.92	MurJ
417	46	0.87	40.49	50.53	3.8	1.54	0.72	154.9	0.76	1.53	399	501	148.39	0.8	2.14	0.47	0.87	MurJ
418	1	0.93	6.57	1.9	3.84	1.5	0.79	78.52	0.79	1.55	64	27	75.07	0.8	1.9	0.53	0.92	MurJ
419	2	0.99	43.1	1.89	4.06	1.7	0.74	167.14	0.75	1.71	423	16	159.44	0.82	2.3	0.44	0.88	MurJ
420	3	0.43	38.44	4	2.41	0.93	0.59	16.65	0.93	0.98	380	42	23.96	0.6	1.58	0.63	0.91	MurJ
421	4	0.85	36.91	4.42	3.66	1.45	0.74	16.32	0.8	1.49	362	47	19.65	0.82	1.95	0.51	0.87	MurJ
422	5	1	29.88	6.12	3.92	1.55	0.82	100.05	0.82	1.58	296	54	108.43	0.9	1.88	0.53	0.9	MurJ
423	6	1.01	39.17	6.05	3.92	1.55	0.83	14.34	0.83	1.58	384	62	18.43	0.89	1.87	0.53	0.91	MurJ
424	7	0.91	0.94	6.64	3.86	1.58	0.73	69.36	0.77	1.62	6	74	68.2	0.8	2.17	0.46	0.9	MurJ
425	8	0.59	44.26	7.54	2.96	1.18	0.64	20.96	0.85	1.25	437	78	28.61	0.7	1.85	0.54	0.91	MurJ
426	9	0.88	38.94	7.97	3.52	1.37	0.82	163.68	0.89	1.43	383	77	155.22	0.89	1.68	0.6	0.91	MurJ
427	10	1.51	37.79	8.76	5.79	2.33	0.83	111.34	0.57	2.47	375	77	111.37	1.02	2.82	0.35	0.81	MurJ
428	11	0.53	32.48	8.45	2.64	0.99	0.68	5.58	0.96	1.04	320	86	16.7	0.7	1.45	0.69	0.89	MurJ
429	12	1.19	34.37	8.82	4.23	1.63	0.93	133.09	0.84	1.7	338	82	130.24	1.03	1.75	0.57	0.89	MurJ
430	13	0.6	9.68	9.13	3.52	1.55	0.49	65.23	0.61	1.57	93	98	63.43	0.62	3.13	0.32	0.81	MurJ
431	14	0.68	10.71	9.27	3.58	1.54	0.56	67.66	0.67	1.57	103	100	63.43	0.7	2.73	0.37	0.84	MurJ
432	15	0.82	27.76	9.86	3.52	1.4	0.74	66.57	0.83	1.44	274	105	56.31	0.84	1.89	0.53	0.89	MurJ
433	16	0.83	32.7	10.03	3.55	1.39	0.76	55.33	0.83	1.48	323	107	61.7	0.85	1.84	0.54	0.89	MurJ
434	17	0.41	35.74	9.8	2.36	0.88	0.59	161.03	0.93	0.95	353	96	161.57	0.6	1.5	0.67	0.88	MurJ
435	18	1.06	10.71	10.94	4.12	1.63	0.83	92.26	0.78	1.73	105	101	100.01	0.8	1.97	0.51	0.92	MurJ
436	19	1.18	13.95	10.82	3.92	1.41	1.06	155.62	0.96	1.53	133	104	148.39	1.1	1.33	0.75	0.94	MurJ
437	20	1.03	12.2	11.1	3.92	1.54	0.85	113.56	0.84	1.61	118	104	119.74	0.92	1.82	0.55	0.92	MurJ
438	21	0.72	33.02	11.37	3.35	1.33	0.69	44.41	0.81	1.36	325	118	36.03	0.78	1.93	0.52	0.87	MurJ
439	22	0.38	40.33	12.15	2.56	1.02	0.47	4.16	0.73	1.12	398	122	10.3	0.5	2.17	0.46	0.85	MurJ
440	23	0.58	7.67	12.41	3.04	1.19	0.62	23.11	0.79	1.3	72	128	32.47	0.7	1.93	0.52	0.9	MurJ
441	24	0.72	24.69	12.69	3.32	1.33	0.69	166.08	0.82	1.39	241	124	158.96	0.75	1.93	0.52	0.87	MurJ
442	25	0.48	40.58	13.08	2.76	1.07	0.57	10.01	0.79	1.14	400	132	15.26	0.6	1.89	0.53	0.89	MurJ
443	26	0.93	11.17	13.41	3.98	1.69	0.7	168.41	0.74	1.68	104	131	162.65	0.74	2.41	0.42	0.89	MurJ
444	27	0.8	40.38	17.93	3.44	1.4	0.73	72.57	0.85	1.43	401	186	65.22	0.79	1.92	0.52	0.92	MurJ
445	28	0.7	46.18	18.35	3.52	1.24	0.72	128.57	0.71	1.41	455	180	135	0.83	1.72	0.58	0.85	MurJ
446	29	0.93	30.95	18.87	3.84	1.57	0.75	95.89	0.79	1.55	308	181	104.93	0.8	2.08	0.48	0.9	MurJ
447	30	0.72	45.6	18.86	3.6	1.34	0.69	124.48	0.7	1.44	453	181	123.69	0.81	1.95	0.51	0.83	MurJ
448	31	0.77	29.5	21.31	3.47	1.5	0.65	87.59	0.8	1.46	293	220	74.05	0.6	2.29	0.44	0.96	MurJ
449	32	0.88	34.71	22.49	3.52	1.24	0.91	71.24	0.89	1.34	344	231	63.43	0.98	1.37	0.73	0.9	MurJ
450	33	0.95	38.95	22.59	3.86	1.56	0.77	178.53	0.8	1.61	382	225	172.87	0.8	2.02	0.5	0.9	MurJ
451	34	0.58	40.69	22.66	2.84	1.1	0.67	174.54	0.9	1.17	401	225	160.02	0.7	1.65	0.61	0.89	MurJ
452	35	0.98	22.34	23.31	3.66	1.38	0.9	89.7	0.92	1.43	222	226	102.09	0.9	1.53	0.65	0.92	MurJ
453	36	0.87	38.93	23.88	3.75	1.54	0.72	146.71	0.78	1.58	383	234	145.3	0.78	2.15	0.47	0.88	MurJ
454	37	0.52	34.52	23.95	2.81	1.13	0.59	90	0.83	1.14	344	234	105.26	0.6	1.93	0.52	0.9	MurJ
455	38	0.81	25.17	25.71	3.55	1.49	0.69	50.66	0.81	1.5	247	263	53.13	0.77	2.14	0.47	0.89	MurJ
456	39	0.61	39.25	26.17	3.18	1.25	0.62	115.9	0.76	1.39	389	255	120.26	0.72	2.02	0.5	0.88	MurJ
457	40	0.6	29.2	26.52	3.21	1.4	0.54	79.23	0.73	1.39	290	272	68.96	0.59	2.57	0.39	0.9	MurJ
458	41	1.26	31.13	28.34	4.26	1.73	0.93	6.61	0.87	1.75	303	285	13.24	0.9	1.86	0.54	0.94	MurJ
459	42	0.83	19.46	29.2	3.64	1.51	0.7	88.59	0.79	1.51	194	284	97.59	0.7	2.16	0.46	0.9	MurJ
460	43	0.79	16.84	29.84	3.32	1.31	0.77	117.75	0.9	1.39	165	292	120.26	0.85	1.71	0.59	0.91	MurJ
461	44	1.18	22.7	31.95	4.35	1.74	0.86	113.59	0.79	1.79	223	312	116.57	0.98	2.02	0.49	0.9	MurJ
462	45	1.04	16.66	35.61	4.09	1.71	0.77	157.23	0.78	1.75	159	352	156.37	0.85	2.21	0.45	0.89	MurJ
463	46	1.41	3.54	37.29	4.69	1.85	0.97	66.12	0.81	1.88	31	381	64.8	1.07	1.91	0.52	0.89	MurJ
464	47	0.63	24.48	37.36	3.04	1.16	0.69	62.46	0.86	1.25	241	379	61.39	0.76	1.68	0.6	0.9	MurJ
465	48	0.57	43.3	40.34	2.81	1.14	0.64	94.44	0.9	1.17	431	398	109.98	0.6	1.79	0.56	0.94	MurJ
466	49	0.88	11.91	40.45	3.61	1.49	0.75	176.51	0.85	1.49	112	402	160.35	0.7	1.98	0.51	0.96	MurJ
467	50	1.15	11.16	41.88	4.23	1.71	0.86	117.45	0.81	1.75	107	411	120.96	0.94	2	0.5	0.9	MurJ
468	51	1.06	0.95	43.01	3.98	1.55	0.87	76.03	0.84	1.58	8	438	71.57	0.9	1.78	0.56	0.92	MurJ
469	52	1.1	13.68	44.63	4.09	1.62	0.87	60.03	0.83	1.66	132	453	57.26	0.94	1.87	0.54	0.91	MurJ
470	53	1.07	21.85	47.05	4.09	1.67	0.81	144.42	0.8	1.72	211	466	144.46	0.91	2.06	0.49	0.88	MurJ
471	54	0.63	14.6	47.32	2.98	1.16	0.69	30.34	0.89	1.25	140	476	28.61	0.78	1.66	0.6	0.91	MurJ
472	1	0.79	8.55	0.84	3.46	1.42	0.71	47.36	0.83	1.49	80	14	42.27	0.78	2.02	0.5	0.91	MurJ
473	2	1	5.04	1.56	3.8	1.48	0.86	176.72	0.87	1.53	43	14	168.69	0.9	1.73	0.58	0.9	MurJ
474	3	0.73	6.59	1.94	3.35	1.41	0.66	127	0.82	1.44	62	13	123.69	0.74	2.14	0.47	0.87	MurJ
475	4	0.63	30.21	2.42	3.04	1.19	0.67	30.41	0.86	1.3	296	27	32.47	0.76	1.76	0.57	0.91	MurJ
476	5	0.75	29.49	4.69	3.12	1.14	0.84	136.17	0.97	1.22	291	42	124.99	0.92	1.37	0.73	0.91	MurJ
477	6	0.9	6.41	6.21	3.63	1.45	0.79	139.48	0.86	1.5	58	58	143.13	0.85	1.85	0.54	0.89	MurJ
478	7	0.77	30.78	6.23	3.49	1.37	0.71	140.1	0.8	1.42	304	57	129.29	0.82	1.92	0.52	0.86	MurJ
479	8	0.52	19.2	9.83	2.64	0.99	0.67	21.52	0.94	1.08	187	100	21.8	0.7	1.49	0.67	0.9	MurJ
480	9	1.11	35.41	11.06	4.15	1.66	0.85	15.51	0.81	1.71	346	113	20.56	0.92	1.94	0.52	0.9	MurJ
481	10	0.79	12.19	11.62	3.75	1.61	0.62	125.99	0.71	1.64	116	110	127.57	0.72	2.58	0.39	0.86	MurJ
482	11	0.63	21.75	11.48	2.98	1.24	0.65	152.01	0.89	1.3	212	111	147.53	0.72	1.91	0.52	0.91	MurJ
483	12	0.99	37.8	13.91	4.15	1.67	0.76	68.24	0.72	1.68	376	147	72.65	0.85	2.21	0.45	0.86	MurJ
484	13	0.31	3.93	16.56	2.07	0.78	0.51	76.1	0.91	0.85	38	170	69.44	0.5	1.55	0.65	0.91	MurJ
485	14	0.95	47.94	16.88	3.66	1.35	0.9	89.57	0.89	1.41	478	162	98.13	0.9	1.5	0.67	0.91	MurJ
486	15	0.83	3.74	17.84	3.46	1.29	0.82	83.13	0.87	1.36	35	185	72.9	0.9	1.59	0.63	0.89	MurJ
487	16	1.8	45.88	18.6	6.53	1.6	1.43	33.26	0.53	1.72	454	193	54.46	1.56	1.12	0.9	0.87	MurJ
488	17	0.68	40.13	19.89	3.15	1.28	0.68	143.44	0.86	1.3	396	195	147.53	0.75	1.88	0.53	0.88	MurJ
489	18	0.91	5.68	20.91	3.7	1.46	0.79	86.55	0.84	1.49	54	216	70.35	0.8	1.84	0.54	0.92	MurJ
490	19	1.08	42.36	21.12	4.26	1.75	0.79	112.17	0.75	1.79	419	203	116.57	0.85	2.22	0.45	0.91	MurJ
491	20	0.71	18.95	21.42	3.18	1.25	0.73	55.31	0.88	1.36	186	220	53.97	0.78	1.72	0.58	0.92	MurJ
492	21	0.8	6.28	23.62	3.6	1.48	0.69	111.8	0.77	1.52	60	229	113.2	0.76	2.14	0.47	0.88	MurJ
493	22	0.37	4.12	24.57	2.13	0.74	0.64	84.02	1	0.81	40	242	119.74	0.6	1.16	0.86	0.95	MurJ
494	23	1.1	34.19	24.96	4.05	1.55	0.9	134.76	0.84	1.58	335	245	145.3	0.99	1.72	0.58	0.88	MurJ
495	24	0.67	35.6	25.16	2.92	1.05	0.82	148.14	0.99	1.12	351	249	153.43	0.89	1.28	0.78	0.9	MurJ
496	25	0.93	23.4	26.04	3.95	1.58	0.75	57.67	0.75	1.64	229	267	52.43	0.83	2.1	0.48	0.88	MurJ
497	26	0.95	33.72	25.96	3.75	1.53	0.79	144.59	0.85	1.58	331	255	145.3	0.87	1.93	0.52	0.9	MurJ
498	27	0.42	25.43	25.86	2.56	1.09	0.49	162.21	0.81	1.12	249	256	153.43	0.57	2.21	0.45	0.88	MurJ
499	28	0.94	32.76	26.55	3.91	1.66	0.72	139.9	0.77	1.64	323	259	127.57	0.8	2.31	0.43	0.85	MurJ
500	29	0.72	24.14	27	3.35	1.28	0.71	58.9	0.81	1.34	238	276	63.43	0.85	1.8	0.56	0.85	MurJ
501	30	0.92	25.56	27	3.78	1.45	0.81	9.38	0.81	1.46	248	268	164.05	0.9	1.78	0.56	0.88	MurJ
502	31	0.76	17.9	30.01	3.38	1.28	0.75	90	0.84	1.33	178	293	102.99	0.8	1.7	0.59	0.89	MurJ
503	32	0.94	30.61	31.49	3.91	1.61	0.74	54.32	0.77	1.61	302	322	60.26	0.82	2.16	0.46	0.88	MurJ
504	33	0.7	28.83	31.36	3.06	1.25	0.71	146.12	0.94	1.3	283	310	147.53	0.78	1.75	0.57	0.92	MurJ
505	34	0.94	49.62	31.54	3.6	1.33	0.9	139.05	0.91	1.42	491	310	129.29	0.98	1.48	0.68	0.9	MurJ
506	35	1.02	15.68	33.08	4.09	1.69	0.77	24.66	0.77	1.7	149	334	28.07	0.82	2.19	0.46	0.88	MurJ
507	36	0.9	33.11	33.3	3.69	1.55	0.74	138.71	0.83	1.56	326	327	129.81	0.81	2.09	0.48	0.89	MurJ
508	37	1.24	45	33.8	4.25	1.7	0.93	133.04	0.86	1.72	445	331	125.54	0.99	1.83	0.55	0.9	MurJ
509	38	0.82	1.29	34.19	3.58	1.44	0.72	74.94	0.8	1.46	11	349	74.05	0.79	1.99	0.5	0.9	MurJ
510	39	1.31	12.32	35.12	4.46	1.76	0.95	109.63	0.83	1.79	119	343	116.57	1.04	1.87	0.54	0.91	MurJ
511	40	0.76	8.2	35.85	3.32	1.34	0.72	111.27	0.87	1.39	79	352	111.04	0.8	1.84	0.54	0.9	MurJ
512	41	0.62	0.64	38.7	2.98	1.15	0.68	122.55	0.88	1.22	3	382	124.99	0.76	1.69	0.59	0.89	MurJ
513	42	0.85	21.64	39.02	3.84	1.55	0.7	76.33	0.72	1.58	214	398	71.57	0.78	2.22	0.45	0.87	MurJ
514	43	0.34	21.18	40.23	2.16	0.77	0.56	75.76	0.92	0.85	210	406	69.44	0.6	1.39	0.72	0.86	MurJ
515	44	0.75	20.25	41.78	3.3	1.32	0.72	87.42	0.87	1.33	201	411	102.99	0.7	1.83	0.55	0.92	MurJ
516	45	1.09	45.65	43.35	4.15	1.65	0.84	41.15	0.8	1.78	449	439	38.16	0.92	1.97	0.51	0.91	MurJ
517	46	0.83	11	43.71	3.4	1.32	0.8	52.06	0.9	1.39	106	443	59.74	0.85	1.65	0.61	0.91	MurJ
518	47	1.31	39	44.5	4.37	1.79	0.93	134.56	0.86	1.84	384	438	130.6	0.99	1.92	0.52	0.92	MurJ
519	48	1.43	48.53	44.61	4.6	1.86	0.98	6.17	0.85	1.87	476	448	15.52	1	1.9	0.53	0.93	MurJ
520	49	1.01	47.12	45.06	3.98	1.57	0.82	102	0.8	1.62	468	443	111.8	0.87	1.92	0.52	0.9	MurJ
521	50	0.87	37.88	45.17	3.55	1.35	0.82	145.27	0.87	1.42	373	448	140.71	0.92	1.65	0.61	0.89	MurJ
522	51	1.43	13.57	46.38	4.51	1.63	1.12	101.85	0.88	1.73	134	455	100.01	1.2	1.46	0.68	0.91	MurJ
523	52	0.68	38.76	46.11	3.18	1.27	0.68	177.72	0.85	1.32	381	460	171.25	0.7	1.86	0.54	0.91	MurJ
524	53	0.63	13.39	47.74	3.06	1.27	0.63	153.79	0.84	1.34	128	475	153.43	0.72	2.02	0.49	0.89	MurJ
525	54	1.31	4.78	48.39	4.23	1.47	1.13	12.98	0.92	1.62	40	487	21.8	1.2	1.3	0.77	0.92	MurJ
526	1	1.22	45.99	0.64	4.32	1.61	0.96	2.03	0.82	1.63	452	5	169.38	0.99	1.67	0.6	0.9	MurJ
527	2	1.1	49.52	0.92	4.11	1.56	0.9	42.72	0.82	1.58	489	14	34.7	0.99	1.74	0.57	0.87	MurJ
528	3	1.14	47.58	1.54	4.12	1.58	0.92	162.5	0.84	1.66	468	11	147.26	1	1.71	0.58	0.92	MurJ
529	4	0.85	42.38	2.2	3.75	1.51	0.72	46.08	0.76	1.56	419	28	50.19	0.84	2.1	0.48	0.87	MurJ
530	5	1.01	43.9	2.53	4.03	1.58	0.81	33.15	0.78	1.75	431	30	30.96	0.92	1.95	0.51	0.88	MurJ
531	6	0.6	39.85	3.79	2.98	1.18	0.65	101.27	0.85	1.24	397	32	104.04	0.7	1.81	0.55	0.89	MurJ
532	7	1.08	24.67	4.92	4.32	1.77	0.78	168.96	0.73	1.75	238	47	166.76	0.86	2.27	0.44	0.87	MurJ
533	8	0.65	47.34	4.93	2.98	1.1	0.75	24.66	0.92	1.17	468	52	19.98	0.8	1.47	0.68	0.91	MurJ
534	9	0.59	49.63	5.04	3.12	1.29	0.58	148	0.76	1.36	491	47	143.97	0.72	2.23	0.45	0.86	MurJ
535	10	0.79	34.73	5.62	3.52	1.28	0.79	52.31	0.8	1.44	343	63	56.31	0.92	1.63	0.61	0.89	MurJ
536	11	0.95	27.95	6.42	4	1.51	0.8	17.89	0.74	1.61	272	69	29.74	0.94	1.89	0.53	0.86	MurJ
537	12	0.86	10.05	9.23	3.6	1.45	0.76	179	0.83	1.51	93	91	172.41	0.8	1.91	0.52	0.89	MurJ
538	13	1.08	2.54	10.08	4.05	1.73	0.8	132.36	0.83	1.72	20	94	125.54	0.85	2.17	0.46	0.9	MurJ
539	14	0.71	2.95	11.58	3.55	1.45	0.63	119.9	0.71	1.52	27	109	113.2	0.74	2.31	0.43	0.85	MurJ
540	15	0.44	31.15	11.57	2.38	0.87	0.65	165.07	0.98	0.95	307	114	161.57	0.7	1.34	0.75	0.87	MurJ
541	16	1.03	32.69	12.29	4.35	1.84	0.71	116.58	0.69	1.84	322	115	119.36	0.8	2.59	0.39	0.87	MurJ
542	17	0.93	2.13	12.46	3.98	1.62	0.73	99.38	0.74	1.58	19	117	108.43	0.78	2.22	0.45	0.86	MurJ
543	18	0.57	28.92	12.18	3.06	1.28	0.57	149.63	0.76	1.36	284	118	143.97	0.67	2.25	0.44	0.86	MurJ
544	19	0.95	13.1	12.24	3.84	1.6	0.76	169.66	0.81	1.62	124	119	158.2	0.8	2.11	0.47	0.92	MurJ
545	20	0.92	10.6	12.73	4.06	1.67	0.7	15.22	0.7	1.68	98	130	17.35	0.78	2.38	0.42	0.85	MurJ
546	21	0.47	38.27	13.67	2.41	0.86	0.7	152.66	1	0.94	379	134	147.99	0.7	1.23	0.81	0.94	MurJ
547	22	0.31	39.2	13.62	2.01	0.69	0.58	33.44	0.96	0.81	388	138	29.74	0.6	1.19	0.84	0.89	MurJ
548	23	0.47	8.65	15.55	2.61	1.12	0.53	95.19	0.86	1.14	85	150	105.26	0.5	2.09	0.48	0.94	MurJ
549	24	0.78	31.82	15.54	3.3	1.35	0.73	178.59	0.9	1.36	312	153	162.9	0.7	1.84	0.54	0.94	MurJ
550	25	0.84	20.58	16.02	3.56	1.4	0.76	13.9	0.83	1.43	199	163	24.78	0.8	1.84	0.54	0.92	MurJ
551	26	0.96	8.87	17.17	3.8	1.51	0.81	102.14	0.83	1.55	87	164	104.93	0.87	1.85	0.54	0.9	MurJ
552	27	0.91	17.66	17.69	3.69	1.45	0.8	39.71	0.84	1.5	170	181	36.87	0.85	1.82	0.55	0.9	MurJ
553	28	0.71	44.15	18.06	3.4	1.36	0.66	70.37	0.77	1.39	439	187	68.96	0.73	2.05	0.49	0.86	MurJ
554	29	0.65	46.18	18.31	3.4	1.33	0.62	124.62	0.7	1.39	457	178	120.26	0.73	2.15	0.46	0.82	MurJ
555	30	0.35	45.67	18.99	2.56	0.91	0.49	159.28	0.67	1.03	453	186	150.95	0.56	1.87	0.53	0.8	MurJ
556	31	0.49	11.93	19.82	2.67	1.08	0.58	18.1	0.86	1.17	114	201	30.96	0.6	1.86	0.54	0.93	MurJ
557	32	0.84	20.61	21.21	3.69	1.47	0.73	149.73	0.78	1.53	199	208	148.39	0.87	2.03	0.49	0.85	MurJ
558	33	0.95	2.15	24.35	3.75	1.49	0.81	34.57	0.85	1.53	15	247	31.61	0.89	1.83	0.55	0.91	MurJ
559	34	0.44	48.35	24.52	2.36	0.92	0.61	174.69	1	0.95	479	244	161.57	0.6	1.51	0.66	0.92	MurJ
560	35	0.36	27.39	24.97	2.24	0.79	0.58	43.39	0.9	0.86	271	253	35.54	0.64	1.38	0.73	0.85	MurJ
561	36	0.56	33.99	25.59	2.84	1.15	0.62	57.25	0.87	1.22	337	261	55.01	0.71	1.86	0.54	0.91	MurJ
562	37	1.01	26.07	25.84	3.89	1.52	0.85	32.09	0.84	1.57	254	262	26.57	0.95	1.8	0.56	0.89	MurJ
563	38	0.79	18.38	26.27	3.38	1.33	0.75	98.68	0.87	1.36	182	256	107.1	0.8	1.77	0.57	0.9	MurJ
564	39	0.49	48.88	26.84	2.72	1.11	0.56	135.5	0.83	1.2	484	264	131.63	0.64	1.98	0.5	0.87	MurJ
565	40	0.65	13.25	26.94	3.12	1.23	0.67	155.89	0.84	1.3	127	266	147.53	0.73	1.83	0.55	0.87	MurJ
566	41	0.87	47.92	27.58	3.46	1.34	0.83	156.38	0.91	1.43	473	273	155.22	0.9	1.62	0.62	0.92	MurJ
567	42	0.99	43.12	28.87	4.2	1.76	0.72	102.08	0.7	1.77	429	280	106.39	0.78	2.45	0.41	0.87	MurJ
568	43	0.77	40.69	28.9	3.3	1.28	0.77	71.18	0.89	1.34	404	295	63.43	0.8	1.67	0.6	0.93	MurJ
569	44	0.39	40.1	30.31	2.21	0.82	0.61	69.16	1	0.89	399	307	63.43	0.6	1.35	0.74	0.92	MurJ
570	45	0.54	28.01	30.6	2.78	1.13	0.61	144.04	0.88	1.22	275	302	145.01	0.71	1.86	0.54	0.89	MurJ
571	46	0.7	30.82	31.37	3.35	1.34	0.66	121.1	0.79	1.39	304	308	120.26	0.75	2.02	0.5	0.86	MurJ
572	47	0.54	27.77	31.99	2.81	1.14	0.6	96.62	0.86	1.17	276	314	109.98	0.6	1.88	0.53	0.92	MurJ
573	48	0.69	35.93	31.74	3.16	1.25	0.71	2.12	0.87	1.26	353	319	18.43	0.7	1.77	0.57	0.92	MurJ
574	49	0.74	22.77	32.42	3.52	1.46	0.65	167.54	0.75	1.49	221	322	160.35	0.74	2.26	0.44	0.86	MurJ
575	50	0.8	12.9	33.06	3.38	1.33	0.77	50.87	0.88	1.42	124	336	50.71	0.85	1.73	0.58	0.92	MurJ
576	51	1.01	34.16	34.34	4.26	1.68	0.77	103.68	0.7	1.75	339	336	113.63	0.85	2.19	0.46	0.88	MurJ
577	52	0.52	47.81	35.48	2.7	1.05	0.63	51.76	0.9	1.14	474	359	52.13	0.71	1.67	0.6	0.9	MurJ
578	53	0.9	3.13	36.96	3.6	1.41	0.81	130.23	0.87	1.5	28	363	126.87	0.91	1.73	0.58	0.9	MurJ
579	54	0.69	49.43	37.07	3.23	1.35	0.65	128.42	0.83	1.39	491	365	120.26	0.71	2.09	0.48	0.88	MurJ
580	55	1.3	34.04	38.04	4.38	1.71	0.97	89.71	0.85	1.73	339	389	79.99	0.9	1.77	0.56	0.95	MurJ
581	56	0.89	39.87	38.34	3.8	1.53	0.74	115.07	0.77	1.53	394	377	121.61	0.85	2.06	0.49	0.88	MurJ
582	57	0.37	3.89	38.17	2.16	0.77	0.61	104.69	1	0.85	37	378	110.56	0.6	1.25	0.8	0.9	MurJ
583	58	0.73	40.52	39.64	3.32	1.35	0.69	51.35	0.83	1.42	401	402	50.71	0.78	1.95	0.51	0.9	MurJ
584	59	0.7	8.12	40.19	3.3	1.35	0.66	111.46	0.81	1.39	78	396	120.26	0.72	2.04	0.49	0.9	MurJ
585	60	0.99	21.71	40.18	3.97	1.65	0.76	141.49	0.79	1.66	210	398	147.26	0.85	2.16	0.46	0.89	MurJ
586	61	0.77	20.19	40.62	3.4	1.4	0.7	54.98	0.83	1.44	198	412	56.31	0.78	2	0.5	0.9	MurJ
587	62	0.67	23.71	40.79	3.29	1.36	0.63	130.4	0.78	1.41	232	403	135	0.7	2.17	0.46	0.85	MurJ
588	63	0.84	34.34	40.93	3.89	1.63	0.66	125.99	0.7	1.64	338	403	127.57	0.73	2.48	0.4	0.85	MurJ
589	64	0.79	3.52	41.2	3.78	1.61	0.63	5.4	0.69	1.61	27	413	7.13	0.7	2.57	0.39	0.86	MurJ
590	65	0.92	21.01	41.51	3.83	1.47	0.8	55.76	0.79	1.53	206	422	58.39	0.92	1.85	0.54	0.86	MurJ
591	66	1.19	33.4	41.83	4.29	1.67	0.91	146.82	0.81	1.72	328	413	144.46	1.02	1.84	0.54	0.89	MurJ
592	67	0.48	23.27	41.81	2.64	1.05	0.58	134.65	0.87	1.14	228	415	142.13	0.64	1.79	0.56	0.89	MurJ
593	68	0.68	27.19	42.18	3.38	1.38	0.63	97.67	0.75	1.43	270	415	102.09	0.7	2.19	0.46	0.88	MurJ
594	69	0.86	10.5	42.21	3.7	1.52	0.72	174.61	0.79	1.49	98	420	160.35	0.76	2.1	0.48	0.89	MurJ
595	70	0.96	31.74	43.62	4	1.54	0.79	76.99	0.75	1.65	316	445	75.96	0.9	1.95	0.51	0.88	MurJ
596	71	0.69	11.02	43.49	3.2	1.26	0.7	153.45	0.84	1.3	105	431	147.53	0.76	1.8	0.56	0.87	MurJ
597	72	0.97	32.92	44.1	3.58	1.3	0.95	62.43	0.95	1.39	326	447	59.74	1	1.37	0.73	0.94	MurJ
598	73	0.78	34.1	44.58	3.63	1.56	0.64	42.59	0.74	1.56	335	451	39.81	0.71	2.46	0.41	0.87	MurJ
599	74	0.59	4.61	44.71	2.92	1.17	0.64	148.97	0.87	1.25	41	444	151.39	0.72	1.83	0.55	0.89	MurJ
600	75	0.54	20.04	44.73	2.78	1.1	0.62	4.14	0.88	1.14	195	449	15.26	0.7	1.77	0.57	0.86	MurJ
601	76	0.78	37.18	44.86	3.6	1.51	0.66	160.99	0.75	1.58	364	446	161.57	0.76	2.3	0.44	0.89	MurJ
602	77	0.94	18.14	44.99	3.9	1.64	0.73	11.68	0.78	1.62	174	453	21.8	0.77	2.24	0.45	0.91	MurJ
603	78	0.34	40.74	45.28	2.07	0.82	0.53	83.84	0.99	0.85	406	457	69.44	0.5	1.55	0.65	0.93	MurJ
604	79	0.76	43.26	45.61	3.43	1.45	0.67	49.07	0.81	1.44	429	462	56.31	0.71	2.17	0.46	0.89	MurJ
605	80	0.99	18.96	46.06	3.75	1.44	0.88	37.95	0.89	1.53	183	465	31.61	0.92	1.63	0.61	0.92	MurJ
606	81	1.06	20.28	46.4	4.18	1.64	0.82	82.14	0.76	1.65	201	472	75.96	0.9	2	0.5	0.89	MurJ
607	82	1.39	9.7	46.45	4.45	1.73	1.03	136.26	0.88	1.78	90	459	141.84	1.06	1.68	0.59	0.92	MurJ
608	83	0.88	17.6	46.41	3.69	1.34	0.84	128.69	0.81	1.44	171	458	123.69	0.98	1.59	0.63	0.87	MurJ
609	84	0.91	40.65	46.83	3.7	1.52	0.76	90	0.84	1.51	405	461	97.59	0.7	1.99	0.5	0.95	MurJ
610	85	0.7	44.13	46.72	3.3	1.35	0.66	82.57	0.81	1.36	440	474	72.9	0.7	2.04	0.49	0.9	MurJ
611	86	0.7	18.2	47.72	3.4	1.46	0.61	51.72	0.76	1.5	177	483	53.13	0.69	2.39	0.42	0.88	MurJ
612	87	1.13	31.58	48.11	4.12	1.7	0.84	179.93	0.84	1.73	307	480	169.99	0.8	2.02	0.5	0.94	MurJ
613	88	1.39	16.34	50.08	4.65	1.83	0.97	30.52	0.81	1.86	156	506	36.25	1.09	1.9	0.53	0.88	MurJ
614	1	0.97	46.04	3.07	3.8	1.45	0.85	113.9	0.84	1.53	456	24	121.61	0.95	1.7	0.59	0.89	MurJ
615	2	0.38	1.21	3.02	2.21	0.87	0.56	114.87	0.97	0.94	10	26	122.01	0.6	1.55	0.64	0.9	MurJ
616	3	0.75	21.26	3.51	3.2	1	0.95	73.19	0.92	1.14	212	41	74.74	0.99	1.05	0.95	0.88	MurJ
617	4	0.43	20.73	4.23	2.36	0.77	0.71	80.76	0.97	0.86	205	46	54.46	0.7	1.08	0.93	0.9	MurJ
618	5	0.8	28	5.5	3.58	1.47	0.69	108.42	0.78	1.49	277	48	109.65	0.78	2.11	0.47	0.9	MurJ
619	6	0.83	29.47	7.24	3.46	1.34	0.79	46.76	0.87	1.42	289	76	39.29	0.85	1.71	0.59	0.91	MurJ
620	7	0.98	26.8	10.65	3.89	1.53	0.82	153.23	0.82	1.62	260	103	158.2	0.95	1.87	0.54	0.89	MurJ
621	8	0.68	34.35	11.04	3.17	1.3	0.67	135.86	0.85	1.3	340	105	122.47	0.71	1.95	0.51	0.87	MurJ
622	9	0.52	28.29	11.47	2.78	1.09	0.61	149.59	0.85	1.17	278	112	149.04	0.71	1.79	0.56	0.87	MurJ
623	10	0.59	24.59	12.5	3	1.24	0.61	142.02	0.82	1.28	241	121	141.34	0.68	2.04	0.49	0.86	MurJ
624	11	0.81	49.85	15.49	3.55	1.38	0.75	127.8	0.81	1.42	494	149	129.29	0.83	1.84	0.54	0.88	MurJ
625	12	0.68	29.74	17.37	3.12	1.24	0.7	26.5	0.88	1.3	292	177	32.47	0.76	1.77	0.56	0.89	MurJ
626	13	1.32	39.17	17.95	4.59	1.83	0.92	52.58	0.79	1.86	386	187	53.75	0.99	2	0.5	0.88	MurJ
627	14	0.75	17.63	18.16	3.43	1.44	0.66	130.31	0.8	1.44	172	176	123.69	0.71	2.17	0.46	0.89	MurJ
628	15	0.47	46.3	18.4	2.92	1.11	0.54	110.26	0.69	1.21	459	179	114.44	0.65	2.04	0.49	0.82	MurJ
629	16	0.37	45.69	19.02	2.36	0.91	0.52	160.09	0.84	0.98	453	187	156.04	0.59	1.76	0.57	0.87	MurJ
630	17	0.55	28.37	21.04	2.8	1.17	0.6	137.92	0.88	1.22	279	206	145.01	0.64	1.94	0.51	0.89	MurJ
631	18	1.27	31.9	21.58	4.49	1.7	0.95	46.56	0.79	1.78	313	223	51.84	1.09	1.8	0.56	0.89	MurJ
632	19	0.8	34.4	22.06	3.7	1.53	0.67	71.96	0.74	1.57	341	228	63.43	0.73	2.3	0.43	0.9	MurJ
633	20	0.86	40.9	21.96	3.78	1.47	0.75	6.97	0.76	1.46	402	222	15.95	0.79	1.97	0.51	0.88	MurJ
634	21	0.87	12.33	24.29	3.52	1.32	0.84	121.84	0.88	1.44	120	237	123.69	0.94	1.58	0.63	0.91	MurJ
635	22	0.79	28.19	25.79	3.38	1.34	0.75	106.81	0.87	1.39	280	251	111.04	0.8	1.79	0.56	0.91	MurJ
636	23	0.97	36.79	26.01	3.97	1.62	0.76	33.9	0.77	1.64	361	265	37.57	0.85	2.13	0.47	0.88	MurJ
637	24	0.85	19.35	26.83	3.69	1.52	0.71	125.35	0.79	1.53	189	262	121.61	0.78	2.13	0.47	0.87	MurJ
638	25	0.45	29.2	27.33	2.47	0.95	0.6	72.34	0.92	1.03	290	278	60.95	0.6	1.57	0.64	0.93	MurJ
639	26	0.74	44.53	27.82	3.2	1.24	0.76	128.28	0.91	1.3	441	273	122.47	0.85	1.63	0.61	0.89	MurJ
640	27	0.89	45.45	29.34	3.75	1.58	0.72	51.93	0.8	1.64	449	300	52.43	0.78	2.21	0.45	0.91	MurJ
641	28	0.96	36.61	29.6	4.09	1.67	0.73	57.92	0.72	1.72	361	303	54.46	0.83	2.28	0.44	0.86	MurJ
642	29	0.41	50.68	29.5	2.5	1.04	0.5	48.94	0.83	1.13	503	299	45	0.57	2.07	0.48	0.89	MurJ
643	30	0.39	47.63	29.81	2.24	0.84	0.59	57.06	0.98	0.89	474	302	63.43	0.64	1.42	0.7	0.89	MurJ
644	31	0.92	2.38	30.47	4	1.65	0.71	105.7	0.72	1.68	21	297	107.35	0.76	2.33	0.43	0.88	MurJ
645	32	0.7	26.42	30.6	3.24	1.34	0.67	169.76	0.84	1.39	258	304	158.96	0.7	2.01	0.5	0.92	MurJ
646	33	1.11	46.91	31.24	4.03	1.5	0.94	56.48	0.86	1.57	465	319	63.43	1.02	1.6	0.62	0.89	MurJ
647	34	1.3	17.66	32.41	4.52	1.88	0.88	96.95	0.8	1.87	174	315	105.52	0.9	2.14	0.47	0.92	MurJ
648	35	1.24	47.51	32.82	4.25	1.71	0.93	41.1	0.86	1.72	468	333	35.54	0.99	1.84	0.54	0.9	MurJ
649	36	0.99	24.28	33.73	3.86	1.54	0.82	106.11	0.83	1.58	240	330	108.43	0.89	1.87	0.53	0.91	MurJ
650	37	0.83	25.75	33.55	3.57	1.43	0.74	148.06	0.82	1.48	251	332	151.7	0.8	1.95	0.51	0.87	MurJ
651	38	1.23	44.45	33.92	4.32	1.71	0.92	176.27	0.83	1.71	436	338	173.29	0.9	1.86	0.54	0.92	MurJ
652	39	0.56	27.3	36.06	2.8	1.04	0.69	138.99	0.89	1.12	268	358	153.43	0.76	1.51	0.66	0.85	MurJ
653	40	0.97	44.71	36.68	3.92	1.6	0.77	114.47	0.79	1.61	443	360	119.74	0.85	2.06	0.48	0.89	MurJ
654	41	0.79	1.47	37.67	3.57	1.46	0.69	128.03	0.78	1.48	11	370	118.3	0.78	2.12	0.47	0.86	MurJ
655	42	0.7	41.66	39.85	3.26	1.31	0.68	30.38	0.83	1.34	411	402	26.57	0.77	1.92	0.52	0.88	MurJ
656	43	0.6	43	40.11	2.89	1.13	0.68	134.56	0.9	1.17	425	398	149.04	0.71	1.66	0.6	0.87	MurJ
657	44	0.93	44.24	40.21	3.58	1.33	0.89	80.49	0.91	1.39	440	409	68.96	0.9	1.49	0.67	0.93	MurJ
658	45	1.06	40.14	40.62	3.97	1.62	0.83	134.56	0.85	1.64	396	400	127.57	0.92	1.94	0.51	0.89	MurJ
659	46	1.2	41.85	41.17	4.23	1.57	0.97	76.29	0.84	1.63	417	420	79.38	1.04	1.62	0.62	0.89	MurJ
660	47	0.73	43.1	41.2	3.26	1.16	0.8	162.38	0.86	1.3	425	410	157.38	0.9	1.46	0.69	0.89	MurJ
661	48	1.28	44.66	41.92	4.49	1.64	0.99	58.43	0.8	1.75	442	426	59.04	1.13	1.65	0.61	0.87	MurJ
662	49	1.11	4.97	43.18	3.98	1.49	0.95	74.15	0.88	1.57	46	439	63.43	1	1.57	0.64	0.93	MurJ
663	50	1.04	45.73	43.51	3.75	1.35	0.98	1.36	0.93	1.43	451	433	167.91	1	1.37	0.73	0.92	MurJ
664	51	1.18	9.35	44.11	4.32	1.8	0.84	179.59	0.79	1.81	85	440	173.66	0.8	2.15	0.46	0.93	MurJ
665	52	0.3	10.96	44.43	1.93	0.74	0.52	165.4	1	0.81	106	442	150.26	0.5	1.44	0.7	0.94	MurJ
666	53	0.57	33.15	48.29	2.84	1.06	0.68	62.99	0.89	1.17	329	488	59.04	0.78	1.55	0.65	0.9	MurJ
667	54	0.81	19.25	49.29	3.7	1.49	0.69	112.06	0.74	1.53	189	486	121.61	0.78	2.16	0.46	0.89	MurJ
668	55	1.11	32.2	49.66	4.09	1.59	0.89	48.07	0.84	1.64	317	503	52.43	0.99	1.78	0.56	0.89	MurJ
669	56	0.81	18.08	50.05	3.35	1.21	0.85	24.68	0.91	1.3	175	503	22.62	0.95	1.43	0.7	0.88	MurJ
670	57	0.41	16.69	50.31	2.27	0.86	0.61	20.25	1	0.94	163	506	32.01	0.6	1.42	0.7	0.94	MurJ
671	58	0.8	19.75	50.54	3.32	1.06	0.96	83.11	0.91	1.17	194	500	109.98	1	1.1	0.91	0.89	MurJ
672	1	0.82	33.99	1.35	3.43	1.41	0.74	137.39	0.88	1.44	334	9	146.31	0.78	1.92	0.52	0.9	MurJ
673	2	1.13	15.32	1.7	4.26	1.76	0.82	166.26	0.78	1.75	145	14	156.37	0.86	2.15	0.47	0.89	MurJ
674	3	0.6	6	2.81	2.96	1.21	0.63	2.37	0.86	1.24	54	30	14.04	0.6	1.92	0.52	0.93	MurJ
675	4	0.66	19.5	3.98	3.16	1.26	0.67	96.32	0.83	1.26	193	34	108.43	0.7	1.89	0.53	0.91	MurJ
676	5	0.57	24.89	4.76	2.78	1.04	0.7	120.51	0.93	1.12	246	43	116.57	0.78	1.49	0.67	0.9	MurJ
677	6	0.83	13.38	5.6	3.46	1.39	0.76	166.57	0.87	1.46	127	54	164.05	0.8	1.84	0.54	0.91	MurJ
678	7	1	1.76	8.22	3.78	1.44	0.88	101.04	0.88	1.49	16	75	109.65	0.9	1.63	0.61	0.92	MurJ
679	8	0.71	20.29	8.76	3.2	1.3	0.69	135.54	0.87	1.36	199	82	126.03	0.78	1.88	0.53	0.89	MurJ
680	9	0.78	11.87	9.06	3.52	1.41	0.71	74.42	0.79	1.46	117	98	74.05	0.78	1.99	0.5	0.89	MurJ
681	10	0.58	13.1	9.11	2.92	1.12	0.66	134.52	0.85	1.2	126	87	131.63	0.71	1.71	0.59	0.89	MurJ
682	11	0.85	5.97	9.32	3.6	1.42	0.76	31.61	0.82	1.48	53	97	28.3	0.85	1.87	0.54	0.89	MurJ
683	12	0.8	39.52	10.11	3.58	1.38	0.74	118.47	0.78	1.44	391	95	123.69	0.83	1.88	0.53	0.87	MurJ
684	13	0.93	43.8	10.1	4	1.57	0.75	18.66	0.73	1.58	430	103	18.43	0.82	2.08	0.48	0.87	MurJ
685	14	0.67	40.76	10.27	3.04	1.15	0.74	105.92	0.91	1.21	405	97	114.44	0.8	1.54	0.65	0.91	MurJ
686	15	0.58	11.54	10.55	2.84	1.04	0.71	77.27	0.9	1.14	114	111	74.74	0.7	1.47	0.68	0.91	MurJ
687	16	0.51	7.44	10.75	2.72	1.09	0.59	12.51	0.87	1.14	69	109	15.26	0.65	1.84	0.54	0.86	MurJ
688	17	0.45	0.77	11.31	2.58	1.1	0.52	141.29	0.85	1.14	3	110	142.13	0.6	2.09	0.48	0.86	MurJ
689	18	0.7	39.4	11.59	3.4	1.38	0.65	121.31	0.76	1.39	390	110	120.26	0.72	2.13	0.47	0.85	MurJ
690	19	0.94	5.46	11.62	3.6	1.3	0.92	1.65	0.91	1.36	48	114	162.9	1	1.41	0.71	0.89	MurJ
691	20	0.46	7.02	11.62	2.56	1.01	0.58	13.31	0.89	1.04	65	118	16.7	0.6	1.73	0.58	0.9	MurJ
692	21	0.64	1.84	12.14	3.01	1.16	0.71	94.36	0.89	1.17	16	116	109.98	0.7	1.64	0.61	0.92	MurJ
693	22	0.89	11.71	12.23	3.77	1.63	0.7	139.16	0.79	1.64	111	117	142.43	0.78	2.33	0.43	0.88	MurJ
694	23	0.89	42.93	12.45	3.7	1.56	0.73	87.39	0.82	1.53	428	117	101.31	0.7	2.14	0.47	0.93	MurJ
695	24	0.71	0.95	12.91	3.2	1.3	0.7	137.86	0.87	1.35	5	124	131.99	0.78	1.87	0.53	0.88	MurJ
696	25	0.93	9.59	14.8	3.75	1.47	0.81	63.23	0.83	1.52	93	155	66.8	0.85	1.82	0.55	0.9	MurJ
697	26	0.92	41.85	16.19	3.83	1.56	0.75	60.66	0.79	1.57	415	169	63.43	0.8	2.08	0.48	0.88	MurJ
698	27	1.08	45.96	18.77	5.39	1.4	0.99	32.56	0.47	1.57	452	190	26.57	1.28	1.42	0.71	0.69	MurJ
699	28	0.94	37.48	19.22	3.75	1.48	0.81	57.84	0.84	1.53	371	199	58.39	0.89	1.84	0.54	0.9	MurJ
700	29	1.46	10.9	20.84	4.6	1.83	1.01	174.49	0.87	1.84	100	207	167.47	1	1.81	0.55	0.94	MurJ
701	30	0.78	47.64	21.14	3.35	1.32	0.75	131.87	0.88	1.36	472	206	126.03	0.85	1.76	0.57	0.89	MurJ
702	31	0.71	47.52	23.38	3.38	1.42	0.64	66.02	0.78	1.48	472	240	61.7	0.75	2.22	0.45	0.9	MurJ
703	32	0.44	42.54	24.11	2.5	0.96	0.58	47.24	0.89	1.06	422	245	48.81	0.64	1.64	0.61	0.89	MurJ
704	33	0.63	32.32	24.54	2.9	1.1	0.73	25.7	0.94	1.22	318	249	34.99	0.8	1.52	0.66	0.93	MurJ
705	34	1.23	44.09	24.59	4.35	1.73	0.91	169.37	0.82	1.77	432	244	163.61	0.97	1.9	0.53	0.9	MurJ
706	35	1.01	16.28	24.66	3.66	1.41	0.91	3.31	0.95	1.46	156	249	15.95	0.9	1.54	0.65	0.93	MurJ
707	36	1.08	33.2	27.32	4.04	1.66	0.83	93.75	0.83	1.65	330	265	104.04	0.8	1.99	0.5	0.94	MurJ
708	37	0.82	25.88	27.28	3.46	1.37	0.76	36.82	0.86	1.44	253	277	33.69	0.85	1.8	0.55	0.91	MurJ
709	38	0.68	41.24	30.33	3.16	1.25	0.69	101.49	0.86	1.3	410	297	112.62	0.7	1.82	0.55	0.93	MurJ
710	39	0.53	40.17	30.84	2.76	1.01	0.67	96.97	0.88	1.08	400	303	111.8	0.7	1.52	0.66	0.9	MurJ
711	40	0.78	48.72	31.27	3.38	1.27	0.78	172.63	0.86	1.33	480	312	167.01	0.8	1.63	0.61	0.91	MurJ
712	41	1.1	40.2	33.04	4.89	1.86	0.75	106.94	0.58	2.12	398	319	109.29	0.89	2.48	0.4	0.87	MurJ
713	42	0.59	24.11	33.18	2.86	1.11	0.67	43.58	0.9	1.17	236	335	30.96	0.71	1.65	0.61	0.89	MurJ
714	43	1.27	5.38	33.68	4.43	1.75	0.92	109.19	0.81	1.8	52	328	109.44	0.99	1.9	0.53	0.9	MurJ
715	44	0.92	50.17	34.41	3.95	1.58	0.74	68.04	0.74	1.62	499	352	68.2	0.8	2.13	0.47	0.88	MurJ
716	45	0.76	23.72	38.65	3.36	1.36	0.71	94.64	0.85	1.36	235	380	107.1	0.7	1.9	0.53	0.93	MurJ
717	46	1.22	11.85	39.4	4.46	1.76	0.88	88.35	0.77	1.75	116	402	76.76	0.9	1.99	0.5	0.91	MurJ
718	47	0.55	30.7	41.52	2.7	0.9	0.78	107.08	0.95	1	303	412	126.87	0.8	1.16	0.86	0.9	MurJ
719	48	0.91	42.02	41.53	3.66	1.37	0.85	3.52	0.85	1.43	414	413	167.91	0.9	1.62	0.62	0.9	MurJ
720	49	0.5	31.39	42.14	2.58	0.89	0.72	153.52	0.94	0.95	309	421	161.57	0.78	1.24	0.81	0.88	MurJ
721	50	0.74	11.49	43.72	3.6	1.53	0.62	154.68	0.72	1.53	108	434	148.39	0.67	2.49	0.4	0.86	MurJ
722	51	0.71	43.99	44.32	3.44	1.39	0.65	67.27	0.75	1.44	436	449	56.31	0.72	2.15	0.46	0.89	MurJ
723	52	1.12	10.73	45.05	4	1.49	0.96	89.6	0.88	1.53	105	443	101.31	1	1.55	0.65	0.91	MurJ
724	53	1.05	16.7	46.37	4.15	1.68	0.79	111.06	0.77	1.75	163	456	113.63	0.85	2.12	0.47	0.9	MurJ
725	54	1.64	11.51	46.82	4.91	1.83	1.14	115.32	0.85	1.88	111	460	115.2	1.16	1.6	0.62	0.92	MurJ
726	55	0.8	21.5	46.34	3.52	1.41	0.72	10.01	0.81	1.46	208	465	15.95	0.8	1.96	0.51	0.9	MurJ
727	56	1.13	19.97	47.73	4.37	1.7	0.85	56.81	0.74	1.8	194	485	56.31	0.94	2.01	0.5	0.89	MurJ
728	57	0.93	41.67	47.47	3.6	1.37	0.86	141.89	0.9	1.44	411	471	146.31	0.97	1.59	0.63	0.9	MurJ
729	58	0.83	47.92	47.53	3.38	1.24	0.85	51.87	0.91	1.36	475	481	53.97	0.92	1.46	0.69	0.92	MurJ
730	59	0.94	16.42	48.78	3.72	1.44	0.83	105.3	0.85	1.52	161	481	113.2	0.9	1.74	0.58	0.92	MurJ
731	60	0.34	46.85	48.7	2.01	0.74	0.58	28.07	1	0.81	465	489	29.74	0.6	1.27	0.78	0.92	MurJ
732	61	0.67	47.68	49.29	3.24	1.3	0.66	81.47	0.8	1.33	475	499	77.01	0.7	1.97	0.51	0.89	MurJ
733	62	0.46	50.66	49.85	2.5	0.9	0.65	150.17	0.93	1	503	495	143.13	0.7	1.38	0.72	0.89	MurJ
734	63	0.36	16.76	50.23	2.21	0.83	0.56	101.13	0.92	0.89	166	498	116.57	0.6	1.49	0.67	0.89	MurJ
735	64	0.97	26.36	50.49	3.66	1.46	0.85	162	0.91	1.52	257	502	156.8	0.9	1.71	0.58	0.93	MurJ
736	1	0.68	3.18	0.97	3.12	1.2	0.72	41.28	0.88	1.28	27	14	38.66	0.78	1.65	0.6	0.89	MurJ
737	2	0.65	7.87	0.91	3.04	1.18	0.7	38.44	0.88	1.28	74	13	38.66	0.78	1.67	0.6	0.92	MurJ
738	3	0.81	50.14	2.84	3.64	1.42	0.72	78.99	0.77	1.46	500	36	74.05	0.8	1.97	0.51	0.9	MurJ
739	4	0.74	17.34	3.76	3.24	1.29	0.73	93.06	0.89	1.33	172	31	102.99	0.7	1.78	0.56	0.93	MurJ
740	5	0.57	1.4	3.68	2.78	1.05	0.69	30.02	0.93	1.12	9	39	26.57	0.76	1.53	0.65	0.9	MurJ
741	6	0.88	12.12	5.66	3.72	1.45	0.77	91.33	0.8	1.51	120	49	97.59	0.8	1.88	0.53	0.89	MurJ
742	7	1.03	16.21	5.85	4.06	1.68	0.78	13.05	0.78	1.68	154	61	17.35	0.84	2.16	0.46	0.9	MurJ
743	8	0.86	33.48	6.35	3.78	1.55	0.7	111.24	0.76	1.57	331	57	116.57	0.79	2.2	0.45	0.9	MurJ
744	9	0.82	14.27	6.93	3.83	1.59	0.65	34.42	0.7	1.66	135	74	32.74	0.78	2.44	0.41	0.86	MurJ
745	10	0.78	36.2	6.8	3.76	1.55	0.64	12.34	0.69	1.58	355	70	18.43	0.7	2.43	0.41	0.91	MurJ
746	11	0.53	12.14	7.2	2.7	1.01	0.67	88.64	0.92	1.04	120	67	106.7	0.7	1.51	0.66	0.89	MurJ
747	12	0.91	19	7.87	3.6	1.43	0.81	140.81	0.88	1.5	184	74	143.13	0.92	1.77	0.57	0.9	MurJ
748	13	0.81	39.22	8.82	3.49	1.41	0.73	52.32	0.84	1.44	388	94	56.31	0.78	1.92	0.52	0.9	MurJ
749	14	0.83	33.15	11.32	3.49	1.38	0.76	136.34	0.86	1.42	327	108	129.29	0.85	1.81	0.55	0.89	MurJ
750	15	0.5	8.13	12.11	3.24	1.32	0.48	9.33	0.6	1.33	75	122	12.99	0.55	2.75	0.36	0.8	MurJ
751	16	1.1	31.83	12.74	3.8	1.39	1	32.45	0.96	1.48	312	131	28.3	1.06	1.39	0.72	0.94	MurJ
752	17	0.86	29.5	13.66	3.55	1.38	0.79	61.59	0.86	1.43	292	143	65.22	0.85	1.75	0.57	0.9	MurJ
753	18	0.48	30.62	13.49	2.5	0.88	0.69	49.6	0.97	0.94	302	137	32.01	0.76	1.28	0.78	0.9	MurJ
754	19	0.94	25.12	16.01	3.78	1.48	0.81	105.73	0.83	1.57	248	153	116.57	0.87	1.84	0.54	0.9	MurJ
755	20	0.92	3.49	17.57	3.6	1.48	0.79	140.7	0.89	1.56	29	171	140.19	0.85	1.86	0.54	0.92	MurJ
756	21	1.34	45.96	18.73	5.88	1.5	1.14	43.66	0.49	1.66	452	191	32.74	1.39	1.32	0.76	0.76	MurJ
757	22	0.68	32.55	20.91	3.1	1.22	0.71	92.44	0.89	1.24	324	203	104.04	0.7	1.72	0.58	0.92	MurJ
758	23	0.55	47.32	20.98	2.81	1.14	0.61	9.29	0.87	1.17	468	212	19.98	0.6	1.85	0.54	0.93	MurJ
759	24	1.11	39.08	21.33	4.2	1.61	0.88	28.68	0.79	1.7	383	217	28.07	0.94	1.83	0.55	0.9	MurJ
760	25	1.29	35.29	22.04	4.66	1.93	0.85	88.27	0.75	1.91	352	230	83.99	0.8	2.26	0.44	0.93	MurJ
761	26	1.08	37.08	21.99	4.29	1.68	0.82	22.37	0.74	1.77	363	223	16.39	0.89	2.05	0.49	0.89	MurJ
762	27	1.17	27.43	22.33	4.35	1.78	0.84	23.69	0.78	1.79	266	227	26.57	0.89	2.12	0.47	0.91	MurJ
763	28	0.86	29.48	23.3	3.6	1.42	0.77	52.99	0.83	1.5	290	239	53.13	0.85	1.85	0.54	0.9	MurJ
764	29	1	24.08	23.76	3.8	1.51	0.84	22.38	0.87	1.57	234	241	26.57	0.94	1.79	0.56	0.9	MurJ
765	30	1.25	17.42	30.57	4.4	1.67	0.95	174.25	0.81	1.71	166	302	159.44	1	1.76	0.57	0.9	MurJ
766	31	1.24	13.13	31.97	4.32	1.69	0.94	69.72	0.83	1.79	127	327	63.43	1	1.8	0.56	0.93	MurJ
767	32	0.97	48.01	32.28	4.04	1.69	0.73	80.21	0.75	1.68	478	331	72.65	0.76	2.32	0.43	0.9	MurJ
768	33	1.14	6.52	32.17	4.23	1.71	0.85	11.01	0.8	1.75	57	324	13.24	0.92	2.01	0.5	0.89	MurJ
769	34	0.64	9.22	33.22	3.12	1.26	0.65	16.81	0.83	1.3	86	334	22.62	0.72	1.96	0.51	0.86	MurJ
770	35	1.2	45.7	36.39	4.15	1.61	0.95	38.54	0.88	1.72	450	369	35.54	0.99	1.7	0.59	0.93	MurJ
771	36	0.69	13.24	36.77	3.12	1.21	0.72	144.32	0.89	1.3	127	365	147.53	0.78	1.68	0.6	0.91	MurJ
772	37	1.22	45.89	38.56	4.39	1.73	0.9	138.38	0.79	1.78	452	380	141.84	0.98	1.93	0.52	0.88	MurJ
773	38	0.81	48.07	38.67	3.52	1.41	0.73	64.21	0.82	1.48	477	393	61.7	0.8	1.94	0.52	0.9	MurJ
774	39	0.62	21.31	39.05	2.98	1.21	0.65	117.45	0.88	1.25	210	385	118.61	0.72	1.86	0.54	0.91	MurJ
775	40	0.67	44.68	39.24	3.16	1.2	0.71	4.39	0.85	1.24	441	395	14.04	0.7	1.68	0.6	0.91	MurJ
776	41	0.95	43.92	40.17	3.86	1.41	0.86	20.28	0.8	1.44	433	406	33.69	0.89	1.65	0.61	0.88	MurJ
777	42	0.68	26.85	40.22	3.04	1.19	0.73	160.65	0.93	1.25	263	399	151.39	0.79	1.64	0.61	0.91	MurJ
778	43	0.61	4.41	41.66	2.76	0.91	0.85	81.27	1	1	40	414	143.13	0.8	1.08	0.93	0.93	MurJ
779	44	0.69	5.33	41.67	2.96	0.97	0.91	6.18	0.99	1.08	49	413	146.31	0.9	1.06	0.94	0.93	MurJ
780	45	1.04	40.56	41.99	3.8	1.51	0.88	7.3	0.9	1.55	398	422	14.93	0.9	1.73	0.58	0.92	MurJ
781	46	1.32	15.18	42.34	4.31	1.62	1.03	143.45	0.89	1.7	144	419	151.93	1.13	1.57	0.64	0.92	MurJ
782	47	1.39	28.68	43.19	5.08	2.17	0.82	148.38	0.68	2.11	277	427	148.57	0.94	2.65	0.38	0.84	MurJ
783	48	1.21	7.22	44.75	4.25	1.71	0.9	53.83	0.84	1.72	68	455	54.46	0.98	1.9	0.53	0.89	MurJ
784	49	1.09	35.89	45.56	4	1.52	0.92	94	0.85	1.55	357	448	104.93	1	1.66	0.6	0.9	MurJ
785	50	1.11	23.18	45.76	4.2	1.67	0.85	70.77	0.79	1.71	229	466	69.44	0.94	1.97	0.51	0.9	MurJ
786	51	1.12	29.17	46.53	4.35	1.75	0.82	76.06	0.75	1.8	288	474	70.56	0.89	2.14	0.47	0.9	MurJ
787	52	0.8	42.34	46.38	3.6	1.39	0.73	160.22	0.77	1.49	417	461	160.35	0.82	1.9	0.53	0.87	MurJ
788	53	0.79	16.27	47.02	3.38	1.31	0.77	99.36	0.87	1.36	160	464	107.1	0.8	1.71	0.58	0.91	MurJ
789	54	0.72	47.82	50.17	3.24	1.3	0.71	111.54	0.86	1.34	475	496	116.57	0.79	1.84	0.54	0.91	MurJ
790	1	0.78	43.13	0.86	3.46	1.39	0.72	65.02	0.82	1.43	428	15	65.22	0.79	1.94	0.52	0.89	MurJ
791	2	0.32	29.63	1.66	2.07	0.77	0.53	112.78	0.94	0.86	294	13	125.54	0.6	1.45	0.69	0.89	MurJ
792	3	0.56	41.39	2.1	2.9	1.08	0.66	144.03	0.84	1.2	410	17	138.37	0.76	1.64	0.61	0.89	MurJ
793	4	0.96	49.8	2.44	3.75	1.46	0.84	36.88	0.86	1.5	492	29	36.87	0.9	1.74	0.57	0.9	MurJ
794	5	0.76	30.37	2.93	3.4	1.41	0.69	126.96	0.82	1.44	300	23	123.69	0.76	2.06	0.49	0.89	MurJ
795	6	0.73	33.06	4.81	3.21	1.28	0.73	81.22	0.89	1.3	328	54	67.38	0.7	1.76	0.57	0.95	MurJ
796	7	0.73	24.26	5.48	3.55	1.51	0.62	31.14	0.73	1.53	236	59	31.61	0.7	2.44	0.41	0.86	MurJ
797	8	1.01	8.86	6.6	3.95	1.51	0.85	61.52	0.82	1.58	84	72	55.3	0.94	1.78	0.56	0.89	MurJ
798	9	0.87	23.2	6.66	3.6	1.47	0.76	124.18	0.84	1.53	228	60	121.61	0.85	1.94	0.51	0.91	MurJ
799	10	0.94	4.36	9.36	3.8	1.55	0.77	55.03	0.82	1.58	39	100	55.3	0.86	2	0.5	0.9	MurJ
800	11	0.97	36.21	9.25	3.89	1.56	0.79	21.84	0.81	1.62	354	95	21.8	0.85	1.97	0.51	0.89	MurJ
801	12	1	2.67	9.7	3.86	1.51	0.84	20.79	0.84	1.57	20	101	26.57	0.92	1.79	0.56	0.9	MurJ
802	13	0.92	26.53	9.9	3.86	1.56	0.75	65.65	0.77	1.57	262	106	63.43	0.8	2.07	0.48	0.89	MurJ
803	14	1	46.97	10.55	3.86	1.54	0.83	159.04	0.84	1.57	463	102	153.43	0.89	1.87	0.54	0.91	MurJ
804	15	0.65	4.98	10.66	3.1	1.24	0.67	115.48	0.85	1.3	46	101	122.47	0.72	1.87	0.54	0.92	MurJ
805	16	1.01	3.91	10.98	3.89	1.49	0.86	127.73	0.84	1.58	34	103	124.7	0.98	1.73	0.58	0.89	MurJ
806	17	1.43	2.69	11.46	4.71	1.86	0.98	131.15	0.81	1.92	22	107	128.66	1.13	1.89	0.53	0.89	MurJ
807	18	0.78	47.23	17.39	3.26	1.22	0.82	110.08	0.92	1.3	470	168	112.62	0.9	1.49	0.67	0.91	MurJ
808	19	1.55	45.87	18.58	4.71	1.52	1.3	28.51	0.88	1.62	451	182	158.2	1.39	1.16	0.86	0.88	MurJ
809	20	0.76	43.99	19.18	3.3	1.3	0.74	18.01	0.88	1.34	434	195	26.57	0.8	1.76	0.57	0.92	MurJ
810	21	0.6	13.23	19.69	3.06	1.17	0.65	144.97	0.8	1.25	127	194	151.39	0.75	1.78	0.56	0.86	MurJ
811	22	0.79	19.48	20.06	3.56	1.47	0.69	96.56	0.79	1.49	192	194	109.65	0.7	2.14	0.47	0.92	MurJ
812	23	1.49	29.24	23.81	4.75	1.85	1.02	8.5	0.83	1.87	283	240	15.52	1.09	1.81	0.55	0.92	MurJ
813	24	0.78	40.23	25.08	3.46	1.36	0.73	105.79	0.82	1.46	401	244	105.95	0.8	1.85	0.54	0.89	MurJ
814	25	0.9	2.77	26.43	3.78	1.55	0.74	78.24	0.79	1.55	26	272	75.07	0.8	2.09	0.48	0.91	MurJ
815	26	0.75	18.47	26.41	3.5	1.43	0.67	69.48	0.77	1.48	181	271	61.7	0.78	2.14	0.47	0.9	MurJ
816	27	0.72	27.63	26.55	3.32	1.25	0.73	63.36	0.82	1.34	273	272	63.43	0.8	1.71	0.58	0.88	MurJ
817	28	0.7	15.93	26.87	3.16	1.27	0.7	78.41	0.88	1.3	157	275	67.38	0.7	1.8	0.56	0.94	MurJ
818	29	0.76	7.19	27.06	3.32	1.33	0.73	103.51	0.87	1.36	70	264	107.1	0.78	1.83	0.55	0.89	MurJ
819	30	0.57	19.5	27.34	2.86	1.09	0.66	115.35	0.87	1.17	193	268	109.98	0.73	1.65	0.61	0.87	MurJ
820	31	0.76	1.84	27.65	3.3	1.34	0.72	82.73	0.88	1.36	16	283	72.9	0.7	1.85	0.54	0.94	MurJ
821	32	0.48	26.9	28	2.61	1.01	0.6	75.69	0.88	1.08	267	285	68.2	0.6	1.67	0.6	0.91	MurJ
822	33	0.87	40.05	30.8	3.7	1.5	0.74	97.39	0.8	1.49	398	301	109.65	0.79	2.04	0.49	0.91	MurJ
823	34	0.7	7.07	32.22	3.24	1.21	0.74	116.82	0.84	1.3	67	317	122.47	0.8	1.64	0.61	0.89	MurJ
824	35	0.79	21.09	35.79	3.52	1.39	0.72	98.91	0.8	1.46	209	351	105.95	0.8	1.92	0.52	0.87	MurJ
825	36	0.65	9.92	35.8	3.06	1.18	0.7	47.43	0.87	1.22	94	361	34.99	0.78	1.69	0.59	0.88	MurJ
826	37	1.04	20.21	37.02	3.75	1.28	1.03	3.53	0.93	1.36	196	373	17.1	1.1	1.25	0.8	0.9	MurJ
827	38	0.91	33.19	37.2	3.58	1.37	0.85	30.8	0.89	1.44	326	376	33.69	0.89	1.62	0.62	0.92	MurJ
828	39	1.05	49.06	38.71	3.92	1.5	0.89	84.91	0.86	1.55	489	395	75.07	0.9	1.69	0.59	0.92	MurJ
829	40	1.01	19.73	42.57	4	1.64	0.78	64.24	0.79	1.7	193	433	61.93	0.85	2.1	0.48	0.91	MurJ
830	41	0.62	41.61	42.35	2.84	1.11	0.71	8.47	0.97	1.17	411	426	19.98	0.7	1.56	0.64	0.93	MurJ
831	42	0.89	17.43	43.05	3.84	1.53	0.74	19.33	0.76	1.57	167	434	26.57	0.81	2.06	0.49	0.89	MurJ
832	43	0.69	18.42	43.69	3.36	1.34	0.66	10.91	0.77	1.39	178	439	21.04	0.7	2.03	0.49	0.91	MurJ
833	44	1.14	29.78	45.8	4.12	1.64	0.89	92.84	0.84	1.65	296	450	104.04	0.9	1.85	0.54	0.92	MurJ
834	45	0.92	18.98	47.17	3.77	1.56	0.75	133.76	0.81	1.58	185	465	124.7	0.85	2.07	0.48	0.88	MurJ
835	46	0.7	8.56	47.77	3.12	1.25	0.71	56.12	0.9	1.3	82	483	57.53	0.78	1.75	0.57	0.92	MurJ
836	47	1.35	14.57	48.57	4.57	1.81	0.95	64.88	0.81	1.88	142	494	64.8	1.09	1.9	0.53	0.9	MurJ
837	48	0.74	16.7	48.66	3.26	1.21	0.78	164.24	0.87	1.26	161	484	161.57	0.84	1.56	0.64	0.87	MurJ
838	49	0.72	47.84	48.56	3.24	1.32	0.69	10.78	0.86	1.36	472	488	17.1	0.7	1.91	0.52	0.92	MurJ
839	50	0.85	41.29	49.12	3.66	1.4	0.77	5.49	0.8	1.51	405	492	7.59	0.8	1.81	0.55	0.89	MurJ
840	51	0.72	23	49.42	3.36	1.37	0.67	94.9	0.8	1.36	228	488	107.1	0.7	2.06	0.49	0.92	MurJ
841	52	0.67	15.72	49.39	3.15	1.16	0.74	144.34	0.85	1.25	152	491	151.39	0.85	1.57	0.64	0.86	MurJ
842	53	0.94	20.55	49.63	3.89	1.54	0.77	116.29	0.78	1.57	202	489	116.57	0.85	1.99	0.5	0.88	MurJ
843	54	0.42	39.79	49.18	2.36	0.88	0.61	9.64	0.95	0.95	394	494	18.43	0.6	1.45	0.69	0.91	MurJ
844	55	1.09	22.1	50.29	4.11	1.65	0.84	124.68	0.81	1.7	217	495	118.07	0.92	1.96	0.51	0.9	MurJ
845	56	0.69	15.27	50.39	3.37	1.4	0.63	145.4	0.76	1.43	146	501	155.22	0.71	2.22	0.45	0.86	MurJ
846	1	0.7	34.11	2.2	3.18	1.2	0.74	48.44	0.87	1.28	337	27	51.34	0.83	1.62	0.62	0.89	MurJ
847	2	0.93	15.78	3.19	3.7	1.5	0.79	78.21	0.86	1.52	155	39	66.8	0.8	1.89	0.53	0.94	MurJ
848	3	0.56	35.24	3.09	2.98	1.2	0.6	27.12	0.79	1.25	347	34	28.61	0.67	2.01	0.5	0.86	MurJ
849	4	0.78	33.72	3.61	3.38	1.35	0.74	14.32	0.86	1.39	331	39	21.04	0.79	1.83	0.55	0.9	MurJ
850	5	0.83	3.82	4.05	3.86	1.6	0.66	66.78	0.7	1.66	34	48	64.98	0.76	2.44	0.41	0.86	MurJ
851	6	0.96	4.66	5.54	4.05	1.7	0.72	127.42	0.73	1.72	42	48	125.54	0.8	2.37	0.42	0.86	MurJ
852	7	0.81	16.14	5.49	3.49	1.38	0.75	41.36	0.84	1.42	156	60	39.29	0.78	1.85	0.54	0.9	MurJ
853	8	0.77	17.59	5.83	3.32	1.29	0.76	66.83	0.88	1.34	173	64	63.43	0.82	1.7	0.59	0.91	MurJ
854	9	0.95	9.1	6.17	3.97	1.6	0.75	51.47	0.76	1.66	86	68	57.26	0.85	2.12	0.47	0.87	MurJ
855	10	0.82	2.9	6.07	3.8	1.53	0.68	26.16	0.71	1.57	22	65	26.57	0.8	2.23	0.45	0.85	MurJ
856	11	0.86	24.99	6.97	3.6	1.39	0.79	8.84	0.83	1.43	243	72	12.09	0.85	1.76	0.57	0.87	MurJ
857	12	0.54	23.44	6.98	2.76	1.12	0.61	174.39	0.89	1.14	229	68	164.74	0.6	1.82	0.55	0.92	MurJ
858	13	0.97	20.49	9.6	4.23	1.65	0.75	119.96	0.68	1.78	198	89	128.16	0.88	2.21	0.45	0.83	MurJ
859	14	0.93	19.33	10.09	3.95	1.67	0.71	124.3	0.75	1.72	189	94	125.54	0.85	2.34	0.43	0.89	MurJ
860	15	0.71	13.61	11.18	3.26	1.28	0.71	29.9	0.84	1.34	130	115	26.57	0.8	1.8	0.55	0.88	MurJ
861	16	0.62	12.75	12.03	3.01	1.12	0.71	129.17	0.86	1.27	123	116	135	0.82	1.58	0.63	0.93	MurJ
862	17	1.06	21	12.22	3.9	1.5	0.9	8.94	0.88	1.52	203	125	23.2	0.9	1.66	0.6	0.94	MurJ
863	18	0.52	18.15	13.24	2.56	0.93	0.71	177.06	1	0.98	177	130	156.04	0.7	1.32	0.76	0.92	MurJ
864	19	0.93	38.44	13.74	3.92	1.57	0.75	70.4	0.76	1.62	381	145	68.2	0.8	2.09	0.48	0.9	MurJ
865	20	0.87	17.08	13.99	3.38	1.21	0.91	141.52	0.96	1.3	165	137	147.53	0.99	1.32	0.75	0.93	MurJ
866	21	0.63	41.82	14.22	3.15	1.32	0.61	141.86	0.8	1.36	413	138	143.97	0.69	2.17	0.46	0.86	MurJ
867	22	0.99	27.34	16.03	3.75	1.5	0.84	144.31	0.89	1.58	267	155	145.3	0.92	1.78	0.56	0.92	MurJ
868	23	0.86	11.31	17.87	3.58	1.43	0.76	96.39	0.84	1.46	111	172	105.95	0.8	1.88	0.53	0.9	MurJ
869	24	0.65	24.05	17.97	3.04	1.2	0.69	4.46	0.88	1.26	235	182	18.43	0.7	1.73	0.58	0.91	MurJ
870	25	0.67	46.2	18.36	3.55	1.32	0.64	122.06	0.67	1.44	456	179	123.69	0.78	2.06	0.49	0.8	MurJ
871	26	0.54	45.6	18.93	2.98	1.11	0.62	143.98	0.76	1.28	452	184	141.34	0.72	1.8	0.55	0.84	MurJ
872	27	0.76	6.41	20.74	3.52	1.43	0.68	70.74	0.77	1.49	61	214	70.35	0.75	2.1	0.48	0.89	MurJ
873	28	0.51	39.27	21.76	2.7	1.07	0.61	123.51	0.88	1.14	389	213	127.87	0.67	1.75	0.57	0.9	MurJ
874	29	0.91	35.14	22.5	3.8	1.52	0.76	115.64	0.79	1.57	348	218	116.57	0.8	2	0.5	0.9	MurJ
875	30	0.71	19.84	24.21	3.21	1.27	0.71	83.89	0.86	1.3	196	248	67.38	0.7	1.79	0.56	0.93	MurJ
876	31	0.48	49.59	24.33	2.56	1	0.61	85.66	0.92	1.04	494	248	73.3	0.6	1.63	0.61	0.91	MurJ
877	32	0.79	5.62	24.81	3.49	1.36	0.74	55.23	0.82	1.42	52	254	50.71	0.8	1.84	0.54	0.86	MurJ
878	33	0.79	50.25	25.5	3.78	1.58	0.64	83.01	0.69	1.55	500	262	75.07	0.7	2.49	0.4	0.86	MurJ
879	34	0.62	14.31	25.55	2.98	1.17	0.67	9.54	0.88	1.24	137	257	14.04	0.7	1.74	0.58	0.9	MurJ
880	35	1.22	17.21	27.74	4.37	1.75	0.89	161.95	0.8	1.8	164	274	160.56	0.95	1.98	0.51	0.89	MurJ
881	36	0.71	10.02	27.87	3.26	1.35	0.67	48.02	0.84	1.42	95	284	50.71	0.71	2.02	0.49	0.91	MurJ
882	37	0.6	36.29	30.51	2.9	1.2	0.64	0.27	0.9	1.22	357	304	170.54	0.6	1.87	0.53	0.93	MurJ
883	38	0.96	33.81	31.14	3.92	1.55	0.79	10.31	0.78	1.58	330	313	18.43	0.84	1.97	0.51	0.88	MurJ
884	39	1.02	31.74	31.39	4	1.61	0.81	167.06	0.8	1.65	309	312	165.96	0.9	1.99	0.5	0.9	MurJ
885	40	0.83	8.09	31.6	3.58	1.45	0.73	178.7	0.81	1.46	74	318	15.95	0.76	1.98	0.51	0.88	MurJ
886	41	0.73	8.06	32.84	3.6	1.44	0.64	57.9	0.71	1.53	76	334	58.39	0.77	2.24	0.45	0.87	MurJ
887	42	0.84	48.45	33.4	3.55	1.46	0.73	47.83	0.84	1.5	480	340	53.13	0.78	1.99	0.5	0.9	MurJ
888	43	0.92	14.78	33.44	3.72	1.4	0.83	14.19	0.83	1.46	141	337	15.95	0.88	1.68	0.59	0.89	MurJ
889	44	1.28	43.01	34.02	4.35	1.67	0.98	119.4	0.85	1.75	426	333	120.96	1.07	1.71	0.59	0.91	MurJ
890	45	0.87	41.32	34.18	3.5	1.34	0.83	89.37	0.89	1.36	412	335	107.1	0.8	1.62	0.62	0.94	MurJ
891	46	0.59	30.9	35.26	2.87	1.17	0.64	94.49	0.9	1.17	307	347	109.98	0.6	1.81	0.55	0.95	MurJ
892	47	0.77	35.97	35.3	3.6	1.52	0.64	29.02	0.74	1.53	353	357	31.61	0.72	2.36	0.42	0.88	MurJ
893	48	0.97	20.1	36.26	3.98	1.64	0.75	8.44	0.77	1.68	193	365	17.35	0.8	2.18	0.46	0.92	MurJ
894	49	0.77	41.44	36.94	3.36	1.35	0.72	10.02	0.86	1.39	408	372	21.04	0.7	1.87	0.53	0.94	MurJ
895	50	1.13	47.45	37.77	4.09	1.62	0.89	124.2	0.85	1.66	470	371	122.74	0.96	1.83	0.55	0.91	MurJ
896	51	0.97	1.2	38.23	3.83	1.54	0.8	131.05	0.83	1.56	8	376	129.81	0.85	1.91	0.52	0.9	MurJ
897	52	0.63	30.68	38.41	2.9	1.04	0.77	71.53	0.94	1.12	304	389	63.43	0.8	1.35	0.74	0.91	MurJ
898	53	0.63	2.95	38.44	2.9	1.14	0.7	6.1	0.94	1.17	24	386	19.98	0.7	1.62	0.62	0.92	MurJ
899	54	0.75	22.62	40.51	3.55	1.49	0.64	116.33	0.75	1.52	223	398	113.2	0.72	2.34	0.43	0.88	MurJ
900	55	1.06	21.31	40.49	3.89	1.41	0.95	152.74	0.88	1.49	206	401	137.73	1.03	1.48	0.67	0.9	MurJ
901	56	1.29	5.73	41.43	4.43	1.76	0.93	34.64	0.83	1.8	50	420	33.69	1.02	1.88	0.53	0.91	MurJ
902	57	1.06	40.29	41.61	4.23	1.65	0.82	61.38	0.75	1.75	398	423	59.04	0.89	2.02	0.49	0.88	MurJ
903	58	0.99	21.44	41.67	3.86	1.47	0.86	172.97	0.83	1.58	206	415	161.57	0.9	1.71	0.59	0.9	MurJ
904	59	0.38	22.91	41.79	2.24	0.77	0.63	171.33	0.95	0.85	225	417	159.44	0.7	1.22	0.82	0.87	MurJ
905	60	1.06	20.72	42.67	4.09	1.61	0.84	154.63	0.8	1.66	201	422	147.26	0.96	1.91	0.52	0.87	MurJ
906	61	0.54	47.5	44.2	2.72	1.1	0.63	125.81	0.92	1.17	472	437	120.96	0.71	1.75	0.57	0.89	MurJ
907	62	1.12	48.4	45.63	4.11	1.55	0.92	117.57	0.83	1.62	480	449	111.8	0.98	1.69	0.59	0.88	MurJ
908	63	0.59	50.41	47.52	2.95	1.18	0.64	44.82	0.85	1.22	499	479	34.99	0.71	1.85	0.54	0.86	MurJ
909	64	1.01	38.4	48.24	3.98	1.65	0.78	172.26	0.8	1.65	376	481	165.96	0.8	2.11	0.47	0.92	MurJ
910	65	1.27	6.42	50.09	4.12	1.49	1.08	70.7	0.94	1.58	60	508	55.3	1.1	1.38	0.73	0.94	MurJ
911	1	0.95	40.34	0.98	3.78	1.52	0.8	2.73	0.84	1.53	396	11	11.31	0.8	1.9	0.53	0.91	MraY1
912	2	1.15	5.46	4	4.17	1.6	0.91	124.83	0.83	1.66	50	33	122.74	0.99	1.76	0.57	0.88	MraY1
913	3	0.96	20.98	3.71	3.98	1.71	0.71	168.87	0.76	1.71	202	34	159.44	0.77	2.39	0.42	0.9	MraY1
914	4	0.86	6.86	5.91	3.66	1.5	0.73	162.74	0.81	1.52	62	56	156.8	0.82	2.05	0.49	0.9	MraY1
915	5	1.27	19.23	11.3	4.39	1.8	0.9	43.6	0.83	1.78	185	118	38.16	0.92	2	0.5	0.9	MraY1
916	6	1.63	45.87	18.59	6.3	1.53	1.36	39.06	0.52	1.66	452	191	32.74	1.48	1.13	0.88	0.86	MraY1
917	7	0.88	37.9	18.9	3.52	1.4	0.8	3.64	0.89	1.46	372	191	15.95	0.8	1.76	0.57	0.92	MraY1
918	8	0.89	24.99	26.56	3.83	1.55	0.73	42.27	0.76	1.58	244	270	34.7	0.85	2.12	0.47	0.87	MraY1
919	9	0.87	50.29	26.63	3.66	1.49	0.74	19.79	0.81	1.52	496	269	23.2	0.8	2.02	0.5	0.9	MraY1
920	10	0.96	45.05	28.89	3.91	1.56	0.78	50.35	0.79	1.58	447	296	55.3	0.9	2	0.5	0.86	MraY1
921	11	1.19	23.73	29.66	4.39	1.83	0.83	48.91	0.77	1.86	232	304	53.75	0.85	2.22	0.45	0.9	MraY1
922	12	0.79	15.37	29.92	3.38	1.31	0.77	99.36	0.87	1.36	151	293	107.1	0.8	1.71	0.58	0.91	MraY1
923	13	1.17	40.67	34.26	4.32	1.8	0.83	9.65	0.79	1.77	398	345	16.39	0.85	2.16	0.46	0.91	MraY1
924	14	0.96	46.14	34.87	3.9	1.62	0.76	10.57	0.79	1.62	454	352	21.8	0.8	2.14	0.47	0.92	MraY1
925	15	0.85	19.04	35.31	3.55	1.5	0.72	131.49	0.85	1.56	186	347	129.81	0.78	2.07	0.48	0.91	MraY1
926	16	0.69	46.83	35.64	3.18	1.17	0.75	32.22	0.86	1.3	463	360	32.47	0.89	1.56	0.64	0.88	MraY1
927	17	1.08	22.43	36.21	4.06	1.66	0.83	165.88	0.82	1.71	216	359	159.44	0.9	2	0.5	0.92	MraY1
928	18	0.93	22.42	38.29	3.84	1.6	0.74	75.83	0.79	1.62	221	390	68.2	0.8	2.15	0.46	0.93	MraY1
929	19	1.76	31.96	38.54	5.34	2.09	1.07	26.83	0.78	2.12	309	389	19.29	1.21	1.95	0.51	0.89	MraY1
930	20	1.12	46.68	39.78	4.29	1.75	0.82	24.28	0.77	1.75	459	402	30.96	0.85	2.14	0.47	0.9	MraY1
931	21	0.86	34.51	40.78	3.69	1.42	0.77	44.27	0.79	1.49	340	413	42.27	0.85	1.85	0.54	0.87	MraY1
932	22	0.98	18.39	40.8	3.8	1.56	0.8	152.29	0.85	1.61	177	404	150.26	0.89	1.95	0.51	0.91	MraY1
933	23	0.87	9.23	44.54	3.72	1.5	0.74	162.54	0.79	1.52	85	443	156.8	0.79	2.02	0.5	0.89	MraY1
934	24	1	2.14	44.92	3.86	1.55	0.82	26.45	0.84	1.61	14	453	29.74	0.89	1.89	0.53	0.92	MraY1
935	25	0.92	6.33	47.62	3.64	1.45	0.81	6.69	0.87	1.46	56	478	15.95	0.8	1.79	0.56	0.93	MraY1
936	26	1.04	37.04	48.3	3.9	1.59	0.83	172.36	0.86	1.62	363	480	158.2	0.8	1.91	0.52	0.95	MraY1
937	27	0.45	42.25	49.03	2.5	0.94	0.61	15.83	0.91	0.98	418	492	23.96	0.68	1.53	0.65	0.87	MraY1
938	28	1.21	5.88	49.71	4.26	1.76	0.88	161.29	0.84	1.79	51	493	153.43	0.92	2.01	0.5	0.93	MraY1
939	1	1.36	48.72	2.28	4.8	1.98	0.87	76.99	0.74	1.99	484	32	72.47	0.92	2.27	0.44	0.9	MraY1
940	2	0.85	36.65	3.65	3.69	1.55	0.7	127.97	0.79	1.63	361	31	132.51	0.78	2.22	0.45	0.9	MraY1
941	3	0.85	26.25	5.12	3.58	1.44	0.75	18.35	0.83	1.52	255	54	23.2	0.8	1.93	0.52	0.92	MraY1
942	4	0.3	28.97	6.56	1.93	0.74	0.52	75.4	1	0.81	288	69	60.26	0.5	1.44	0.7	0.94	MraY1
943	5	0.79	28.01	7.72	3.49	1.4	0.72	146.84	0.82	1.48	273	74	151.7	0.85	1.94	0.52	0.87	MraY1
944	6	0.9	15.06	8.31	3.55	1.44	0.8	150.98	0.9	1.48	144	80	151.7	0.85	1.8	0.56	0.91	MraY1
945	7	0.7	26.99	8.55	3.3	1.31	0.68	17.92	0.81	1.39	264	89	30.26	0.75	1.94	0.52	0.9	MraY1
946	8	0.68	30.95	11.95	3.52	1.48	0.58	169.39	0.69	1.49	303	117	160.35	0.65	2.55	0.39	0.85	MraY1
947	9	0.51	30.85	12.91	2.7	1.11	0.58	174.16	0.88	1.14	303	128	164.74	0.6	1.91	0.52	0.89	MraY1
948	10	0.91	13.23	15.86	3.75	1.45	0.8	128.99	0.82	1.56	127	152	129.81	0.92	1.82	0.55	0.88	MraY1
949	11	1.06	32.87	17.53	3.98	1.67	0.81	176.22	0.84	1.65	321	173	165.96	0.8	2.06	0.49	0.93	MraY1
950	12	1.14	4.14	20.05	4.26	1.71	0.85	72.66	0.79	1.75	38	209	66.37	0.92	2	0.5	0.91	MraY1
951	13	1.21	30.74	20.9	4.23	1.68	0.92	49.23	0.85	1.72	302	216	54.46	0.99	1.84	0.54	0.91	MraY1
952	14	0.88	4.35	24.8	3.89	1.39	0.81	134.41	0.73	1.44	41	241	123.69	0.92	1.73	0.58	0.81	MraY1
953	15	1.04	48.3	26.11	4.03	1.69	0.79	144.42	0.81	1.72	476	256	144.46	0.85	2.15	0.47	0.89	MraY1
954	16	0.97	43.46	26.89	3.78	1.54	0.8	8.84	0.85	1.58	427	271	18.43	0.8	1.93	0.52	0.92	MraY1
955	17	1.28	13.92	31.55	4.51	1.84	0.88	142.5	0.79	1.92	131	310	141.34	0.99	2.09	0.48	0.89	MraY1
956	18	0.96	17.43	32.16	3.9	1.6	0.77	97.22	0.79	1.58	172	314	108.43	0.8	2.09	0.48	0.91	MraY1
957	19	0.93	15.34	32.52	3.75	1.57	0.76	144.9	0.83	1.64	147	320	142.43	0.85	2.07	0.48	0.92	MraY1
958	20	0.86	24.72	37.88	3.46	1.34	0.81	37.64	0.9	1.44	241	382	33.69	0.85	1.65	0.61	0.93	MraY1
959	21	1.24	29.49	39.66	4.51	1.79	0.88	44.15	0.77	1.84	288	402	40.6	0.99	2.02	0.49	0.89	MraY1
960	22	1.02	13.27	48.3	3.98	1.61	0.81	2.06	0.81	1.65	124	484	14.04	0.8	2	0.5	0.91	MraY1
961	23	0.92	2.11	48.89	3.64	1.46	0.8	10.78	0.87	1.49	14	491	19.65	0.8	1.81	0.55	0.94	MraY1
962	24	1.22	37.7	49.13	4.18	1.7	0.92	6.82	0.88	1.71	369	494	20.56	0.9	1.85	0.54	0.94	MraY1
963	25	1.37	9.6	49.46	4.63	1.86	0.94	33.08	0.8	1.94	88	500	34.51	1.03	1.99	0.5	0.92	MraY1
964	1	1.29	29.51	0.84	4.43	1.74	0.94	35.54	0.83	1.78	288	14	38.16	1	1.85	0.54	0.91	MraY1
965	2	0.77	14.69	1.21	3.49	1.47	0.67	145.63	0.8	1.53	140	8	148.39	0.78	2.21	0.45	0.89	MraY1
966	3	0.73	28.54	3.15	3.32	1.29	0.72	57.03	0.83	1.39	282	38	59.74	0.83	1.8	0.56	0.89	MraY1
967	4	1.03	6.14	4.71	3.95	1.58	0.83	162.6	0.83	1.62	54	44	158.2	0.89	1.91	0.52	0.9	MraY1
968	5	0.8	17.11	7.99	3.4	1.36	0.75	57.83	0.87	1.39	168	86	59.74	0.8	1.81	0.55	0.9	MraY1
969	6	1.21	0.7	8.82	4.38	1.75	0.88	85.12	0.79	1.75	6	97	76.76	0.9	1.98	0.5	0.92	MraY1
970	7	0.69	21.95	8.57	3.1	1.23	0.72	99.13	0.9	1.26	217	80	108.43	0.7	1.71	0.58	0.93	MraY1
971	8	0.79	45.21	9.36	3.55	1.41	0.71	150.95	0.79	1.5	446	89	143.13	0.8	1.98	0.51	0.88	MraY1
972	9	0.81	39.39	14.24	3.69	1.47	0.7	33.11	0.75	1.53	388	147	31.61	0.8	2.1	0.48	0.86	MraY1
973	10	1.38	40.22	16.34	4.59	1.84	0.95	149.51	0.82	1.84	394	159	157.62	0.99	1.93	0.52	0.9	MraY1
974	11	0.97	19.52	18.02	4	1.66	0.75	115.07	0.76	1.66	191	173	122.74	0.8	2.22	0.45	0.9	MraY1
975	12	1.64	45.88	18.59	6.28	1.5	1.39	24.16	0.52	1.66	451	182	147.26	1.48	1.08	0.92	0.87	MraY1
976	13	0.75	4.7	20.79	3.3	1.24	0.77	86.78	0.87	1.26	45	202	108.43	0.8	1.62	0.62	0.9	MraY1
977	14	1.01	49.48	22.14	4.03	1.64	0.78	125	0.78	1.64	490	215	127.57	0.86	2.09	0.48	0.89	MraY1
978	15	0.77	30.25	24.12	3.4	1.31	0.75	44.02	0.83	1.36	297	245	36.03	0.85	1.74	0.57	0.88	MraY1
979	16	0.96	48.77	24.62	3.98	1.69	0.72	170.93	0.76	1.65	480	244	165.96	0.76	2.33	0.43	0.9	MraY1
980	17	1.35	22.11	27.99	4.71	1.88	0.91	55.09	0.76	1.89	216	288	57.99	0.97	2.06	0.49	0.89	MraY1
981	18	1.11	28.93	31	4.25	1.81	0.78	45.03	0.77	1.78	282	315	38.16	0.85	2.31	0.43	0.89	MraY1
982	19	1.11	8.85	31.29	4.29	1.76	0.8	64.52	0.76	1.75	84	320	59.04	0.89	2.18	0.46	0.89	MraY1
983	20	1.04	21.09	32.54	3.91	1.56	0.85	134.23	0.85	1.58	206	319	124.7	0.92	1.85	0.54	0.89	MraY1
984	21	0.96	29.13	35.33	3.86	1.56	0.78	18.54	0.81	1.58	284	356	18.43	0.85	1.99	0.5	0.91	MraY1
985	22	0.81	12.89	37.04	3.38	1.33	0.77	27.18	0.89	1.39	123	374	30.26	0.85	1.72	0.58	0.92	MraY1
986	23	1.14	8.45	37.48	4.06	1.52	0.96	67.74	0.87	1.57	81	382	63.43	1.03	1.58	0.63	0.91	MraY1
987	24	1.3	26.92	38.87	4.69	1.92	0.86	27.77	0.74	1.94	261	394	34.51	0.94	2.22	0.45	0.9	MraY1
988	25	0.84	35.2	44.8	3.46	1.35	0.79	126.27	0.88	1.42	347	443	129.29	0.85	1.71	0.58	0.91	MraY1
989	26	1.31	36.86	44.86	4.15	1.48	1.13	44.41	0.96	1.56	363	454	39.81	1.2	1.31	0.76	0.93	MraY1
990	1	1	5.29	2.92	4.09	1.7	0.75	128.05	0.75	1.78	47	22	128.16	0.85	2.27	0.44	0.9	MraY1
991	2	0.37	14.39	5.85	2.3	0.85	0.55	73.57	0.88	0.95	142	63	71.57	0.6	1.53	0.65	0.86	MraY1
992	3	0.37	49.56	6.82	2.36	0.94	0.5	67.19	0.84	1.03	493	73	60.95	0.58	1.88	0.53	0.88	MraY1
993	4	1.22	14.24	7.46	4.32	1.73	0.9	91.5	0.82	1.75	140	66	103.24	0.9	1.93	0.52	0.92	MraY1
994	5	0.98	40.19	7.23	4	1.63	0.77	14.19	0.77	1.65	394	74	14.04	0.82	2.12	0.47	0.89	MraY1
995	6	1.21	17.92	7.97	4.06	1.47	1.05	51.45	0.92	1.58	175	86	55.3	1.13	1.4	0.71	0.93	MraY1
996	7	0.8	40.07	9.84	3.63	1.48	0.69	138.19	0.76	1.5	396	93	126.87	0.83	2.14	0.47	0.84	MraY1
997	8	0.81	6.19	10.44	3.55	1.48	0.7	39.25	0.81	1.5	56	109	36.87	0.78	2.11	0.47	0.89	MraY1
998	9	1.35	7.2	13.9	5.57	2.16	0.79	77.05	0.55	2.38	69	152	75.38	0.88	2.72	0.37	0.85	MraY1
999	10	1.34	48.97	16.24	4.49	1.74	0.98	123.43	0.84	1.8	485	155	123.69	1.05	1.78	0.56	0.91	MraY1
1000	11	1.72	45.91	18.65	6.56	1.59	1.38	47.53	0.5	1.78	453	193	51.84	1.59	1.15	0.87	0.82	MraY1
1001	12	1.07	23.46	20.76	4.18	1.74	0.78	1.63	0.77	1.73	226	209	10.01	0.8	2.23	0.45	0.91	MraY1
1002	13	1.11	47.4	20.85	4.12	1.74	0.81	165.15	0.82	1.75	466	205	156.37	0.86	2.13	0.47	0.92	MraY1
1003	14	1.1	30.38	21.97	4.26	1.74	0.81	109.24	0.76	1.75	300	212	113.63	0.85	2.15	0.47	0.9	MraY1
1004	15	0.48	6.12	21.92	3.1	1.35	0.45	166.71	0.63	1.36	55	217	162.9	0.51	2.97	0.34	0.83	MraY1
1005	16	1.17	5.75	23	4.57	2	0.74	151.5	0.7	1.97	49	225	149.53	0.81	2.7	0.37	0.87	MraY1
1006	17	0.89	45.63	23.12	3.76	1.62	0.7	1.42	0.79	1.55	449	229	165.07	0.7	2.3	0.43	0.93	MraY1
1007	18	0.77	34.25	23.26	3.3	1.35	0.73	178.13	0.89	1.36	336	231	162.9	0.7	1.86	0.54	0.93	MraY1
1008	19	0.34	4.19	24.63	2.16	0.78	0.56	103.12	0.92	0.82	42	242	104.04	0.6	1.39	0.72	0.86	MraY1
1009	20	0.95	49.66	25.99	3.86	1.61	0.75	164.52	0.8	1.62	489	257	158.2	0.81	2.13	0.47	0.9	MraY1
1010	21	0.54	22.5	26.56	2.67	0.9	0.76	172.67	0.95	1	221	263	143.13	0.7	1.19	0.84	0.94	MraY1
1011	22	0.42	23.27	26.61	2.33	0.83	0.65	97.64	0.97	0.92	230	262	130.6	0.6	1.28	0.78	0.94	MraY1
1012	23	0.9	17.96	27.12	3.66	1.48	0.77	26.65	0.84	1.53	173	275	31.61	0.8	1.91	0.52	0.91	MraY1
1013	24	0.85	11.04	28.32	3.78	1.51	0.72	21.86	0.75	1.53	104	287	31.61	0.79	2.1	0.48	0.89	MraY1
1014	25	1.35	13.62	31.73	4.58	1.88	0.92	91.33	0.81	1.84	134	308	102.53	0.9	2.05	0.49	0.94	MraY1
1015	26	1.43	3.65	32.02	4.8	1.96	0.93	11.04	0.78	1.96	27	323	14.74	0.96	2.12	0.47	0.91	MraY1
1016	27	1.09	25.94	33.26	4.15	1.71	0.81	29.2	0.8	1.75	252	337	30.96	0.89	2.12	0.47	0.91	MraY1
1017	28	1.08	3.93	35.36	3.86	1.46	0.94	119.91	0.91	1.53	35	347	121.61	0.98	1.56	0.64	0.93	MraY1
1018	29	1.05	20.5	35.7	4.03	1.7	0.79	37.97	0.81	1.72	198	362	35.54	0.85	2.16	0.46	0.91	MraY1
1019	30	0.93	2.34	36.01	3.83	1.6	0.74	41.78	0.8	1.63	17	365	42.51	0.78	2.15	0.46	0.9	MraY1
1020	31	0.87	45.19	40.14	3.6	1.47	0.76	154.81	0.84	1.53	445	398	148.39	0.85	1.94	0.52	0.91	MraY1
1021	32	0.94	28.46	42.93	3.86	1.61	0.74	152.56	0.79	1.66	278	425	147.26	0.85	2.16	0.46	0.9	MraY1
1022	33	1.1	3.59	45.51	4.31	1.73	0.81	34.02	0.74	1.78	29	460	38.16	0.92	2.14	0.47	0.88	MraY1
1023	34	0.97	29.6	46.15	3.97	1.67	0.74	145.83	0.77	1.72	289	457	144.46	0.85	2.25	0.44	0.9	MraY1
1024	35	0.91	32.61	46.39	3.78	1.54	0.75	9.7	0.8	1.58	319	467	18.43	0.8	2.04	0.49	0.91	MraY1
1025	36	0.81	15.73	46.99	3.46	1.43	0.72	146.05	0.85	1.5	151	465	143.13	0.8	1.97	0.51	0.92	MraY1
1026	37	1.03	11.09	48.53	3.95	1.53	0.86	26.2	0.83	1.57	104	489	26.57	0.92	1.79	0.56	0.9	MraY1
1027	38	0.5	2.55	49.45	2.61	1	0.63	63.5	0.92	1.08	23	499	56.31	0.7	1.58	0.63	0.93	MraY1
1028	39	1.06	3.75	49.88	4.29	1.76	0.77	113.93	0.72	1.75	33	491	120.96	0.85	2.29	0.44	0.89	MraY1
1029	40	1.23	18.77	50.13	4.49	1.82	0.86	64.87	0.77	1.84	183	509	60.64	0.95	2.1	0.48	0.88	MraY1
1030	41	0.6	17.26	50.74	2.98	1.18	0.65	1.3	0.85	1.24	167	509	14.04	0.7	1.82	0.55	0.88	MraY1
1031	1	1.28	23.37	7.57	4.49	1.83	0.89	20.82	0.8	1.84	225	79	22.38	0.95	2.05	0.49	0.91	MraY1
1032	2	0.8	29.73	8.22	3.26	1.22	0.84	67	0.94	1.3	294	88	57.53	0.9	1.45	0.69	0.91	MraY1
1033	3	1.78	45.89	18.41	5.82	1.66	1.37	37.73	0.66	1.84	456	194	60.64	1.48	1.22	0.82	0.84	MraY1
1034	4	0.47	49.21	18.07	2.41	0.82	0.73	170.88	1	0.89	488	179	153.43	0.7	1.12	0.89	0.93	MraY1
1035	5	0.85	6.54	20.24	3.58	1.42	0.76	167.8	0.83	1.46	59	200	164.05	0.8	1.86	0.54	0.91	MraY1
1036	6	1.16	49.34	22.76	4.23	1.73	0.85	151.29	0.82	1.75	486	223	149.04	0.94	2.03	0.49	0.9	MraY1
1037	7	1.29	29.57	24.21	4.49	1.74	0.95	11.56	0.81	1.77	287	244	16.39	1.03	1.84	0.54	0.9	MraY1
1038	8	0.66	4.23	24.77	3.32	1.26	0.67	121.56	0.75	1.39	40	242	120.26	0.8	1.88	0.53	0.86	MraY1
1039	9	1.12	46.95	25.9	4.18	1.69	0.85	170.2	0.81	1.71	461	256	159.44	0.9	1.99	0.5	0.91	MraY1
1040	10	1.37	19.75	28.22	4.57	1.85	0.94	156.59	0.82	1.88	189	278	154.8	0.98	1.97	0.51	0.91	MraY1
1041	11	1.09	45.15	29.78	4.06	1.63	0.85	16.77	0.83	1.66	444	301	25.02	0.92	1.92	0.52	0.9	MraY1
1042	12	1.28	30.42	38.15	4.46	1.87	0.87	169.28	0.81	1.87	295	380	164.48	0.9	2.15	0.47	0.93	MraY1
1043	13	1.14	21.21	39.16	4.2	1.74	0.83	172.99	0.81	1.75	204	389	166.76	0.86	2.09	0.48	0.9	MraY1
1044	14	0.78	15.29	40.01	3.46	1.41	0.71	14.56	0.82	1.46	146	402	15.95	0.77	1.99	0.5	0.89	MraY1
1045	15	0.93	46.55	43.74	3.75	1.45	0.82	168.02	0.83	1.53	458	436	168.69	0.87	1.78	0.56	0.89	MraY1
1046	16	1.55	30.4	44.61	4.75	1.91	1.03	174.09	0.86	1.96	295	443	165.26	1	1.85	0.54	0.95	MraY1
1047	1	0.95	33.2	0.58	3.98	1.71	0.71	176.33	0.75	1.65	324	4	165.96	0.74	2.43	0.41	0.88	MraY1
1048	2	1.03	13.69	1.87	4.04	1.64	0.8	3.84	0.79	1.63	129	20	10.62	0.8	2.05	0.49	0.92	MraY1
1049	3	0.75	6.3	4.55	3.26	1.28	0.74	22.71	0.89	1.34	57	48	26.57	0.84	1.72	0.58	0.89	MraY1
1050	4	0.84	26.98	4.77	3.64	1.54	0.7	4.8	0.8	1.53	262	49	11.31	0.7	2.21	0.45	0.92	MraY1
1051	5	0.75	21.16	6.88	3.32	1.31	0.73	128.01	0.85	1.42	207	63	129.29	0.78	1.81	0.55	0.91	MraY1
1052	6	1.02	35.98	8.4	4.25	1.79	0.72	46.06	0.71	1.78	355	91	51.84	0.85	2.47	0.4	0.84	MraY1
1053	7	0.82	21.57	11.03	5.25	1.84	0.57	125.24	0.37	2.25	207	103	122.28	0.84	3.26	0.31	0.59	MraY1
1054	8	0.41	30.1	11.93	2.44	0.96	0.54	169.24	0.87	1.04	296	118	163.3	0.6	1.77	0.57	0.85	MraY1
1055	9	1.55	36.74	12.3	5.17	2.04	0.97	13.21	0.73	2.06	358	126	14.04	1.1	2.12	0.47	0.88	MraY1
1056	10	0.97	29.28	12.75	4.05	1.7	0.73	140.01	0.74	1.72	286	123	144.46	0.85	2.34	0.43	0.85	MraY1
1057	11	1.22	30.79	13.02	4.29	1.49	1.04	128.4	0.83	1.66	304	123	122.74	1.15	1.44	0.7	0.88	MraY1
1058	12	1.12	2.36	13.2	4.4	1.81	0.79	15.09	0.73	1.8	15	134	19.44	0.85	2.29	0.44	0.87	MraY1
1059	13	1.04	43.32	17.07	4.05	1.72	0.77	140.02	0.8	1.72	426	166	144.46	0.85	2.23	0.45	0.89	MraY1
1060	14	0.97	21.67	17.27	3.84	1.57	0.79	94	0.83	1.55	215	165	104.93	0.8	2	0.5	0.92	MraY1
1061	15	1.14	46.08	18.36	4.77	1.59	0.91	114.48	0.63	1.71	455	177	110.56	1.14	1.75	0.57	0.76	MraY1
1062	16	1.13	45.02	18.79	4.85	1.46	0.98	17.33	0.6	1.65	442	189	165.96	1.25	1.49	0.67	0.75	MraY1
1063	17	0.89	7.13	19.07	3.75	1.52	0.75	51.66	0.8	1.58	67	197	55.3	0.85	2.04	0.49	0.89	MraY1
1064	18	0.84	30.57	23.94	3.69	1.53	0.7	139.58	0.78	1.63	300	234	137.49	0.78	2.2	0.45	0.88	MraY1
1065	19	0.32	4.22	24.67	2.16	0.79	0.52	120.57	0.87	0.86	39	244	125.54	0.58	1.53	0.65	0.84	MraY1
1066	20	1.03	23.9	25.7	4.03	1.7	0.77	53.23	0.8	1.72	234	264	54.46	0.85	2.2	0.45	0.91	MraY1
1067	21	1.08	30.19	28.38	4.12	1.73	0.79	168.09	0.8	1.71	294	281	159.44	0.82	2.18	0.46	0.91	MraY1
1068	22	1.01	18.72	28.56	3.98	1.74	0.74	177.1	0.8	1.73	179	284	169.99	0.7	2.36	0.42	0.94	MraY1
1069	23	0.85	8.22	28.9	3.55	1.47	0.73	146.72	0.85	1.53	76	285	148.39	0.8	2.01	0.5	0.9	MraY1
1070	24	0.64	46.92	31.42	3.1	1.25	0.65	14.91	0.84	1.3	463	316	22.62	0.7	1.93	0.52	0.91	MraY1
1071	25	1.23	30.56	34.11	4.3	1.82	0.86	178.26	0.84	1.77	297	339	163.61	0.8	2.11	0.47	0.96	MraY1
1072	26	0.8	31.42	35.11	3.71	1.6	0.64	47.73	0.73	1.58	310	358	55.3	0.71	2.51	0.4	0.86	MraY1
1073	27	0.95	14.73	36.56	3.89	1.59	0.76	54.61	0.79	1.64	142	372	52.43	0.83	2.1	0.48	0.9	MraY1
1074	28	1.25	22.23	37.74	4.46	1.88	0.84	171.93	0.79	1.84	213	376	167.47	0.87	2.23	0.45	0.91	MraY1
1075	29	1.01	5.71	41.6	4.15	1.64	0.78	19.04	0.74	1.68	49	418	17.35	0.84	2.1	0.48	0.87	MraY1
1076	30	0.98	22.31	42.35	3.9	1.64	0.76	1.06	0.81	1.63	215	425	10.62	0.7	2.17	0.46	0.95	MraY1
1077	31	0.72	45.42	43.51	3.3	1.33	0.69	89.5	0.83	1.33	452	429	102.99	0.7	1.93	0.52	0.91	MraY1
1078	32	1.29	40.04	43.55	4.4	1.78	0.92	172.29	0.84	1.77	392	433	163.61	0.98	1.93	0.52	0.92	MraY1
1079	33	1.53	43.54	43.98	4.66	1.86	1.05	177.47	0.88	1.87	426	438	164.48	1	1.78	0.56	0.95	MraY1
1080	34	1.15	10.07	47.18	4.46	1.81	0.81	80.78	0.73	1.82	100	481	80.54	0.84	2.24	0.45	0.88	MraY1
1081	35	1.17	8.61	47.91	4.32	1.77	0.84	7.92	0.79	1.77	78	482	16.39	0.9	2.11	0.47	0.91	MraY1
1082	36	1.06	2.94	48.14	4.24	1.82	0.74	1.64	0.74	1.77	21	484	16.39	0.7	2.45	0.41	0.94	MraY1
1083	1	0.88	25.64	0.89	3.72	1.53	0.73	7.64	0.8	1.55	249	11	14.93	0.77	2.1	0.48	0.88	MraY1
1084	2	0.86	6.81	1.87	3.52	1.44	0.76	167.56	0.87	1.49	61	16	160.35	0.8	1.9	0.53	0.92	MraY1
1085	3	0.66	9.12	2.37	3.32	1.36	0.62	141.79	0.75	1.49	86	19	137.73	0.75	2.22	0.45	0.86	MraY1
1086	4	0.73	8.59	3.2	3.35	1.46	0.64	142.45	0.82	1.5	80	27	143.13	0.71	2.28	0.44	0.9	MraY1
1087	5	0.74	36.58	9.05	3.4	1.33	0.71	125.87	0.8	1.44	362	85	123.69	0.85	1.88	0.53	0.88	MraY1
1088	6	1.04	41.58	12.18	4.12	1.72	0.77	169.45	0.77	1.71	408	119	159.44	0.83	2.23	0.45	0.89	MraY1
1089	7	0.67	26.32	14.24	3.18	1.27	0.67	76.04	0.83	1.33	261	149	77.01	0.7	1.88	0.53	0.91	MraY1
1090	8	0.83	22.77	14.6	3.69	1.53	0.69	138	0.77	1.63	222	141	137.49	0.78	2.21	0.45	0.88	MraY1
1091	9	1.07	42.71	15.39	4.12	1.69	0.81	169.99	0.79	1.68	419	151	162.65	0.87	2.1	0.48	0.91	MraY1
1092	10	1.99	45.86	18.54	7.04	1.63	1.56	90.21	0.5	1.77	450	183	163.61	1.64	1.04	0.96	0.87	MraY1
1093	11	0.99	18.86	20.92	4.09	1.73	0.73	120.69	0.74	1.75	184	202	120.96	0.83	2.39	0.42	0.89	MraY1
1094	12	0.97	16.26	23.17	3.98	1.67	0.74	0.97	0.77	1.65	155	234	14.04	0.8	2.26	0.44	0.89	MraY1
1095	13	1.08	7.12	24.31	4.09	1.61	0.85	36.42	0.81	1.64	64	247	37.57	0.93	1.88	0.53	0.89	MraY1
1096	14	0.39	5.19	24.48	2.76	1.15	0.43	74.19	0.65	1.21	49	251	65.56	0.53	2.66	0.38	0.82	MraY1
1097	15	0.57	4.24	24.56	2.84	0.97	0.75	133.54	0.89	1.14	38	243	142.13	0.85	1.29	0.77	0.87	MraY1
1098	16	0.78	37.09	24.95	3.5	1.49	0.67	171.76	0.8	1.49	364	247	160.35	0.7	2.24	0.45	0.91	MraY1
1099	17	0.42	36.25	25.73	2.44	0.8	0.67	92.96	0.89	0.91	363	253	96.34	0.7	1.19	0.84	0.85	MraY1
1100	18	1.18	40.66	26.44	4.43	1.88	0.8	127.85	0.76	1.92	401	257	128.66	0.87	2.35	0.43	0.9	MraY1
1101	19	0.43	36.92	26.18	2.44	0.83	0.66	142.52	0.91	0.94	366	258	122.01	0.72	1.24	0.8	0.85	MraY1
1102	20	0.64	36.47	26.99	3.16	1.24	0.66	6.79	0.81	1.26	358	271	18.43	0.7	1.88	0.53	0.9	MraY1
1103	21	0.93	38.21	27.17	3.72	1.52	0.78	170.28	0.84	1.55	374	270	165.07	0.8	1.95	0.51	0.92	MraY1
1104	22	0.92	45.1	27.76	3.7	1.43	0.82	93.91	0.85	1.46	448	271	105.95	0.8	1.75	0.57	0.92	MraY1
1105	23	0.7	37.13	28.15	3.24	1.19	0.75	96.03	0.84	1.26	370	275	108.43	0.8	1.6	0.63	0.89	MraY1
1106	24	1.16	43.61	28.97	4.2	1.72	0.86	162.89	0.82	1.75	428	286	156.37	0.94	2.01	0.5	0.91	MraY1
1107	25	0.67	24.83	30.25	3.12	1.24	0.69	143.54	0.86	1.3	243	299	147.53	0.78	1.79	0.56	0.9	MraY1
1108	26	0.97	17.74	33.44	3.8	1.52	0.82	163.02	0.84	1.55	170	332	165.07	0.89	1.86	0.54	0.91	MraY1
1109	27	0.91	48.15	33.55	3.98	1.68	0.69	4.46	0.72	1.65	473	337	14.04	0.7	2.42	0.41	0.9	MraY1
1110	28	0.47	47.88	34.6	2.5	0.99	0.6	2	0.95	1.04	474	348	16.7	0.6	1.64	0.61	0.9	MraY1
1111	29	1.11	47.34	38.62	4.2	1.72	0.82	171.74	0.79	1.75	465	384	166.76	0.86	2.08	0.48	0.89	MraY1
1112	30	1.21	35.87	39.81	4.4	1.81	0.85	72.15	0.78	1.84	355	407	67.62	0.94	2.14	0.47	0.91	MraY1
1113	31	0.8	37.72	41.33	3.44	1.36	0.75	76.77	0.85	1.39	375	420	68.96	0.8	1.82	0.55	0.91	MraY1
1114	32	0.69	3.65	42.13	3.12	1.24	0.71	151.75	0.89	1.3	31	418	147.53	0.79	1.75	0.57	0.89	MraY1
1115	33	1.01	37.71	43.05	4.06	1.58	0.81	86.53	0.77	1.61	376	422	97.13	0.9	1.95	0.51	0.87	MraY1
1116	34	0.74	36.53	42.9	3.38	1.32	0.71	108.36	0.81	1.39	363	423	111.04	0.79	1.84	0.54	0.9	MraY1
1117	35	0.85	33.06	42.97	3.6	1.46	0.74	130.76	0.82	1.5	326	424	126.87	0.85	1.96	0.51	0.89	MraY1
1118	36	1	34.53	44.15	4.03	1.67	0.76	118.49	0.77	1.66	340	435	122.74	0.8	2.18	0.46	0.88	MraY1
1119	37	1.39	16.26	44.5	4.63	1.87	0.95	159.4	0.82	1.88	154	441	154.8	0.98	1.97	0.51	0.91	MraY1
1120	38	1.11	22.57	44.96	4.26	1.7	0.83	13.39	0.77	1.71	218	453	20.56	0.92	2.03	0.49	0.88	MraY1
1121	39	0.81	12.41	46.99	3.38	1.34	0.77	15.53	0.89	1.39	118	473	21.04	0.8	1.73	0.58	0.93	MraY1
1122	40	1.18	23.67	48.36	4.26	1.73	0.87	173.38	0.82	1.75	228	482	166.76	0.9	1.99	0.5	0.91	MraY1
1123	1	0.88	33.65	1.93	3.75	1.56	0.72	147.31	0.79	1.58	330	15	145.3	0.8	2.18	0.46	0.87	MraY1
1124	2	0.95	35.56	2.04	3.92	1.63	0.74	20.74	0.78	1.66	348	24	25.02	0.82	2.19	0.46	0.91	MraY1
1125	3	0.57	29.04	2.99	2.86	1.1	0.66	26.88	0.87	1.17	285	32	19.98	0.72	1.66	0.6	0.88	MraY1
1126	4	0.97	12.64	4.15	3.87	1.62	0.76	88.54	0.81	1.58	124	49	71.57	0.7	2.12	0.47	0.97	MraY1
1127	5	1.6	34.14	4.43	4.85	1.81	1.13	71.42	0.85	1.9	337	53	71.57	1.21	1.61	0.62	0.9	MraY1
1128	6	0.77	39.61	4.86	3.56	1.55	0.63	92.01	0.77	1.53	395	41	101.31	0.6	2.44	0.41	0.94	MraY1
1129	7	1.06	4.84	8.69	4.17	1.68	0.8	34.08	0.77	1.72	41	92	35.54	0.89	2.09	0.48	0.88	MraY1
1130	8	0.87	9.6	10.19	3.52	1.3	0.86	103.83	0.88	1.39	93	96	111.04	0.9	1.51	0.66	0.91	MraY1
1131	9	1.05	41.16	11.08	4.2	1.76	0.76	27.07	0.75	1.8	404	116	33.69	0.8	2.31	0.43	0.89	MraY1
1132	10	0.62	10.21	11.69	2.9	1.15	0.69	123.58	0.93	1.28	98	112	128.66	0.78	1.67	0.6	0.93	MraY1
1133	11	1.01	42.75	12.29	4.25	1.87	0.69	45.37	0.7	1.84	421	129	40.6	0.78	2.71	0.37	0.86	MraY1
1134	12	0.96	44.04	12.46	3.95	1.56	0.79	51.76	0.77	1.64	434	131	52.43	0.91	1.98	0.51	0.89	MraY1
1135	13	1.29	39.22	12.72	4.59	1.92	0.85	40.73	0.77	1.92	385	134	38.66	0.92	2.25	0.44	0.89	MraY1
1136	14	1.07	35.88	13.11	4.2	1.72	0.79	166.35	0.76	1.71	351	128	159.44	0.85	2.17	0.46	0.88	MraY1
1137	15	0.84	3.47	14.12	3.75	1.56	0.68	27.61	0.75	1.61	28	145	29.74	0.8	2.29	0.44	0.87	MraY1
1138	16	0.72	27.29	17.48	3.24	1.3	0.7	164.04	0.86	1.34	267	172	153.43	0.76	1.85	0.54	0.9	MraY1
1139	17	1.85	45.88	18.58	6.89	1.64	1.44	45.72	0.49	1.75	451	190	30.96	1.56	1.14	0.88	0.86	MraY1
1140	18	0.82	31.14	23.15	3.72	1.51	0.69	65.13	0.74	1.53	307	238	58.39	0.76	2.19	0.46	0.88	MraY1
1141	19	1.33	28.68	23.19	4.52	1.89	0.89	178.91	0.82	1.84	278	230	167.47	0.9	2.12	0.47	0.93	MraY1
1142	20	0.8	41.57	23.24	3.63	1.47	0.69	149.12	0.76	1.53	409	229	148.39	0.76	2.11	0.47	0.86	MraY1
1143	21	0.67	4.25	24.78	3.4	1.3	0.65	122.52	0.73	1.39	40	242	120.26	0.8	1.99	0.5	0.82	MraY1
1144	22	0.64	24.46	25.02	3.26	1.32	0.62	156.67	0.76	1.39	239	247	149.74	0.72	2.13	0.47	0.87	MraY1
1145	23	0.94	37.36	27.2	4.09	1.75	0.68	151.97	0.71	1.75	366	268	149.04	0.8	2.57	0.39	0.84	MraY1
1146	24	0.68	37.08	28.36	3.32	1.44	0.6	162.37	0.77	1.49	364	281	160.35	0.7	2.4	0.42	0.9	MraY1
1147	25	1.29	12.8	29.46	4.4	1.8	0.91	172.58	0.84	1.84	119	293	167.47	0.9	1.98	0.51	0.93	MraY1
1148	26	0.99	14.64	29.6	4	1.66	0.76	179.84	0.78	1.71	138	295	173.29	0.8	2.17	0.46	0.89	MraY1
1149	27	1.07	20.02	29.62	4.04	1.68	0.81	2.41	0.82	1.65	192	294	165.96	0.8	2.06	0.49	0.93	MraY1
1150	28	0.61	32.47	29.71	3	1.25	0.62	134.65	0.85	1.28	321	292	128.66	0.71	2.02	0.49	0.87	MraY1
1151	29	0.86	32	35.58	3.6	1.44	0.76	40.98	0.83	1.5	314	360	36.87	0.85	1.9	0.53	0.9	MraY1
1152	30	0.84	29.72	37.22	3.52	1.35	0.79	22.96	0.85	1.39	291	375	21.04	0.85	1.71	0.59	0.91	MraY1
1153	31	1.14	46.64	40.88	4.25	1.74	0.84	33.96	0.79	1.75	459	413	30.96	0.91	2.08	0.48	0.88	MraY1
1154	32	1.09	30.79	41.4	4.15	1.66	0.84	118.25	0.8	1.72	303	407	125.54	0.89	1.98	0.51	0.9	MraY1
1155	33	0.92	30.62	43.11	3.86	1.56	0.75	101.07	0.77	1.63	305	423	100.62	0.8	2.09	0.48	0.9	MraY1
1156	34	0.63	31.66	43.13	3.12	1.23	0.65	118.74	0.81	1.3	313	426	122.47	0.72	1.88	0.53	0.88	MraY1
1157	35	1.15	41.29	44.81	4.32	1.77	0.83	15.39	0.77	1.79	405	452	26.57	0.89	2.13	0.47	0.89	MraY1
1158	36	0.89	11.58	45.08	3.6	1.48	0.76	158.89	0.86	1.52	109	448	156.8	0.85	1.94	0.51	0.91	MraY1
1159	1	0.86	10.74	2.88	3.64	1.49	0.73	166.29	0.82	1.49	100	27	160.35	0.78	2.03	0.49	0.91	MraY1
1160	2	0.77	6.22	4.29	3.4	1.38	0.71	52.81	0.83	1.44	59	49	56.31	0.78	1.93	0.52	0.91	MraY1
1161	3	0.62	18.45	4.5	2.98	1.17	0.68	49.48	0.88	1.22	181	50	55.01	0.78	1.72	0.58	0.89	MraY1
1162	4	0.74	23.47	6.29	3.32	1.35	0.7	140.23	0.84	1.42	229	59	140.71	0.78	1.92	0.52	0.91	MraY1
1163	5	1.36	33.66	6.77	4.83	1.98	0.87	22.84	0.73	1.97	328	72	23.96	0.95	2.27	0.44	0.88	MraY1
1164	6	1.24	37.51	7.18	4.32	1.67	0.95	76.69	0.83	1.71	372	80	69.44	0.99	1.77	0.57	0.92	MraY1
1165	7	1.18	30.35	7.5	4.79	2.01	0.75	33.01	0.65	2.02	295	80	32.91	0.86	2.68	0.37	0.83	MraY1
1166	8	1.08	11.4	9.82	4.3	1.77	0.78	11.3	0.74	1.75	106	102	23.63	0.8	2.27	0.44	0.9	MraY1
1167	9	1.07	33.15	10.99	4.35	1.84	0.74	162.09	0.71	1.84	323	107	157.62	0.82	2.47	0.4	0.87	MraY1
1168	10	0.72	13.77	14.68	3.18	1.28	0.72	19.18	0.89	1.34	132	150	26.57	0.79	1.78	0.56	0.91	MraY1
1169	11	0.69	13.6	15.76	3.38	1.45	0.6	166.57	0.76	1.46	129	156	164.05	0.68	2.4	0.42	0.88	MraY1
1170	12	0.76	27.65	16.19	3.4	1.4	0.69	21.7	0.82	1.43	270	165	24.78	0.76	2.03	0.49	0.88	MraY1
1171	13	1.31	45.96	18.63	5.68	1.52	1.1	43.58	0.51	1.66	455	193	57.26	1.34	1.39	0.72	0.74	MraY1
1172	14	0.56	9.51	19.01	2.9	1.15	0.62	83.79	0.84	1.24	94	196	75.96	0.6	1.86	0.54	0.91	MraY1
1173	15	0.63	43.08	19.57	3.07	1.27	0.63	82.69	0.84	1.3	428	202	67.38	0.6	2.01	0.5	0.95	MraY1
1174	16	1.53	3.95	20.71	4.77	1.8	1.08	40.75	0.85	1.89	32	212	32.01	1.2	1.66	0.6	0.92	MraY1
1175	17	1.05	10.6	23.91	3.92	1.56	0.85	117.28	0.86	1.66	102	232	122.74	0.94	1.83	0.55	0.94	MraY1
1176	18	0.68	19.99	23.94	3.36	1.51	0.57	178.45	0.76	1.43	193	238	167.91	0.6	2.62	0.38	0.91	MraY1
1177	19	1.32	28.5	24.81	4.46	1.71	0.98	176.03	0.83	1.75	276	246	166.76	1	1.74	0.58	0.92	MraY1
1178	20	0.81	3.51	25.07	3.3	1.23	0.84	91.04	0.94	1.26	33	245	108.43	0.8	1.47	0.68	0.94	MraY1
1179	21	0.72	31.87	26.29	3.4	1.38	0.66	64.86	0.78	1.43	316	269	65.22	0.76	2.09	0.48	0.87	MraY1
1180	22	0.84	10.71	26.86	3.55	1.34	0.8	143.23	0.84	1.42	102	264	140.71	0.89	1.67	0.6	0.87	MraY1
1181	23	0.98	49.68	27.08	3.95	1.56	0.8	26.57	0.79	1.58	490	275	34.7	0.85	1.96	0.51	0.88	MraY1
1182	24	0.41	24.15	29.05	2.32	0.85	0.62	150.59	0.96	0.95	237	289	161.57	0.67	1.37	0.73	0.85	MraY1
1183	25	1.15	25.68	29.9	4	1.51	0.97	163.76	0.9	1.58	249	297	161.57	1	1.56	0.64	0.92	MraY1
1184	26	1.13	12.73	30.73	4.26	1.78	0.81	177.05	0.78	1.75	119	305	166.76	0.8	2.21	0.45	0.91	MraY1
1185	27	0.93	13.46	33.54	3.95	1.65	0.72	32.2	0.75	1.66	128	340	32.74	0.8	2.3	0.44	0.89	MraY1
1186	28	0.9	31.34	35.83	3.75	1.48	0.77	47.05	0.81	1.56	308	364	50.19	0.85	1.91	0.52	0.89	MraY1
1187	29	1.32	11.47	36.34	4.46	1.75	0.96	70.53	0.83	1.79	110	371	63.43	1.05	1.83	0.55	0.91	MraY1
1188	30	1.04	23.58	37.75	4.14	1.75	0.76	134.83	0.76	1.77	230	371	132.71	0.78	2.32	0.43	0.89	MraY1
1189	31	1.15	2.8	38.9	4.1	1.69	0.87	0.73	0.86	1.65	20	387	165.96	0.8	1.95	0.51	0.96	MraY1
1190	32	0.73	37.51	40.99	3.36	1.44	0.64	87.47	0.81	1.43	374	417	77.91	0.6	2.24	0.45	0.95	MraY1
1191	33	1.11	1.44	44.76	3.97	1.48	0.96	46.93	0.89	1.56	9	453	45	0.99	1.55	0.65	0.9	MraY1
1192	34	1.65	50.03	45.2	5.09	2.07	1.02	4.97	0.8	2.04	490	453	11.31	1	2.04	0.49	0.93	MraY1
1193	35	0.69	45.91	45.86	3.12	1.22	0.72	138.65	0.89	1.35	454	454	138.01	0.78	1.71	0.59	0.9	MraY1
1194	36	0.8	38.15	46.93	3.44	1.36	0.75	100.9	0.85	1.39	379	463	111.04	0.8	1.82	0.55	0.91	MraY1
1195	37	0.72	15.21	50.01	3.18	1.31	0.7	156.02	0.89	1.39	146	497	149.74	0.79	1.87	0.53	0.92	MraY1
1196	38	1.14	18.43	50.19	4.46	1.87	0.78	175.05	0.72	1.84	175	500	167.47	0.8	2.41	0.42	0.89	MraY1
1197	39	0.51	38.77	50.48	2.59	0.87	0.75	110.13	0.96	1	385	501	126.87	0.7	1.16	0.86	0.96	MraY1
1198	1	1.07	17.19	1.58	4.25	1.76	0.78	50.35	0.74	1.78	166	22	51.84	0.85	2.27	0.44	0.87	PBP2
1199	2	0.9	9.57	4.16	3.78	1.38	0.83	85.31	0.79	1.49	93	48	70.35	0.9	1.66	0.6	0.89	PBP2
1200	3	1.25	23.57	4.35	4.35	1.69	0.94	159.77	0.83	1.71	228	40	159.44	0.98	1.8	0.56	0.9	PBP2
1201	4	1.32	25.74	5.32	4.66	1.94	0.87	15.19	0.76	1.93	248	56	21.25	0.92	2.24	0.45	0.92	PBP2
1202	5	0.33	9.2	5.49	2.01	0.67	0.63	81.87	1	0.76	90	58	66.8	0.6	1.07	0.93	0.9	PBP2
1203	6	1.31	31.25	5.73	4.46	1.78	0.94	178.82	0.83	1.75	304	55	166.76	0.9	1.9	0.53	0.94	PBP2
1204	7	0.99	27.95	8.63	3.98	1.59	0.79	11.22	0.79	1.58	272	88	18.43	0.84	2.02	0.5	0.89	PBP2
1205	8	1.09	42.99	9.19	4.03	1.63	0.85	52.84	0.84	1.66	425	99	57.26	0.92	1.93	0.52	0.91	PBP2
1206	9	1.27	26.91	15.25	4.59	1.91	0.85	52.59	0.76	1.89	264	160	57.99	0.99	2.25	0.44	0.86	PBP2
1207	10	0.5	4.81	14.95	2.64	0.87	0.73	142.01	0.9	0.98	43	148	156.04	0.8	1.18	0.84	0.88	PBP2
1208	11	0.74	4.07	15.53	3.26	1.1	0.86	56.98	0.87	1.21	37	160	65.56	0.92	1.29	0.78	0.9	PBP2
1209	12	1.29	20.01	17.55	4.57	1.86	0.88	33.73	0.78	1.86	192	180	36.25	0.96	2.1	0.48	0.89	PBP2
1210	13	1.4	45.94	18.61	6.04	1.48	1.2	60.26	0.48	1.63	458	194	79.38	1.39	1.23	0.81	0.79	PBP2
1211	14	1.4	1.54	20.37	4.8	1.91	0.93	15.34	0.76	1.9	6	206	18.43	1.01	2.05	0.49	0.89	PBP2
1212	15	0.7	35.52	22.56	3.26	1.21	0.73	53.1	0.83	1.3	352	231	57.53	0.85	1.66	0.6	0.87	PBP2
1213	16	0.99	46.05	25.5	4.06	1.65	0.76	15.01	0.75	1.66	453	259	25.02	0.85	2.17	0.46	0.86	PBP2
1214	17	1.15	40.5	27.99	4.4	1.81	0.81	104.54	0.75	1.8	402	271	109.44	0.88	2.24	0.45	0.89	PBP2
1215	18	1.02	37.35	30.7	4.23	1.71	0.76	28.08	0.72	1.7	366	311	28.07	0.85	2.25	0.44	0.84	PBP2
1216	19	1.15	21.13	33.88	4.31	1.75	0.84	37.3	0.78	1.78	204	344	38.16	0.93	2.09	0.48	0.86	PBP2
1217	20	1.24	12.97	34.18	4.23	1.58	1	48.52	0.87	1.64	124	348	52.43	1.06	1.59	0.63	0.91	PBP2
1218	21	1.26	14.15	35.91	4.29	1.72	0.93	49.21	0.86	1.78	136	366	51.84	0.99	1.84	0.54	0.93	PBP2
1219	22	1.29	33.42	37.72	4.4	1.66	0.99	18.07	0.84	1.71	326	379	20.56	1.07	1.67	0.6	0.91	PBP2
1220	23	0.78	32.4	38.77	3.57	1.52	0.65	126.34	0.77	1.53	320	381	121.61	0.73	2.34	0.43	0.85	PBP2
1221	1	1.19	33.92	2.78	4.15	1.66	0.92	155.98	0.87	1.7	332	24	151.93	0.98	1.81	0.55	0.92	PBP2
1222	2	0.77	50.43	3.69	3.18	1.16	0.85	13.65	0.96	1.25	499	40	28.61	0.9	1.36	0.73	0.92	PBP2
1223	3	1.08	10.57	7.99	3.72	1.25	1.1	76.48	0.98	1.34	103	86	63.43	1.1	1.14	0.88	0.94	PBP2
1224	4	0.97	9.2	9.3	3.86	1.51	0.82	66.41	0.82	1.57	88	100	63.43	0.89	1.84	0.54	0.9	PBP2
1225	5	1.07	9.46	11.79	3.98	1.44	0.95	3.17	0.85	1.52	87	121	23.2	1	1.51	0.66	0.91	PBP2
1226	6	0.41	7.64	11.99	2.3	0.75	0.7	91.48	0.98	0.85	75	124	69.44	0.7	1.07	0.94	0.88	PBP2
1227	7	0.96	47.79	12.46	3.75	1.39	0.88	32.5	0.86	1.44	472	128	33.69	0.98	1.59	0.63	0.9	PBP2
1228	8	0.57	8.21	12.67	2.84	0.95	0.77	160.53	0.89	1.08	77	124	146.31	0.8	1.24	0.81	0.88	PBP2
1229	9	0.98	36.64	13.2	3.97	1.55	0.8	40.33	0.78	1.58	359	136	34.7	0.92	1.93	0.52	0.86	PBP2
1230	10	0.77	46.84	13.59	3.63	1.49	0.66	142.78	0.73	1.5	463	130	143.13	0.83	2.26	0.44	0.81	PBP2
1231	11	1.22	31.76	14.24	4.31	1.73	0.9	124.49	0.82	1.75	313	135	120.96	0.97	1.92	0.52	0.91	PBP2
1232	12	1.02	47.06	14.89	3.95	1.48	0.88	122.18	0.82	1.57	468	142	116.57	0.98	1.68	0.59	0.9	PBP2
1233	13	1.37	4.37	15.51	4.68	1.93	0.9	139.69	0.79	1.94	35	150	145.49	0.99	2.13	0.47	0.89	PBP2
1234	14	0.56	46.25	18.44	3.26	1.19	0.6	107.26	0.66	1.3	458	179	112.62	0.73	1.98	0.51	0.78	PBP2
1235	15	0.33	45.61	19.01	2.44	0.89	0.47	146.53	0.7	1	453	186	143.13	0.55	1.88	0.53	0.8	PBP2
1236	16	1.29	50.33	22.9	4.49	1.69	0.97	102.18	0.81	1.8	501	221	109.44	1	1.74	0.57	0.92	PBP2
1237	17	1.06	24.33	25.43	4.35	1.63	0.83	86.28	0.71	1.71	242	245	96.71	0.99	1.97	0.51	0.83	PBP2
1238	18	0.99	18.16	28.34	3.92	1.61	0.78	73.68	0.81	1.62	179	291	68.2	0.85	2.05	0.49	0.9	PBP2
1239	19	0.69	31.22	28.27	3.04	1.09	0.8	115.03	0.94	1.22	309	278	124.99	0.8	1.36	0.74	0.92	PBP2
1240	20	1.31	10.51	31.26	4.46	1.79	0.93	76.66	0.83	1.8	102	321	70.56	0.97	1.92	0.52	0.92	PBP2
1241	21	1.04	33.2	39.13	3.92	1.51	0.87	177.97	0.85	1.55	324	389	165.07	0.9	1.73	0.58	0.92	PBP2
1242	22	1.21	33.39	40.87	4.24	1.65	0.93	74.5	0.85	1.7	330	416	61.93	0.98	1.77	0.56	0.93	PBP2
1243	23	0.88	19.22	45.88	3.69	1.44	0.78	154.37	0.81	1.49	185	457	160.35	0.84	1.85	0.54	0.87	PBP2
1244	24	0.83	4.47	48.37	3.38	1.2	0.88	20.64	0.91	1.3	39	487	22.62	0.9	1.37	0.73	0.91	PBP2
1245	25	0.49	5.93	48.15	2.67	1.16	0.54	0	0.86	1.14	54	480	164.74	0.5	2.16	0.46	0.94	PBP2
1246	26	1.35	29.27	49.82	4.6	1.84	0.93	106.24	0.8	1.84	289	490	112.38	1.03	1.97	0.51	0.9	PBP2
1247	1	1.07	17.59	1.83	4.06	1.56	0.87	100.39	0.81	1.63	174	11	100.62	0.9	1.78	0.56	0.91	PBP2
1248	2	1.23	13.35	6	4.23	1.73	0.9	48.3	0.86	1.78	128	67	51.84	0.92	1.92	0.52	0.94	PBP2
1249	3	1.02	39.19	9.24	4.17	1.67	0.78	48.04	0.74	1.7	386	98	49.76	0.92	2.15	0.46	0.85	PBP2
1250	4	1.13	1.86	10.87	4.49	1.71	0.84	89.16	0.71	1.73	18	117	79.99	0.9	2.02	0.49	0.86	PBP2
1251	5	0.68	31.57	11.93	2.98	1.01	0.85	98.09	0.96	1.12	313	114	116.57	0.9	1.18	0.84	0.9	PBP2
1252	6	1.12	45.58	11.98	4.06	1.62	0.88	160.76	0.85	1.66	448	117	154.98	0.95	1.84	0.54	0.91	PBP2
1253	7	1.22	47.77	12.94	4.46	1.85	0.84	16.18	0.77	1.84	469	133	22.38	0.92	2.19	0.46	0.9	PBP2
1254	8	0.32	31.21	13.13	1.96	0.69	0.59	69.71	1	0.76	311	135	66.8	0.6	1.18	0.85	0.9	PBP2
1255	9	0.86	49.92	16.28	3.92	1.6	0.69	9.02	0.7	1.58	492	165	18.43	0.75	2.33	0.43	0.87	PBP2
1256	10	1.72	45.88	18.6	6.58	1.57	1.39	44.57	0.5	1.7	452	191	40.24	1.54	1.13	0.88	0.85	PBP2
1257	11	0.82	4.72	21.13	3.8	1.38	0.76	26.38	0.71	1.57	41	214	26.57	0.89	1.82	0.55	0.82	PBP2
1258	12	0.57	3.49	21.87	2.84	1.06	0.68	30.94	0.89	1.17	30	222	30.96	0.78	1.55	0.65	0.89	PBP2
1259	13	0.42	49.27	22.46	2.3	0.78	0.69	85.14	1	0.85	491	221	110.56	0.7	1.14	0.88	0.9	PBP2
1260	14	0.51	26.8	22.6	2.52	0.84	0.78	153.92	1	0.95	263	225	161.57	0.8	1.08	0.93	0.89	PBP2
1261	15	0.71	26.05	23.2	3.06	1.06	0.85	68.39	0.95	1.17	258	237	70.02	0.9	1.24	0.81	0.9	PBP2
1262	16	0.65	48.69	23.17	2.92	0.96	0.86	34.45	0.96	1.04	482	233	16.7	0.9	1.11	0.9	0.9	PBP2
1263	17	0.3	4.17	24.64	1.93	0.74	0.52	104.6	1	0.81	40	243	119.74	0.5	1.44	0.7	0.94	PBP2
1264	18	1.2	42.01	25.2	4.39	1.8	0.85	33.95	0.78	1.8	412	256	33.69	0.92	2.12	0.47	0.88	PBP2
1265	19	1.1	23.56	27.98	4.46	1.86	0.75	13.14	0.69	1.87	226	282	15.52	0.86	2.48	0.4	0.86	PBP2
1266	20	1	9.43	28.81	3.64	1.26	1.01	28.58	0.95	1.39	88	291	30.26	1	1.26	0.8	0.94	PBP2
1267	21	0.52	8.14	28.79	2.58	0.94	0.7	155.1	0.98	1.03	77	285	150.95	0.76	1.34	0.74	0.89	PBP2
1268	22	0.86	9.44	30.46	3.52	1.17	0.93	16.3	0.87	1.3	88	307	32.47	1	1.26	0.8	0.89	PBP2
1269	23	0.56	8.97	31.3	2.81	0.94	0.76	129.43	0.89	1.08	87	308	123.69	0.8	1.23	0.82	0.9	PBP2
1270	24	0.57	6.65	33.75	2.84	1.04	0.7	142.68	0.89	1.14	62	334	142.13	0.76	1.48	0.68	0.88	PBP2
1271	25	1.08	8.14	34.47	4.03	1.58	0.87	148.35	0.84	1.61	74	341	150.26	0.97	1.81	0.55	0.87	PBP2
1272	26	0.69	20.91	37.12	3.49	1.4	0.63	32.12	0.71	1.48	203	374	28.3	0.78	2.24	0.45	0.84	PBP2
1273	27	1.32	14.87	41.18	4.6	1.76	0.96	78.97	0.78	1.8	146	421	70.56	1	1.84	0.54	0.91	PBP2
1274	28	0.49	43.46	41.24	2.55	0.84	0.74	116.91	0.95	0.95	433	408	108.43	0.78	1.14	0.88	0.85	PBP2
1275	29	1.08	34.96	41.8	3.89	1.49	0.92	41.73	0.9	1.53	343	422	31.61	0.99	1.62	0.62	0.91	PBP2
1276	30	0.52	42.78	41.74	2.66	0.83	0.8	8.07	0.92	0.95	424	415	161.57	0.85	1.04	0.96	0.87	PBP2
1277	31	0.97	10.77	42.98	3.66	1.4	0.88	154.91	0.91	1.48	101	426	151.7	0.98	1.58	0.63	0.92	PBP2
1278	32	1.23	36.15	43.52	4.23	1.68	0.93	49.98	0.86	1.72	356	442	54.46	0.99	1.8	0.55	0.92	PBP2
1279	33	1.39	12.96	49.75	4.79	2.02	0.88	47.82	0.76	2	123	505	53.13	0.95	2.3	0.43	0.88	PBP2
1280	1	1.22	36.61	8.51	4.15	1.59	0.98	5.67	0.89	1.68	358	87	17.35	1	1.62	0.62	0.92	PBP2
1281	2	0.6	35.09	8.67	2.84	1.03	0.74	8.46	0.94	1.08	346	89	21.8	0.8	1.38	0.72	0.9	PBP2
1282	3	0.73	3.91	11.7	3.23	1.1	0.84	45.98	0.88	1.21	33	119	24.44	0.85	1.31	0.76	0.87	PBP2
1283	4	0.61	3.28	12.54	2.86	0.96	0.81	63.19	0.94	1.04	30	130	73.3	0.85	1.2	0.84	0.9	PBP2
1284	5	1.54	11.6	18.28	4.72	1.87	1.05	87.74	0.87	1.87	114	192	74.48	1	1.78	0.56	0.95	PBP2
1285	6	1.36	11.78	22.03	4.59	1.86	0.93	48.4	0.81	1.91	111	227	47.12	0.99	2	0.5	0.89	PBP2
1286	7	0.46	4.17	24.74	2.5	0.92	0.64	111.94	0.93	0.98	40	243	113.96	0.7	1.45	0.69	0.88	PBP2
1287	8	1.16	20.45	29.88	4.34	1.78	0.83	131.01	0.78	1.78	200	291	128.16	0.92	2.15	0.47	0.86	PBP2
1288	9	0.92	37.15	31.98	3.66	1.34	0.88	52.49	0.86	1.44	367	326	56.31	0.98	1.52	0.66	0.9	PBP2
1289	10	1.52	34.24	32.51	4.97	1.83	1.06	16.46	0.77	1.87	333	328	15.52	1.15	1.73	0.58	0.89	PBP2
1290	11	1.3	49.1	38.51	4.29	1.53	1.08	9.76	0.89	1.62	483	388	21.8	1.2	1.41	0.71	0.91	PBP2
1291	12	1.3	19.3	42.14	4.46	1.77	0.94	99.4	0.82	1.77	190	413	106.39	0.96	1.89	0.53	0.91	PBP2
1292	13	1.3	12.96	49.99	4.43	1.72	0.96	33.82	0.83	1.75	122	504	30.96	1.07	1.78	0.56	0.89	PBP2
1293	1	1.26	21.05	12.72	4.29	1.61	0.99	172.91	0.86	1.73	202	127	169.99	1	1.62	0.62	0.92	PBP2
1294	2	0.36	22.35	12.91	2.07	0.76	0.6	180	1	0.81	220	127	150.26	0.6	1.27	0.79	0.92	PBP2
1295	3	1	32.24	15.48	3.83	1.38	0.92	70.08	0.86	1.46	320	162	74.05	1.01	1.49	0.67	0.87	PBP2
1296	4	1.12	31.27	16.39	4.09	1.46	0.98	129.08	0.84	1.61	308	157	119.74	1.12	1.49	0.67	0.88	PBP2
1297	5	1.23	40.19	17.22	4.65	1.87	0.84	127.86	0.71	1.86	397	164	126.25	0.94	2.24	0.45	0.84	PBP2
1298	6	1.79	45.89	18.61	6.67	1.6	1.43	39.99	0.51	1.72	451	190	35.54	1.55	1.12	0.89	0.85	PBP2
1299	7	0.33	31.73	18.17	2.21	0.86	0.49	13.57	0.85	0.95	313	184	18.43	0.5	1.77	0.56	0.88	PBP2
1300	8	1.23	5.39	20.12	4.4	1.72	0.91	164.76	0.8	1.71	46	198	159.44	0.95	1.89	0.53	0.89	PBP2
1301	9	1.59	1.5	20.71	5.12	2.04	0.99	88.27	0.76	1.99	12	217	72.47	1	2.05	0.49	0.91	PBP2
1302	10	0.84	8.67	27.08	3.46	1.31	0.82	144.86	0.88	1.39	81	267	149.74	0.92	1.6	0.62	0.9	PBP2
1303	11	1.44	2.9	28.1	4.55	1.75	1.05	15.66	0.88	1.8	20	284	19.44	1.1	1.67	0.6	0.94	PBP2
1304	12	1.27	20.32	28.86	4.49	1.75	0.92	109.61	0.79	1.77	201	280	106.39	0.98	1.9	0.53	0.9	PBP2
1305	13	1.35	9.96	29.34	4.43	1.62	1.06	169.66	0.87	1.77	92	290	163.61	1.1	1.53	0.65	0.92	PBP2
1306	14	0.36	11.48	29.61	2.16	0.78	0.59	162.23	0.97	0.86	111	294	144.46	0.6	1.33	0.75	0.88	PBP2
1307	15	0.82	37.01	35.66	3.72	1.54	0.68	11.09	0.74	1.55	363	359	14.93	0.74	2.26	0.44	0.87	PBP2
1308	16	1.57	15.91	36.97	4.95	1.94	1.03	178.53	0.81	1.94	149	368	168.11	1.1	1.88	0.53	0.9	PBP2
1309	17	0.39	14.44	36.9	2.21	0.78	0.64	2.24	1	0.85	140	370	20.56	0.6	1.22	0.82	0.92	PBP2
1310	18	1.32	16.84	43.46	4.45	1.78	0.94	125.42	0.84	1.8	163	427	123.69	1.06	1.88	0.53	0.89	PBP2
1311	1	1.48	6.2	5.32	4.55	1.75	1.08	100.87	0.9	1.8	59	45	109.44	1.1	1.63	0.61	0.94	PBP2
1312	2	1.15	21.21	13.06	4.37	1.7	0.86	153.85	0.76	1.75	205	125	149.04	0.96	1.97	0.51	0.86	PBP2
1313	3	1.99	45.88	18.57	5.11	1.62	1.56	32.38	0.96	1.72	452	191	35.54	1.6	1.04	0.96	0.93	PBP2
1314	4	0.67	38.93	18.47	3.06	1.19	0.72	114.93	0.9	1.3	387	179	112.62	0.8	1.66	0.6	0.9	PBP2
1315	5	0.95	33.97	19.12	3.58	1.24	0.97	171.54	0.93	1.36	335	187	143.97	1	1.28	0.78	0.92	PBP2
1316	6	0.46	4.19	24.74	2.56	0.97	0.6	101.77	0.89	1.04	41	242	106.7	0.6	1.62	0.62	0.91	PBP2
1317	7	1.14	30	26.14	4.11	1.7	0.85	136.29	0.85	1.72	293	256	144.46	0.92	1.99	0.5	0.9	PBP2
1318	8	0.35	40.31	27.86	2.07	0.77	0.58	120.91	1	0.86	401	275	125.54	0.6	1.34	0.74	0.93	PBP2
1319	9	0.98	41.27	28.86	3.89	1.56	0.8	138.29	0.82	1.64	406	284	142.43	0.85	1.96	0.51	0.9	PBP2
1320	10	1.05	40.36	29.7	4.06	1.59	0.84	151.88	0.8	1.66	397	292	147.26	0.93	1.9	0.53	0.88	PBP2
1321	11	0.93	29.93	30.07	3.6	1.38	0.86	139.6	0.9	1.49	295	295	132.27	0.92	1.6	0.62	0.91	PBP2
1322	12	1.37	34.41	30.39	4.71	1.94	0.9	149.53	0.78	1.97	336	299	149.53	0.98	2.16	0.46	0.9	PBP2
1323	13	0.94	31.75	30.49	3.89	1.56	0.77	144.34	0.78	1.61	311	301	150.26	0.88	2.02	0.49	0.87	PBP2
1324	14	1.47	22.9	31.71	4.65	1.78	1.05	148.03	0.85	1.84	221	312	150.64	1.16	1.7	0.59	0.9	PBP2
1325	15	0.32	31.04	31.34	2.01	0.71	0.57	100.87	0.99	0.76	309	310	113.2	0.6	1.23	0.81	0.89	PBP2
1326	16	1.12	30.14	31.77	4.06	1.43	0.99	136.05	0.85	1.63	295	312	132.51	1.12	1.44	0.69	0.9	PBP2
1327	17	0.56	31.77	31.84	2.67	0.95	0.75	175.23	0.99	1	314	315	143.13	0.7	1.25	0.8	0.95	PBP2
1328	18	0.44	42.57	32.86	2.36	0.8	0.7	37.94	1	0.94	422	331	32.01	0.7	1.14	0.87	0.9	PBP2
1329	19	0.5	43.25	33.29	2.61	0.93	0.69	100.84	0.92	1.03	430	328	119.05	0.7	1.36	0.74	0.91	PBP2
1330	20	1.22	26.22	35.44	4.37	1.74	0.89	37.56	0.8	1.75	255	359	30.96	1.01	1.95	0.51	0.87	PBP2
1331	21	0.63	24.92	36.42	2.96	1.1	0.73	32.24	0.91	1.22	244	368	34.99	0.8	1.5	0.66	0.93	PBP2
1332	22	1.03	20.5	37.22	3.95	1.45	0.9	126.61	0.83	1.56	201	366	129.81	0.99	1.61	0.62	0.9	PBP2
1333	23	1.17	7.54	40.94	4.11	1.6	0.93	128.15	0.87	1.61	72	402	119.74	0.98	1.71	0.58	0.91	PBP2
1334	24	0.73	22.6	41.27	3.32	1.29	0.72	7.93	0.83	1.36	220	415	17.1	0.8	1.79	0.56	0.88	PBP2
1335	25	1.22	48.23	42.53	4.35	1.64	0.95	113.4	0.81	1.7	479	418	118.07	1.07	1.72	0.58	0.88	PBP2
1336	26	0.79	23.03	43.06	3.4	1.34	0.75	112.63	0.86	1.39	228	424	111.04	0.8	1.78	0.56	0.89	PBP2
1337	27	0.88	18.69	45.16	3.77	1.54	0.73	127.43	0.78	1.58	183	445	124.7	0.83	2.13	0.47	0.87	PBP2
1338	1	0.82	28.85	0.66	3.86	1.48	0.7	19.95	0.69	1.57	281	11	26.57	0.85	2.1	0.48	0.84	PBP2
1339	2	1.09	1.31	5.58	4.31	1.8	0.77	150.76	0.74	1.79	5	52	153.43	0.85	2.33	0.43	0.86	PBP2
1340	3	1.05	50.11	12.54	4.23	1.68	0.8	39.24	0.74	1.77	495	131	42.71	0.92	2.11	0.47	0.87	PBP2
1341	4	1.55	34.89	13.6	5.11	2.06	0.96	59.44	0.75	2.06	344	145	60.95	1.01	2.15	0.46	0.89	PBP2
1342	5	1.18	23.41	17.1	4.31	1.75	0.86	126.55	0.8	1.75	230	163	120.96	0.93	2.04	0.49	0.88	PBP2
1343	6	0.37	4.12	24.71	2.21	0.76	0.62	97.24	0.95	0.82	41	243	104.04	0.6	1.23	0.82	0.89	PBP2
1344	7	0.31	4.23	25.8	2.01	0.72	0.55	58.13	0.96	0.81	40	261	60.26	0.6	1.31	0.76	0.89	PBP2
1345	8	1.28	11.35	27.12	4.51	1.83	0.89	140.14	0.79	1.84	107	264	130.6	0.99	2.07	0.48	0.88	PBP2
1346	9	1.04	37.1	32.93	3.97	1.62	0.82	143.6	0.83	1.64	365	324	142.43	0.88	1.99	0.5	0.89	PBP2
1347	10	1.29	17.48	35.73	4.35	1.72	0.96	158.15	0.86	1.75	167	353	149.04	1.01	1.8	0.56	0.91	PBP2
1348	11	1.3	14.36	36.52	4.37	1.73	0.95	148.24	0.86	1.75	136	361	149.04	1.03	1.82	0.55	0.9	PBP2
1349	12	1.11	19.08	42.44	4.23	1.78	0.79	54.99	0.78	1.8	186	432	56.31	0.87	2.25	0.44	0.9	PBP2
1350	13	1.25	34.36	44.24	4.4	1.75	0.91	174.45	0.81	1.75	335	441	166.76	1	1.93	0.52	0.89	PBP2
1351	14	0.76	35.93	44.25	3.3	1.32	0.73	5.21	0.88	1.36	353	445	17.1	0.7	1.8	0.56	0.94	PBP2
1352	1	1.19	31.21	7.69	4.03	1.44	1.05	30.57	0.92	1.57	305	80	26.57	1.13	1.37	0.73	0.9	PBP2
1353	2	1.06	1.11	8.64	4.05	1.62	0.83	141.8	0.81	1.64	5	81	142.43	0.89	1.94	0.52	0.87	PBP2
1354	3	0.81	31.07	9.21	3.6	1.29	0.8	46.86	0.78	1.42	306	97	50.71	0.92	1.62	0.62	0.86	PBP2
1355	4	1.03	9.09	13.8	4.23	1.73	0.76	59.1	0.72	1.75	86	145	59.04	0.88	2.29	0.44	0.85	PBP2
1356	5	0.81	14.43	15.1	3.83	1.44	0.72	50.54	0.69	1.58	139	158	55.3	0.85	2.01	0.5	0.82	PBP2
1357	6	0.42	43.07	18.04	2.36	0.86	0.62	144.34	0.95	0.94	427	177	147.99	0.7	1.38	0.73	0.9	PBP2
1358	7	1.98	45.87	18.5	5.19	1.65	1.53	107.32	0.92	1.75	451	180	149.04	1.57	1.08	0.93	0.92	PBP2
1359	8	0.94	50.27	18.45	3.83	1.51	0.79	143.65	0.81	1.53	496	181	148.39	0.89	1.9	0.53	0.85	PBP2
1360	9	0.92	44.21	19.05	3.66	1.4	0.84	122.65	0.86	1.5	438	185	126.87	0.97	1.67	0.6	0.9	PBP2
1361	10	1.07	28.9	20.7	4.03	1.65	0.83	126.33	0.83	1.66	285	200	122.74	0.92	1.99	0.5	0.9	PBP2
1362	11	1.14	8.14	23.21	4.17	1.69	0.86	145.51	0.82	1.72	74	228	144.46	0.92	1.97	0.51	0.9	PBP2
1363	12	1.02	18.26	23.97	3.75	1.39	0.94	46.39	0.91	1.44	177	244	33.69	0.99	1.48	0.67	0.91	PBP2
1364	13	0.62	6.71	25.32	3.04	1.18	0.67	57.88	0.84	1.3	64	259	57.53	0.76	1.77	0.56	0.91	PBP2
1365	14	1.16	5.82	26.68	4.23	1.66	0.89	54.03	0.82	1.75	54	274	59.04	0.97	1.86	0.54	0.9	PBP2
1366	15	1.09	15.23	27.23	4.15	1.64	0.84	24.22	0.8	1.66	145	276	25.02	0.94	1.95	0.51	0.88	PBP2
1367	16	1.08	12.39	29.24	3.78	1.48	0.93	169.34	0.95	1.52	117	289	156.8	0.9	1.59	0.63	0.95	PBP2
1368	17	0.95	5.05	29.78	3.69	1.45	0.83	154.34	0.88	1.52	43	295	156.8	0.89	1.75	0.57	0.9	PBP2
1369	18	1.26	10.98	30.34	4.35	1.72	0.94	60.45	0.84	1.75	105	311	59.04	0.98	1.83	0.55	0.92	PBP2
1370	19	1.13	44.31	31.6	4.2	1.65	0.87	71.63	0.8	1.68	441	324	72.65	0.94	1.88	0.53	0.91	PBP2
1371	20	1.18	24.94	39.54	4.15	1.64	0.92	133.24	0.86	1.7	244	389	130.24	0.99	1.78	0.56	0.92	PBP2
1372	21	1.36	19.74	40.04	4.74	1.98	0.88	135.39	0.76	1.98	190	393	130.91	0.99	2.26	0.44	0.87	PBP2
1373	22	0.44	49.95	39.86	2.41	0.87	0.65	130.46	0.95	0.99	496	395	135	0.7	1.34	0.75	0.92	PBP2
1374	23	1.04	26.28	40.81	3.8	1.44	0.92	162.08	0.9	1.49	256	405	160.35	0.97	1.57	0.64	0.91	PBP2
1375	24	0.76	2.54	40.98	3.26	1.25	0.77	37.02	0.9	1.3	20	413	32.47	0.85	1.63	0.62	0.9	PBP2
1376	25	1.07	32.48	49.75	4.28	1.78	0.77	137.8	0.74	1.77	319	491	132.71	0.85	2.31	0.43	0.85	PBP2
1377	26	1.23	48.93	50.38	4.39	1.7	0.92	142.67	0.8	1.75	482	500	149.04	1.06	1.86	0.54	0.87	PBP2
1378	1	1.04	27.18	2.68	4.31	1.76	0.75	146.71	0.7	1.79	263	23	153.43	0.89	2.34	0.43	0.83	PBP2
1379	2	1.21	32.25	4.5	4.24	1.79	0.86	179.37	0.85	1.75	314	43	166.76	0.8	2.09	0.48	0.96	PBP2
1380	3	0.86	24.67	5.77	3.86	1.57	0.7	26.24	0.72	1.61	240	61	29.74	0.8	2.25	0.44	0.88	PBP2
1381	4	1.2	23.31	7.46	4.32	1.75	0.87	87.53	0.81	1.73	232	66	100.01	0.9	2.01	0.5	0.91	PBP2
1382	5	1.1	41.8	14.64	3.89	1.41	1	29.82	0.91	1.52	411	149	23.2	1.06	1.41	0.71	0.92	PBP2
1383	6	0.83	22.92	15.41	3.83	1.55	0.68	50.94	0.71	1.58	224	161	55.3	0.85	2.26	0.44	0.83	PBP2
1384	7	0.59	40.37	15.48	2.98	1.13	0.66	50.2	0.83	1.2	399	159	41.63	0.75	1.71	0.58	0.87	PBP2
1385	8	1.16	24.17	18.21	4.39	1.85	0.8	124.76	0.75	1.84	237	174	119.36	0.89	2.33	0.43	0.86	PBP2
1386	9	0.79	46.18	18.32	3.75	1.4	0.72	130.97	0.71	1.49	455	179	132.27	0.85	1.94	0.52	0.81	PBP2
1387	10	0.72	45.62	18.92	3.75	1.32	0.7	136.21	0.64	1.42	453	182	129.29	0.78	1.89	0.53	0.81	PBP2
1388	11	0.94	46.11	22.87	3.84	1.53	0.78	5.68	0.8	1.53	454	231	11.31	0.8	1.96	0.51	0.91	PBP2
1389	12	1.35	7.32	24.34	4.49	1.75	0.98	24.32	0.84	1.8	66	249	33.69	1.04	1.79	0.56	0.91	PBP2
1390	13	0.34	4.16	24.56	2.16	0.73	0.59	98.77	0.92	0.81	40	242	119.74	0.67	1.22	0.82	0.85	PBP2
1391	14	0.87	36.08	24.67	3.58	1.3	0.85	138.05	0.85	1.5	354	242	143.13	0.99	1.54	0.65	0.91	PBP2
1392	15	0.31	37.2	25.38	1.93	0.69	0.57	136.31	1	0.78	369	251	129.81	0.6	1.2	0.84	0.94	PBP2
1393	16	0.49	32.41	28	2.61	1.03	0.61	12.55	0.9	1.08	319	282	21.8	0.6	1.7	0.59	0.92	PBP2
1394	17	1.13	30.92	28.37	4.06	1.61	0.89	11.3	0.86	1.68	301	286	17.35	0.9	1.8	0.55	0.92	PBP2
1395	18	1.43	18.52	29.13	4.57	1.77	1.03	48.97	0.86	1.86	180	299	53.75	1.06	1.72	0.58	0.92	PBP2
1396	19	1.2	7.03	30.03	4.23	1.58	0.97	108.46	0.84	1.65	68	292	104.04	1.04	1.63	0.61	0.89	PBP2
1397	20	1.11	17.7	30.64	4.4	1.73	0.82	18.08	0.72	1.71	169	310	20.56	0.91	2.12	0.47	0.84	PBP2
1398	21	1.15	19.3	34.93	4.26	1.7	0.86	64.89	0.8	1.75	189	357	59.04	0.96	1.97	0.51	0.89	PBP2
1399	22	1.1	44.09	35.51	4.17	1.6	0.88	60.6	0.79	1.64	436	362	52.43	0.98	1.82	0.55	0.87	PBP2
1400	23	0.39	20.54	35.24	2.27	0.75	0.66	70.34	0.95	0.86	203	356	54.46	0.7	1.13	0.89	0.9	PBP2
1401	24	0.41	19.98	35.98	2.36	0.79	0.66	30.39	0.93	0.86	196	362	35.54	0.7	1.2	0.84	0.87	PBP2
1402	25	0.84	40.58	36.52	3.77	1.56	0.69	50.33	0.74	1.58	402	372	55.3	0.78	2.27	0.44	0.87	PBP2
1403	26	1.29	1.6	37.6	4.37	1.65	1	47.4	0.85	1.66	9	381	32.74	1.11	1.65	0.61	0.9	PBP2
1404	27	0.3	28.87	39.18	2.07	0.65	0.59	170.03	0.88	0.81	285	390	150.26	0.6	1.11	0.9	0.85	PBP2
1405	28	0.42	28.17	39.46	2.36	0.79	0.68	26.5	0.95	0.86	278	397	35.54	0.7	1.17	0.86	0.88	PBP2
1406	29	0.82	29.25	39.96	3.58	1.37	0.76	40.73	0.8	1.5	287	404	36.87	0.89	1.79	0.56	0.9	PBP2
1407	30	0.91	47.57	46.38	3.52	1.27	0.92	67.79	0.92	1.34	473	470	63.43	0.98	1.38	0.72	0.91	PBP2
1408	31	1.15	26.03	46.48	4.43	1.74	0.84	162.46	0.74	1.75	252	462	166.76	0.91	2.07	0.48	0.85	PBP2
1409	32	0.77	43.9	47.48	3.4	1.39	0.71	35.18	0.83	1.44	433	478	33.69	0.78	1.96	0.51	0.91	PBP2
1410	33	0.53	47.34	47.89	2.84	1.04	0.65	89.84	0.83	1.12	473	473	100.3	0.7	1.62	0.62	0.87	PBP2
1411	34	1.09	27.68	47.97	4.23	1.73	0.8	37.07	0.77	1.8	270	485	33.69	0.92	2.17	0.46	0.89	PBP2
1412	1	0.69	18.05	0.85	3.35	1.32	0.66	47.91	0.77	1.36	176	14	53.97	0.78	1.99	0.5	0.86	MraY2
1413	2	0.79	16.35	2.13	3.58	1.44	0.7	13.64	0.77	1.46	156	23	15.95	0.78	2.06	0.49	0.89	MraY2
1414	3	0.43	31.96	2.58	2.9	1.28	0.43	18.35	0.64	1.3	314	29	22.62	0.51	3	0.33	0.82	MraY2
1415	4	0.58	33.51	2.78	2.9	1.02	0.72	118.44	0.87	1.14	332	23	127.87	0.8	1.41	0.71	0.89	MraY2
1416	5	0.73	3.98	3.4	3.51	1.48	0.63	48.82	0.74	1.44	34	38	33.69	0.71	2.35	0.43	0.84	MraY2
1417	6	0.34	44.05	3.44	2.24	0.79	0.55	0	0.85	0.91	436	34	173.66	0.6	1.46	0.69	0.85	MraY2
1418	7	0.38	36.81	3.68	2.27	0.9	0.54	118.27	0.92	1	365	33	126.87	0.6	1.69	0.59	0.93	MraY2
1419	8	0.38	31.27	3.7	2.16	0.81	0.6	171.9	1	0.85	309	35	159.44	0.6	1.35	0.74	0.9	MraY2
1420	9	0.61	32.53	3.8	3.38	1.34	0.58	159.71	0.67	1.43	318	35	155.22	0.76	2.31	0.43	0.8	MraY2
1421	10	0.44	43.39	3.97	2.5	0.81	0.69	86.95	0.89	0.91	434	35	96.34	0.7	1.16	0.86	0.86	MraY2
1422	11	0.54	41.24	5.07	2.9	1.2	0.57	99.37	0.81	1.24	411	45	104.04	0.6	2.1	0.48	0.9	MraY2
1423	12	0.78	39.94	5.28	3.57	1.45	0.69	38.37	0.77	1.48	393	56	28.3	0.81	2.11	0.47	0.83	MraY2
1424	13	0.53	48.57	5.43	3.12	1.2	0.56	62.35	0.68	1.3	483	61	67.38	0.72	2.13	0.47	0.82	MraY2
1425	14	0.66	3.38	5.47	3.26	1.31	0.64	138.57	0.78	1.41	29	50	135	0.71	2.05	0.49	0.87	MraY2
1426	15	0.38	22.01	5.48	2.16	0.79	0.61	79.64	1	0.85	219	59	69.44	0.6	1.3	0.77	0.92	MraY2
1427	16	0.91	30.6	6.58	3.9	1.57	0.74	14.65	0.75	1.57	299	69	26.57	0.81	2.13	0.47	0.87	MraY2
1428	17	0.43	47.55	6.51	2.36	0.95	0.58	130.06	0.97	1.06	472	61	131.19	0.64	1.64	0.61	0.92	MraY2
1429	18	0.84	22.21	6.85	3.55	1.35	0.79	119.1	0.84	1.39	220	62	111.04	0.85	1.71	0.59	0.88	MraY2
1430	19	0.94	30.42	7.99	4.06	1.64	0.73	175.69	0.72	1.71	295	79	173.29	0.8	2.24	0.45	0.87	MraY2
1431	20	0.49	43.58	8.48	2.5	0.89	0.7	4.1	0.99	0.95	431	84	161.57	0.7	1.27	0.78	0.92	MraY2
1432	21	0.54	43.02	9.25	2.76	1.03	0.67	95.25	0.89	1.08	429	87	111.8	0.7	1.54	0.65	0.9	MraY2
1433	22	0.63	46.54	10.89	3.52	1.09	0.74	21.73	0.64	1.28	461	112	38.66	0.85	1.47	0.68	0.79	MraY2
1434	23	1.09	5.31	11.29	4.48	1.9	0.73	39.56	0.68	1.86	46	119	36.25	0.79	2.6	0.38	0.84	MraY2
1435	24	0.79	19.36	12.41	3.69	1.57	0.64	127.29	0.73	1.58	189	118	124.7	0.73	2.46	0.41	0.86	MraY2
1436	25	1.11	1.83	13.01	4.48	1.94	0.73	128.68	0.7	1.91	12	123	132.88	0.8	2.65	0.38	0.85	MraY2
1437	26	0.68	17.61	14.12	3.52	1.47	0.59	166.86	0.69	1.49	169	138	160.35	0.7	2.5	0.4	0.87	MraY2
1438	27	0.82	35.45	14.37	3.78	1.65	0.63	0.1	0.72	1.63	347	142	169.38	0.7	2.61	0.38	0.87	MraY2
1439	28	0.86	30.24	15.01	3.84	1.61	0.68	12.98	0.73	1.62	295	153	21.8	0.75	2.38	0.42	0.88	MraY2
1440	29	0.85	49.5	15.59	3.86	1.57	0.69	69.68	0.72	1.57	492	163	63.43	0.76	2.27	0.44	0.84	MraY2
1441	30	0.86	3.48	16.35	3.97	1.59	0.69	29.25	0.69	1.66	28	167	25.02	0.84	2.31	0.43	0.82	MraY2
1442	31	0.45	24.51	16.15	2.47	0.94	0.61	36.92	0.92	1.06	241	165	41.19	0.7	1.55	0.65	0.93	MraY2
1443	32	1.05	38.48	17.66	4.11	1.72	0.78	151.81	0.78	1.75	377	173	156.37	0.85	2.2	0.45	0.89	MraY2
1444	33	0.85	3.65	18.83	3.6	1.5	0.72	150.49	0.82	1.53	30	184	148.39	0.8	2.08	0.48	0.9	MraY2
1445	34	0.39	43.3	20.54	2.36	0.89	0.56	175.85	0.88	0.95	429	203	161.57	0.6	1.58	0.63	0.88	MraY2
1446	35	0.46	20.22	20.72	2.38	0.81	0.72	15.41	1	0.89	198	209	26.57	0.78	1.12	0.89	0.88	MraY2
1447	36	0.87	37.18	21.21	3.78	1.59	0.69	5.55	0.77	1.55	364	214	14.93	0.75	2.29	0.44	0.87	MraY2
1448	37	0.42	19.65	21.47	2.33	0.81	0.66	129.44	0.97	0.92	194	211	130.6	0.7	1.24	0.81	0.93	MraY2
1449	38	0.65	33.07	21.72	3.4	1.41	0.59	27.62	0.7	1.44	324	221	33.69	0.7	2.4	0.42	0.84	MraY2
1450	39	0.87	49.67	22.04	4.06	1.71	0.65	165.23	0.66	1.68	489	217	162.65	0.73	2.65	0.38	0.84	MraY2
1451	40	0.85	36.6	22.61	3.58	1.46	0.74	77.02	0.83	1.49	364	233	70.35	0.79	1.97	0.51	0.91	MraY2
1452	41	0.75	5.64	22.84	3.56	1.44	0.66	87.6	0.75	1.46	54	235	74.05	0.7	2.18	0.46	0.89	MraY2
1453	42	0.79	46.5	23.19	3.8	1.69	0.59	150.23	0.69	1.72	458	227	144.46	0.67	2.84	0.35	0.87	MraY2
1454	43	0.75	12.1	24.04	3.52	1.39	0.69	13.9	0.76	1.46	114	243	15.95	0.78	2.02	0.49	0.87	MraY2
1455	44	0.74	19.5	24	3.44	1.35	0.7	16.26	0.79	1.43	189	243	24.78	0.76	1.95	0.51	0.89	MraY2
1456	45	0.39	4.13	24.62	2.27	0.81	0.62	90.26	0.95	0.86	39	243	125.54	0.6	1.31	0.76	0.92	MraY2
1457	46	0.9	9.47	24.74	3.6	1.35	0.85	128.61	0.87	1.42	90	242	129.29	0.91	1.6	0.62	0.9	MraY2
1458	47	1.12	17.57	24.62	4.24	1.79	0.8	4.97	0.78	1.75	167	248	13.24	0.8	2.25	0.44	0.93	MraY2
1459	48	0.38	45.89	25.66	2.21	0.72	0.67	63.87	0.97	0.85	456	260	45	0.7	1.08	0.93	0.89	MraY2
1460	49	0.6	45.02	25.77	2.81	1.07	0.72	171.92	0.95	1.12	445	256	153.43	0.7	1.49	0.67	0.94	MraY2
1461	50	0.47	29.1	26.68	2.76	1.14	0.53	19.1	0.78	1.21	286	269	24.44	0.6	2.16	0.46	0.89	MraY2
1462	51	1.08	22.48	27.27	4.1	1.69	0.81	6.85	0.81	1.68	217	275	17.35	0.8	2.09	0.48	0.94	MraY2
1463	52	0.87	27.48	27.32	3.84	1.56	0.71	17.74	0.74	1.57	268	277	26.57	0.79	2.2	0.46	0.87	MraY2
1464	53	1.05	49.49	27.84	4.31	1.83	0.73	121.67	0.71	1.84	491	270	119.36	0.8	2.49	0.4	0.88	MraY2
1465	54	0.84	44.88	28.2	3.7	1.58	0.68	4.35	0.77	1.55	441	284	14.93	0.7	2.33	0.43	0.92	MraY2
1466	55	0.94	25.05	28.59	3.8	1.46	0.82	20.99	0.82	1.52	244	289	23.2	0.96	1.79	0.56	0.85	MraY2
1467	56	0.73	3.87	29.14	3.49	1.49	0.62	41.96	0.75	1.5	33	296	36.87	0.71	2.4	0.42	0.85	MraY2
1468	57	0.51	36.33	29.76	2.92	1.17	0.55	130.98	0.75	1.28	359	292	128.66	0.64	2.12	0.47	0.86	MraY2
1469	58	0.51	47.17	29.8	2.64	1	0.65	112.88	0.92	1.08	470	293	111.8	0.7	1.54	0.65	0.89	MraY2
1470	59	0.83	39.64	33.76	3.58	1.39	0.76	12.32	0.81	1.46	390	340	15.95	0.8	1.82	0.55	0.91	MraY2
1471	60	1.21	28.93	34.31	4.35	1.74	0.88	111.2	0.81	1.75	286	335	113.63	0.95	1.97	0.51	0.91	MraY2
1472	61	0.77	2.67	34.11	3.46	1.39	0.7	135.13	0.81	1.49	22	336	132.27	0.78	1.98	0.5	0.9	MraY2
1473	62	0.99	5.77	35.43	3.98	1.6	0.79	100.78	0.79	1.58	55	347	108.43	0.84	2.03	0.49	0.88	MraY2
1474	63	0.84	45.07	35.23	3.71	1.56	0.69	145.64	0.77	1.61	444	348	150.26	0.78	2.27	0.44	0.87	MraY2
1475	64	1.21	8.35	35.74	4.56	2.01	0.77	178.45	0.73	1.94	74	355	168.11	0.7	2.62	0.38	0.96	MraY2
1476	65	0.96	44.92	36.5	3.78	1.57	0.78	170.71	0.84	1.58	442	362	161.57	0.8	2.01	0.5	0.92	MraY2
1477	66	0.66	40.67	37.45	3.38	1.36	0.62	73.33	0.73	1.36	404	381	72.9	0.72	2.21	0.45	0.82	MraY2
1478	67	1.25	45.82	37.6	4.66	1.91	0.83	8.2	0.72	1.94	449	378	11.89	0.9	2.29	0.44	0.89	MraY2
1479	68	0.75	37.65	38.04	3.12	1.05	0.91	73.03	0.97	1.14	375	375	105.26	0.9	1.16	0.86	0.9	MraY2
1480	69	0.5	44.06	37.86	2.56	0.91	0.7	152.2	0.96	1.03	436	376	150.95	0.7	1.29	0.78	0.9	MraY2
1481	70	0.84	43.14	38.21	3.44	1.13	0.95	26.97	0.89	1.28	426	386	38.66	1	1.19	0.84	0.9	MraY2
1482	71	0.96	6.84	38.51	3.91	1.62	0.75	128.02	0.79	1.66	64	378	122.74	0.85	2.16	0.46	0.88	MraY2
1483	72	0.59	29	38.25	2.78	0.9	0.84	138.38	0.96	1	286	379	126.87	0.89	1.07	0.93	0.89	MraY2
1484	73	0.81	31.95	38.31	3.69	1.56	0.66	144.13	0.75	1.64	313	378	142.43	0.75	2.37	0.42	0.87	MraY2
1485	74	0.75	9.19	38.47	3.46	1.43	0.67	140.86	0.79	1.56	86	380	140.19	0.78	2.14	0.47	0.89	MraY2
1486	75	0.93	29.86	38.89	3.75	1.23	0.96	139.43	0.83	1.36	296	382	126.03	1.05	1.28	0.78	0.87	MraY2
1487	76	0.55	41.94	38.69	2.81	1.12	0.63	6.85	0.87	1.17	414	389	19.98	0.6	1.78	0.56	0.92	MraY2
1488	77	0.51	37.38	38.97	2.7	0.88	0.74	131.31	0.88	1	371	385	126.87	0.8	1.19	0.84	0.86	MraY2
1489	78	0.69	22.78	40.33	3.26	1.35	0.65	16.48	0.81	1.39	221	406	21.04	0.74	2.06	0.48	0.87	MraY2
1490	79	1.27	19.42	41.06	4.55	1.76	0.92	81.73	0.77	1.75	191	419	76.76	1	1.91	0.52	0.89	MraY2
1491	80	0.83	1.31	41.74	3.69	1.48	0.71	123.32	0.77	1.58	8	412	124.7	0.85	2.08	0.48	0.86	MraY2
1492	81	0.71	20.01	42.64	3.3	1.31	0.69	175.44	0.82	1.36	193	425	162.9	0.7	1.9	0.53	0.91	MraY2
1493	82	1.02	18.12	43.79	4.31	1.78	0.73	52.37	0.69	1.78	175	444	51.84	0.87	2.44	0.41	0.85	MraY2
1494	83	1.11	42.55	45.04	4.25	1.87	0.76	141.92	0.77	1.86	418	445	143.75	0.82	2.46	0.41	0.9	MraY2
1495	84	0.34	49.01	45.31	2.1	0.88	0.49	149.47	0.97	0.94	486	451	147.99	0.57	1.8	0.56	0.89	MraY2
1496	85	1.11	46.29	45.66	3.86	1.46	0.97	169.45	0.93	1.52	456	453	156.8	1	1.51	0.66	0.93	MraY2
1497	86	0.93	17.4	45.65	3.92	1.62	0.73	9.6	0.76	1.65	166	458	14.04	0.8	2.22	0.45	0.91	MraY2
1498	87	1.19	44.96	46.4	4.26	1.48	1.03	120.41	0.82	1.66	446	456	122.74	1.18	1.44	0.7	0.91	MraY2
1499	88	1.23	50.17	46.32	4.49	1.84	0.85	134.61	0.77	1.91	495	456	132.88	0.92	2.16	0.46	0.89	MraY2
1500	89	1.07	31.82	46.14	4.2	1.67	0.82	179.97	0.76	1.65	310	460	165.96	0.9	2.05	0.49	0.87	MraY2
1501	90	0.99	43.6	46.37	4.03	1.69	0.75	147.19	0.77	1.72	429	459	144.46	0.83	2.25	0.44	0.88	MraY2
1502	91	1	48.09	46.36	4.04	1.65	0.77	3.88	0.77	1.63	473	465	10.62	0.8	2.13	0.47	0.9	MraY2
1503	92	0.7	38.05	46.76	3.18	1.22	0.73	79.54	0.87	1.26	379	474	71.57	0.8	1.68	0.6	0.9	MraY2
1504	93	0.82	40.73	47.04	3.6	1.45	0.72	117.19	0.79	1.48	404	464	118.3	0.76	2.03	0.49	0.88	MraY2
1505	94	1.13	44.91	47.82	4.51	1.87	0.77	134.27	0.7	1.92	443	470	128.66	0.92	2.43	0.41	0.86	MraY2
1506	95	0.51	43.47	48.14	2.61	0.95	0.68	62.9	0.94	1.06	431	485	48.81	0.7	1.39	0.72	0.93	MraY2
1507	96	0.69	25.4	48.33	3.06	1.13	0.78	122.45	0.92	1.22	250	479	124.99	0.85	1.45	0.69	0.9	MraY2
1508	97	0.47	38.29	48.51	2.5	0.94	0.64	47.59	0.95	1	379	488	36.87	0.71	1.46	0.68	0.9	MraY2
1509	98	0.83	19.48	49.67	3.49	1.41	0.75	41.09	0.86	1.44	189	501	33.69	0.78	1.88	0.53	0.9	MraY2
1510	99	0.8	24.84	49.83	3.58	1.46	0.7	103.07	0.78	1.49	246	491	109.65	0.8	2.09	0.48	0.9	MraY2
1511	100	0.71	48.86	50.36	3.3	1.28	0.7	86.97	0.82	1.33	487	510	77.01	0.7	1.82	0.55	0.9	MraY2
1512	1	0.89	41.46	1.28	3.86	1.53	0.74	19.48	0.75	1.57	408	16	26.57	0.85	2.05	0.49	0.86	MraY2
1513	2	1.39	5.25	1.49	4.65	1.89	0.94	23.88	0.81	1.93	44	19	21.25	0.98	2.02	0.5	0.9	MraY2
1514	3	0.69	24.28	2.25	3.12	1.23	0.71	123.2	0.89	1.3	240	17	122.47	0.78	1.73	0.58	0.91	MraY2
1515	4	0.62	17.85	3.5	2.9	1.08	0.73	96.69	0.93	1.14	176	30	105.26	0.7	1.47	0.68	0.93	MraY2
1516	5	0.49	16.49	4.29	2.58	0.99	0.63	160.18	0.93	1.08	160	41	158.2	0.7	1.58	0.63	0.88	MraY2
1517	6	0.77	21.47	4.34	3.38	1.31	0.75	24.02	0.85	1.39	209	47	30.26	0.84	1.75	0.57	0.9	MraY2
1518	7	1.23	43.49	4.45	4.29	1.7	0.92	154.65	0.84	1.75	427	41	149.04	0.98	1.85	0.54	0.91	MraY2
1519	8	0.52	6.34	4.91	2.7	1	0.66	40.79	0.9	1.08	59	52	33.69	0.76	1.5	0.67	0.89	MraY2
1520	9	0.85	28.61	4.94	3.72	1.59	0.68	157.28	0.77	1.61	279	45	150.26	0.74	2.32	0.43	0.9	MraY2
1521	10	0.71	2.57	5.28	3.4	1.39	0.65	129.96	0.77	1.49	20	47	132.27	0.76	2.14	0.47	0.88	MraY2
1522	11	0.62	38.69	5.62	3.2	1.3	0.61	29.33	0.76	1.34	381	59	26.57	0.67	2.13	0.47	0.86	MraY2
1523	12	1.06	5.24	6.2	4.03	1.53	0.88	41.02	0.82	1.63	46	67	42.51	0.97	1.74	0.57	0.88	MraY2
1524	13	0.46	13.38	5.95	2.36	0.83	0.7	167.79	1	0.89	130	57	153.43	0.7	1.18	0.85	0.92	MraY2
1525	14	0.3	40.02	5.99	2.07	0.78	0.49	102.14	0.88	0.85	398	56	110.56	0.5	1.59	0.63	0.88	MraY2
1526	15	0.49	12.49	6.03	2.56	0.93	0.67	20.05	0.94	1.03	120	62	29.05	0.7	1.38	0.72	0.92	MraY2
1527	16	0.93	29.21	6.16	4.06	1.73	0.68	9.46	0.71	1.75	283	63	13.24	0.8	2.53	0.39	0.87	MraY2
1528	17	0.43	11.21	6.23	2.44	0.97	0.56	6.95	0.91	1.04	107	64	16.7	0.6	1.73	0.58	0.88	MraY2
1529	18	0.65	20	6.75	3.18	1.18	0.7	150.09	0.81	1.36	195	64	143.97	0.8	1.68	0.59	0.87	MraY2
1530	19	0.33	49.72	7.36	2.07	0.76	0.55	115.66	0.97	0.86	495	70	125.54	0.6	1.39	0.72	0.9	MraY2
1531	20	0.67	42.16	7.43	3.44	1.49	0.57	15.9	0.71	1.49	415	77	19.65	0.65	2.6	0.39	0.88	MraY2
1532	21	0.96	39.83	7.96	4.04	1.74	0.7	179.12	0.74	1.73	390	78	169.99	0.7	2.47	0.41	0.91	MraY2
1533	22	1.19	20.45	8.32	4.23	1.68	0.9	157.41	0.84	1.75	196	80	156.37	1.01	1.86	0.54	0.9	MraY2
1534	23	1.3	8.68	9.72	4.37	1.57	1.06	150.85	0.86	1.75	79	94	156.37	1.16	1.48	0.67	0.9	MraY2
1535	24	0.99	20.88	9.93	4	1.56	0.81	38.89	0.78	1.64	202	103	37.57	0.94	1.93	0.52	0.87	MraY2
1536	25	0.34	25.18	10.78	2.1	0.69	0.63	165.48	0.97	0.76	251	104	113.2	0.67	1.1	0.91	0.87	MraY2
1537	26	1.13	10.9	11.25	4.12	1.63	0.88	7.08	0.84	1.65	101	114	14.04	0.9	1.84	0.54	0.91	MraY2
1538	27	0.46	24.68	11.31	2.44	0.86	0.68	138.2	0.97	0.94	244	109	122.01	0.75	1.27	0.79	0.88	MraY2
1539	28	1.04	1.9	11.67	4.05	1.72	0.77	47.8	0.8	1.72	14	124	54.46	0.78	2.24	0.45	0.91	MraY2
1540	29	0.65	3.25	11.96	3.35	1.47	0.56	42.72	0.73	1.49	27	125	42.27	0.64	2.63	0.38	0.87	MraY2
1541	30	1.01	20.09	12.61	4.35	1.84	0.7	113.67	0.67	1.84	196	118	119.36	0.8	2.62	0.38	0.85	MraY2
1542	31	0.88	36.98	12.49	3.83	1.61	0.7	150.29	0.75	1.61	363	121	150.26	0.76	2.3	0.43	0.88	MraY2
1543	32	0.34	24.07	12.31	2.07	0.73	0.59	27.7	0.99	0.81	237	125	29.74	0.6	1.23	0.81	0.91	MraY2
1544	33	1.07	1.99	13.42	4.17	1.65	0.83	41.58	0.77	1.7	14	140	45	0.92	2	0.5	0.88	MraY2
1545	34	0.45	14.13	14.05	2.41	0.8	0.72	73.24	0.97	0.92	138	144	49.4	0.7	1.11	0.9	0.91	MraY2
1546	35	0.38	14.17	14.84	2.27	0.75	0.65	101.12	0.92	0.86	139	145	125.54	0.7	1.16	0.86	0.88	MraY2
1547	36	0.64	32.98	15.07	3.3	1.35	0.6	0.88	0.74	1.4	323	150	175.91	0.6	2.23	0.45	0.9	MraY2
1548	37	0.99	29.23	15.38	4.2	1.75	0.72	23.17	0.7	1.75	285	159	30.96	0.78	2.42	0.41	0.88	MraY2
1549	38	0.77	26.34	16.84	3.8	1.61	0.61	25.33	0.67	1.62	256	171	21.8	0.71	2.65	0.38	0.85	MraY2
1550	39	0.82	15.12	18.42	3.86	1.58	0.66	71.02	0.69	1.58	149	192	71.57	0.76	2.39	0.42	0.85	MraY2
1551	40	1.22	45.96	18.65	5.79	1.43	1.09	44.64	0.46	1.61	455	193	60.26	1.34	1.31	0.76	0.74	MraY2
1552	41	0.78	13.64	19.26	3.57	1.47	0.67	42.66	0.77	1.5	131	198	36.87	0.71	2.18	0.46	0.87	MraY2
1553	42	0.98	24.78	19.96	4.09	1.62	0.77	117.18	0.74	1.64	243	193	127.57	0.8	2.11	0.47	0.88	MraY2
1554	43	1	44.25	20.84	3.75	1.48	0.86	36.11	0.9	1.53	436	212	31.61	0.92	1.72	0.58	0.92	MraY2
1555	44	0.53	42.66	20.85	2.64	0.99	0.68	6.74	0.96	1.08	422	211	21.8	0.7	1.46	0.68	0.9	MraY2
1556	45	0.34	21.61	21.3	2.16	0.77	0.56	104.09	0.92	0.85	215	209	110.56	0.6	1.37	0.73	0.86	MraY2
1557	46	0.72	16.8	24.52	3.46	1.44	0.64	161.86	0.75	1.49	161	243	160.35	0.72	2.26	0.44	0.86	MraY2
1558	47	0.78	30.17	24.61	3.55	1.52	0.66	146.45	0.78	1.56	296	241	140.19	0.72	2.31	0.43	0.89	MraY2
1559	48	0.89	34.29	24.53	4.2	1.82	0.62	163.3	0.63	1.8	334	243	160.56	0.69	2.93	0.34	0.84	MraY2
1560	49	0.95	44.38	24.9	3.92	1.57	0.77	72.66	0.78	1.62	441	256	68.2	0.86	2.03	0.49	0.89	MraY2
1561	50	0.9	46.88	25.03	3.95	1.64	0.7	22.79	0.73	1.71	461	253	20.56	0.82	2.34	0.43	0.88	MraY2
1562	51	0.55	34.26	25.98	2.9	1.06	0.66	128.45	0.82	1.22	339	254	124.99	0.78	1.61	0.62	0.89	MraY2
1563	52	1.09	8.88	26.36	4.06	1.6	0.87	3.38	0.83	1.63	81	265	10.62	0.9	1.84	0.54	0.9	MraY2
1564	53	0.84	48.94	26.66	3.78	1.6	0.67	13.48	0.74	1.58	482	269	18.43	0.73	2.39	0.42	0.89	MraY2
1565	54	1.2	42.79	27.92	4.37	1.75	0.87	27.21	0.79	1.75	420	283	30.96	0.94	2.01	0.5	0.88	MraY2
1566	55	0.85	32.85	28.63	3.69	1.44	0.75	36.51	0.79	1.5	322	290	36.87	0.84	1.9	0.53	0.87	MraY2
1567	56	0.83	30.15	29.34	3.7	1.51	0.7	103.31	0.76	1.52	299	286	113.2	0.76	2.17	0.46	0.91	MraY2
1568	57	0.73	18.91	29.29	3.26	1.26	0.74	126.52	0.86	1.36	185	287	126.03	0.85	1.7	0.59	0.88	MraY2
1569	58	0.93	1.76	30.06	3.98	1.62	0.73	171.51	0.74	1.63	10	299	169.38	0.8	2.22	0.45	0.9	MraY2
1570	59	0.79	31.57	30.09	3.72	1.56	0.64	6.04	0.72	1.55	308	302	14.93	0.72	2.43	0.41	0.85	MraY2
1571	60	0.62	27.49	30.43	3.36	1.41	0.56	81.4	0.69	1.39	273	311	68.96	0.6	2.53	0.39	0.89	MraY2
1572	61	0.38	34.18	30.68	2.21	0.82	0.59	163.57	0.97	0.89	338	304	153.43	0.6	1.4	0.71	0.92	MraY2
1573	62	0.83	42.79	31.13	3.72	1.57	0.67	160.65	0.75	1.57	421	308	153.43	0.75	2.34	0.43	0.88	MraY2
1574	63	0.54	34.94	31.27	2.72	0.96	0.72	144.06	0.92	1.03	345	310	150.95	0.78	1.34	0.75	0.87	MraY2
1575	64	0.97	13.83	31.69	4.35	1.83	0.68	71.71	0.65	1.8	136	326	70.56	0.78	2.7	0.37	0.83	MraY2
1576	65	1.44	3.84	31.52	4.86	2.03	0.91	178.53	0.77	2.01	28	315	174.29	0.9	2.24	0.45	0.92	MraY2
1577	66	0.61	33.74	31.73	3.26	1.44	0.54	139.03	0.72	1.49	332	312	137.73	0.64	2.65	0.38	0.85	MraY2
1578	67	0.5	36.16	32.21	2.7	1.05	0.6	59.49	0.86	1.17	359	327	59.04	0.7	1.74	0.57	0.9	MraY2
1579	68	1.08	8.28	32.54	4.29	1.56	0.88	119.79	0.74	1.61	78	319	119.74	1.01	1.77	0.56	0.84	MraY2
1580	69	0.87	31.83	32.76	3.72	1.54	0.72	159.21	0.79	1.57	311	324	153.43	0.81	2.15	0.46	0.89	MraY2
1581	70	0.83	17.58	34.49	3.72	1.53	0.69	72.74	0.75	1.52	173	352	66.8	0.73	2.2	0.45	0.88	MraY2
1582	71	0.36	43.38	34.3	2.24	0.8	0.58	37.5	0.9	0.89	430	345	26.57	0.64	1.38	0.72	0.86	MraY2
1583	72	1.1	15.86	34.88	4.09	1.57	0.89	42.06	0.83	1.58	152	353	34.7	1	1.75	0.57	0.89	MraY2
1584	73	0.9	0.94	35.26	3.76	1.52	0.76	104.04	0.8	1.57	6	346	116.57	0.8	2.01	0.5	0.94	MraY2
1585	74	0.48	42.97	35.07	2.52	0.83	0.73	55.94	0.95	0.92	428	355	77.47	0.78	1.13	0.88	0.87	MraY2
1586	75	1.31	24.97	35.43	4.46	1.63	1.02	98.33	0.83	1.68	246	347	107.35	1.1	1.6	0.63	0.9	MraY2
1587	76	1.03	22.39	35.89	4.09	1.63	0.8	57.46	0.77	1.66	220	366	57.26	0.89	2.04	0.49	0.88	MraY2
1588	77	0.86	41.3	36.08	3.77	1.65	0.66	143.65	0.76	1.66	406	356	147.26	0.78	2.49	0.4	0.86	MraY2
1589	78	0.67	28.97	36.16	3.26	1.35	0.63	140.59	0.79	1.42	284	358	140.71	0.71	2.14	0.47	0.89	MraY2
1590	79	0.54	44.18	36.58	2.72	1.05	0.66	145.36	0.92	1.12	437	363	153.43	0.71	1.6	0.63	0.89	MraY2
1591	80	1.02	45.63	37.73	3.97	1.66	0.78	147.71	0.81	1.7	449	373	151.93	0.89	2.13	0.47	0.88	MraY2
1592	81	1.04	17.03	37.96	4.06	1.63	0.81	178.57	0.79	1.65	162	382	14.04	0.87	2.02	0.5	0.89	MraY2
1593	82	0.58	15.37	38.1	2.9	1.18	0.62	7.16	0.87	1.24	148	383	14.04	0.6	1.89	0.53	0.93	MraY2
1594	83	1.12	40.39	38.79	4.35	1.75	0.82	16.92	0.75	1.77	396	391	16.39	0.89	2.14	0.47	0.89	MraY2
1595	84	0.66	20.15	38.9	2.98	1.17	0.72	53.33	0.93	1.22	198	394	55.01	0.78	1.62	0.62	0.92	MraY2
1596	85	0.46	41.72	38.92	2.78	1.06	0.55	41.72	0.75	1.14	413	392	37.87	0.67	1.91	0.52	0.84	MraY2
1597	86	0.74	45.85	39.44	3.46	1.24	0.76	99.37	0.78	1.26	458	388	108.43	0.85	1.63	0.62	0.84	MraY2
1598	87	0.41	26.7	39.44	2.47	1.03	0.51	11.28	0.84	1.08	262	396	21.8	0.5	2.03	0.49	0.92	MraY2
1599	88	0.77	25.15	39.7	3.2	1.23	0.8	178.62	0.94	1.32	245	396	171.25	0.8	1.55	0.65	0.91	MraY2
1600	89	0.55	36.06	39.83	2.8	1.11	0.63	143.88	0.88	1.17	356	395	149.04	0.71	1.76	0.57	0.87	MraY2
1601	90	0.77	24.83	40.98	3.38	1.31	0.75	10.27	0.85	1.36	242	412	17.1	0.8	1.75	0.57	0.9	MraY2
1602	91	0.42	46.96	41.46	2.56	1.01	0.53	109.22	0.81	1.08	468	409	111.8	0.6	1.9	0.53	0.89	MraY2
1603	92	0.82	21.6	41.6	3.65	1.59	0.66	137.95	0.77	1.58	209	412	145.3	0.71	2.42	0.41	0.87	MraY2
1604	93	0.77	15.46	41.53	3.46	1.29	0.76	178.15	0.81	1.4	148	415	175.91	0.8	1.69	0.59	0.88	MraY2
1605	94	0.67	47.95	41.79	2.98	1.05	0.81	6.77	0.95	1.14	474	419	15.26	0.8	1.3	0.77	0.91	MraY2
1606	95	0.7	4.46	42.1	3.2	1.25	0.71	40.83	0.86	1.3	39	425	32.47	0.78	1.75	0.57	0.89	MraY2
1607	96	0.94	39.27	42.79	3.89	1.66	0.72	137.69	0.78	1.7	386	423	139.76	0.78	2.31	0.43	0.89	MraY2
1608	97	1.05	14.37	43.87	3.95	1.57	0.85	171.15	0.85	1.65	136	437	165.96	0.9	1.83	0.55	0.91	MraY2
1609	98	1.14	1.27	44.39	4.46	1.93	0.75	167.83	0.72	1.9	4	441	161.57	0.82	2.56	0.39	0.9	MraY2
1610	99	0.61	16.02	44.19	2.96	1.23	0.63	172.09	0.88	1.26	154	440	161.57	0.6	1.93	0.52	0.95	MraY2
1611	100	0.94	25.45	45.57	4.05	1.8	0.67	48.82	0.72	1.78	249	463	51.84	0.71	2.7	0.37	0.89	MraY2
1612	101	1.01	44.89	46.94	4.32	1.83	0.7	77.54	0.68	1.8	446	478	70.56	0.82	2.62	0.38	0.84	MraY2
1613	102	0.51	36.49	46.94	2.58	0.9	0.72	127.52	0.96	0.98	363	465	113.96	0.78	1.24	0.81	0.89	MraY2
1614	103	0.81	41.12	48.13	3.86	1.47	0.7	82.22	0.68	1.49	409	488	70.35	0.8	2.09	0.48	0.84	MraY2
1615	104	0.97	12.06	48.41	3.69	1.35	0.92	120.15	0.9	1.39	117	478	120.26	0.94	1.48	0.68	0.9	MraY2
1616	105	0.7	36.46	48.28	3.44	1.43	0.62	176.79	0.74	1.46	358	481	164.05	0.7	2.3	0.43	0.87	MraY2
1617	106	1.05	9.25	48.55	4.2	1.69	0.79	13.85	0.75	1.75	84	489	23.63	0.86	2.13	0.47	0.89	MraY2
1618	107	0.38	45.41	48.86	2.19	0.79	0.61	62.58	1	0.92	451	492	49.4	0.6	1.29	0.77	0.96	MraY2
1619	108	0.94	11.15	49.29	3.66	1.4	0.85	160.32	0.88	1.49	105	490	160.35	0.9	1.64	0.61	0.92	MraY2
1620	109	1.32	30.08	49.27	4.86	2.06	0.82	171.37	0.7	2.04	291	491	168.69	0.85	2.52	0.4	0.89	MraY2
1621	110	1.13	13.2	49.68	4.2	1.72	0.84	19.3	0.8	1.75	124	500	23.63	0.91	2.05	0.49	0.91	MraY2
1622	111	0.49	45.21	49.68	2.56	0.83	0.75	47.96	0.94	0.92	448	499	40.6	0.8	1.1	0.91	0.89	MraY2
1623	112	0.78	9.43	50.19	3.46	1.14	0.87	65	0.82	1.3	90	506	57.53	0.99	1.32	0.76	0.87	MraY2
1624	113	0.73	7.58	50.38	3.55	1.48	0.63	158.23	0.73	1.52	69	501	156.8	0.72	2.34	0.43	0.85	MraY2
1625	114	0.83	11.03	50.4	3.8	1.62	0.65	153.51	0.72	1.61	103	500	150.26	0.76	2.48	0.4	0.85	MraY2
1626	115	0.4	35.35	50.29	2.3	0.82	0.62	128.52	0.95	0.92	350	500	130.6	0.7	1.32	0.76	0.87	MraY2
1627	1	1.01	45.04	3.19	3.84	1.58	0.81	2.63	0.86	1.55	443	30	165.07	0.8	1.94	0.51	0.93	MraY2
1628	2	0.99	36.21	13.75	4.09	1.63	0.77	29.34	0.74	1.66	355	141	32.74	0.89	2.11	0.47	0.87	MraY2
1629	3	1.24	25.08	15.46	4.37	1.71	0.93	41.84	0.82	1.77	244	160	42.71	0.99	1.84	0.54	0.91	MraY2
1630	4	1.1	42.43	17.36	3.95	1.53	0.91	53.09	0.89	1.58	420	180	55.3	0.97	1.68	0.59	0.92	MraY2
1631	5	0.83	33.64	18.58	3.46	1.32	0.8	67.27	0.87	1.39	334	192	68.96	0.9	1.65	0.6	0.91	MraY2
1632	6	1.23	4.74	19.65	4.2	1.64	0.96	89.09	0.87	1.71	46	205	83.29	0.9	1.71	0.58	0.93	MraY2
1633	7	0.54	4.63	21.17	2.78	1.01	0.68	84.19	0.88	1.12	45	217	79.7	0.7	1.48	0.67	0.89	MraY2
1634	8	1.44	4.33	25.03	5.51	2.07	0.88	94.54	0.6	2.16	39	261	76.61	1	2.34	0.43	0.8	MraY2
1635	9	1.45	22.93	25.39	4.74	1.94	0.95	47.36	0.81	1.94	224	262	55.49	0.99	2.05	0.49	0.9	MraY2
1636	10	1.08	37.4	25.48	4.15	1.63	0.84	71.69	0.79	1.68	371	263	72.65	0.94	1.93	0.52	0.89	MraY2
1637	11	1.06	27.7	25.56	4.06	1.59	0.85	76.06	0.81	1.62	274	263	68.2	0.92	1.87	0.53	0.89	MraY2
1638	12	1.22	14.65	29.03	4.29	1.66	0.93	63.6	0.83	1.7	143	298	61.93	0.98	1.78	0.56	0.91	MraY2
1639	13	0.95	28.64	29.81	3.95	1.64	0.74	39.43	0.77	1.7	280	303	40.24	0.83	2.22	0.45	0.9	MraY2
1640	14	0.74	37.74	31.35	3.46	1.38	0.68	24.02	0.78	1.43	371	316	24.78	0.79	2.02	0.5	0.87	MraY2
1641	15	1.06	17.38	33.95	4.4	1.89	0.71	76.82	0.69	1.87	171	348	74.48	0.82	2.65	0.38	0.87	MraY2
1642	16	1.14	50.29	41.69	4	1.45	1	93.66	0.89	1.53	502	425	78.69	1	1.44	0.69	0.92	MraY2
1643	17	0.91	49.62	43.05	3.75	1.44	0.8	39.12	0.82	1.5	490	435	36.87	0.89	1.79	0.56	0.89	MraY2
1644	18	1.42	27.42	50.06	4.63	1.83	0.99	10.27	0.83	1.87	265	503	15.52	1.05	1.85	0.54	0.9	MraY2
1645	19	0.49	25.92	50.34	2.5	0.9	0.7	15.13	0.99	0.98	255	506	23.96	0.7	1.29	0.78	0.92	MraY2
1646	1	1.1	1.98	3.19	4.12	1.6	0.88	86.48	0.81	1.63	19	40	79.38	0.9	1.83	0.55	0.91	MraY2
1647	2	1.27	4.19	3.9	4.58	1.92	0.84	7.04	0.76	1.9	33	42	18.43	0.9	2.27	0.44	0.92	MraY2
1648	3	1.34	31.85	5.11	4.49	1.72	0.99	4.93	0.84	1.75	310	54	13.24	1	1.73	0.58	0.91	MraY2
1649	4	0.93	33.86	11.72	3.66	1.4	0.85	12.07	0.87	1.46	332	120	15.95	0.9	1.65	0.6	0.9	MraY2
1650	5	1.08	23.04	15.57	4.09	1.61	0.85	117.72	0.81	1.66	226	149	122.74	0.94	1.88	0.53	0.89	MraY2
1651	6	1.05	16.8	20.91	4.18	1.75	0.77	93.2	0.76	1.75	166	201	103.24	0.8	2.28	0.44	0.91	MraY2
1652	7	1.51	23.57	23	4.69	1.82	1.05	78.29	0.86	1.87	233	239	74.48	1.1	1.73	0.58	0.92	MraY2
1653	8	0.52	4.17	24.67	2.72	0.89	0.74	78.5	0.88	1.02	41	252	78.69	0.8	1.21	0.83	0.87	MraY2
1654	9	0.79	4.63	25.37	4.11	1.73	0.58	52.73	0.59	1.78	41	261	51.84	0.7	2.97	0.34	0.81	MraY2
1655	10	1.19	17.67	31.26	4.32	1.73	0.88	80.84	0.8	1.75	175	321	76.76	0.9	1.96	0.51	0.92	MraY2
1656	11	1.3	35.56	36.53	4.55	1.8	0.92	106.8	0.79	1.84	351	357	112.38	1.01	1.96	0.51	0.9	MraY2
1657	12	1.39	19.61	43.13	4.6	1.79	0.99	18.2	0.82	1.8	188	435	19.44	1.07	1.81	0.55	0.92	MraY2
1658	1	0.82	18.31	1.65	3.71	1.6	0.65	48.33	0.75	1.58	179	23	55.3	0.71	2.45	0.41	0.88	MraY2
1659	2	1.23	16.29	5.79	4.37	1.79	0.88	122.71	0.81	1.84	158	50	119.36	0.96	2.04	0.49	0.91	MraY2
1660	3	1.15	18.8	6.6	4.25	1.64	0.89	49.65	0.8	1.72	184	73	54.46	0.99	1.84	0.54	0.87	MraY2
1661	4	1.4	17.29	8.92	4.6	1.87	0.95	80.72	0.83	1.87	170	98	74.48	0.99	1.97	0.51	0.92	MraY2
1662	5	0.73	12.94	9.27	3.24	1.26	0.74	16.12	0.87	1.34	124	96	26.57	0.8	1.7	0.59	0.91	MraY2
1663	6	1.12	14.65	11.46	4.35	1.77	0.81	26.98	0.75	1.8	139	120	33.69	0.85	2.2	0.46	0.9	MraY2
1664	7	1.87	45.91	18.58	6.47	1.65	1.44	52.41	0.56	1.75	454	193	59.04	1.56	1.15	0.87	0.88	MraY2
1665	8	1.14	20.34	18.67	4.18	1.65	0.88	97.79	0.82	1.68	201	179	107.35	0.9	1.87	0.54	0.92	MraY2
1666	9	0.72	20.62	20.33	3.26	1.27	0.72	106.3	0.85	1.36	204	197	107.1	0.79	1.77	0.57	0.88	MraY2
1667	10	0.32	4.17	24.69	2.1	0.78	0.52	114.74	0.91	0.85	40	243	110.56	0.58	1.5	0.67	0.85	MraY2
1668	11	1.1	43.1	25.48	4.25	1.74	0.8	49.65	0.76	1.84	425	262	49.4	0.85	2.17	0.46	0.89	MraY2
1669	12	0.89	41.98	26.86	3.83	1.58	0.72	40.77	0.76	1.63	414	274	42.51	0.78	2.2	0.45	0.89	MraY2
1670	13	1.02	13.26	28.38	4	1.59	0.82	105.08	0.8	1.63	131	276	100.62	0.88	1.93	0.52	0.89	MraY2
1671	14	1.37	25.95	31.01	4.74	1.89	0.92	150.25	0.77	1.89	251	306	147.99	0.98	2.04	0.49	0.89	MraY2
1672	15	1.59	18.83	33.19	4.92	2	1.01	7.25	0.82	1.96	179	335	14.74	1	1.97	0.51	0.94	MraY2
1673	16	1.18	1.41	34.07	4.46	1.85	0.81	72.24	0.74	1.84	11	349	67.62	0.9	2.27	0.44	0.9	MraY2
1674	17	1.81	23.7	38.36	5.49	2.23	1.03	73.96	0.76	2.21	234	394	71.57	1.07	2.16	0.46	0.91	MraY2
1675	18	1.43	46.27	42.76	4.6	1.76	1.04	94.37	0.85	1.77	460	419	106.39	1.1	1.69	0.59	0.92	MraY2
1676	1	1.08	17.7	12.63	4.18	1.73	0.8	89.36	0.78	1.73	175	135	79.99	0.8	2.17	0.46	0.91	MraY2
1677	2	1.12	33.97	16.68	4.4	1.78	0.8	15.47	0.73	1.8	332	171	19.44	0.91	2.22	0.45	0.87	MraY2
1678	3	0.96	35.01	20.53	3.8	1.51	0.81	23.17	0.83	1.57	343	208	26.57	0.9	1.86	0.54	0.91	MraY2
1679	4	1.15	26.72	23.37	4.49	1.86	0.79	107.02	0.72	1.87	265	225	105.52	0.87	2.37	0.42	0.88	MraY2
1680	5	1.26	17.92	24.18	4.49	1.77	0.9	73.27	0.79	1.8	176	250	70.56	0.97	1.96	0.51	0.9	MraY2
1681	6	0.94	10.3	24.46	3.77	1.55	0.77	141.87	0.83	1.58	96	240	145.3	0.85	2.02	0.5	0.9	MraY2
1682	7	0.54	4.12	24.74	2.78	0.96	0.71	107.2	0.88	1.04	41	242	106.7	0.8	1.35	0.74	0.86	MraY2
1683	8	1.07	1.7	28.2	4.03	1.63	0.84	36.37	0.83	1.66	10	286	32.74	0.92	1.95	0.51	0.91	MraY2
1684	9	0.99	44.6	30.14	3.86	1.48	0.85	97.27	0.83	1.53	444	294	101.31	0.9	1.75	0.57	0.9	MraY2
1685	10	1.62	17.16	37.07	4.85	1.82	1.13	50	0.86	1.86	166	378	53.75	1.2	1.61	0.62	0.92	MraY2
1686	11	1.08	14.62	42.64	4.18	1.69	0.81	12.69	0.78	1.68	138	428	17.35	0.86	2.09	0.48	0.91	MraY2
1687	12	0.73	42.44	47.91	3.36	1.38	0.68	6.39	0.81	1.36	418	481	17.1	0.7	2.03	0.49	0.92	MraY2
1688	13	0.56	41.11	48.42	2.81	1.1	0.65	84.97	0.89	1.14	411	490	74.74	0.6	1.71	0.58	0.94	MraY2
1689	14	1.28	42.93	49.11	4.75	1.86	0.88	63.6	0.71	1.88	425	499	64.8	1.03	2.12	0.47	0.84	MraY2
1690	15	0.84	41.69	49.36	3.46	1.17	0.92	53.67	0.88	1.28	413	499	51.34	0.99	1.28	0.78	0.9	MraY2
1691	16	1.05	17.83	50.25	4.09	1.62	0.82	29.76	0.79	1.64	172	508	37.57	0.89	1.97	0.51	0.89	MraY2
1692	17	0.98	8.43	50.59	3.84	1.56	0.8	178.62	0.84	1.55	77	504	165.07	0.8	1.95	0.51	0.92	MraY2
1693	1	1.52	41.16	1.66	4.83	1.86	1.04	108.01	0.82	1.9	409	7	108.43	1.15	1.79	0.56	0.91	MraY2
1694	2	0.73	24.97	8.08	3.24	1.28	0.72	24.74	0.87	1.39	244	84	30.26	0.8	1.77	0.56	0.94	MraY2
1695	3	0.93	17.56	11.45	4	1.55	0.77	36.47	0.73	1.63	169	120	42.51	0.92	2.02	0.49	0.85	MraY2
1696	4	0.84	36.56	13.47	3.52	1.43	0.75	64.63	0.85	1.48	362	141	61.7	0.8	1.91	0.52	0.92	MraY2
1697	5	1.64	40.1	14.19	4.89	1.81	1.15	89.82	0.86	1.84	398	133	102.53	1.2	1.57	0.64	0.92	MraY2
1698	6	1.41	4.15	14.62	4.57	1.77	1.01	118.46	0.85	1.84	37	138	119.36	1.07	1.75	0.57	0.91	MraY2
1699	7	1.21	14.15	17.23	4.31	1.75	0.88	39.1	0.82	1.78	135	178	38.16	0.92	2	0.5	0.91	MraY2
1700	8	1.06	38.22	18.4	4.11	1.7	0.79	44.88	0.79	1.77	376	190	42.71	0.85	2.15	0.47	0.89	MraY2
1701	9	1.98	45.84	18.57	6.76	1.68	1.5	17.89	0.54	1.77	450	182	163.61	1.6	1.11	0.9	0.89	MraY2
1702	10	1.04	32.9	22.71	4.04	1.67	0.8	77.99	0.8	1.71	326	235	69.44	0.8	2.09	0.48	0.94	MraY2
1703	11	1.13	33.52	24.17	4.17	1.71	0.84	40.53	0.82	1.72	328	246	35.54	0.92	2.03	0.49	0.9	MraY2
1704	12	0.38	4.11	24.6	2.21	0.79	0.62	91.08	0.97	0.85	40	250	69.44	0.6	1.28	0.78	0.9	MraY2
1705	13	1.13	13.05	33.09	4.46	1.86	0.77	16.55	0.71	1.84	122	334	22.38	0.85	2.41	0.41	0.88	MraY2
1706	14	1.09	35.11	34.46	4.37	1.85	0.75	29.74	0.72	1.84	343	349	29.36	0.85	2.47	0.41	0.88	MraY2
1707	15	1.06	11.24	35.39	3.92	1.52	0.89	100.25	0.87	1.55	111	346	104.93	0.9	1.71	0.59	0.93	MraY2
1708	16	1.53	36.18	41.72	4.97	1.99	0.98	24.93	0.78	1.97	353	422	30.47	1.03	2.03	0.49	0.91	MraY2
1709	17	0.93	45.93	44.24	3.91	1.57	0.75	42.27	0.76	1.58	453	447	34.7	0.85	2.08	0.48	0.87	MraY2
1710	18	0.82	2.28	45.66	3.32	1.24	0.85	53.7	0.93	1.3	19	462	57.53	0.92	1.46	0.68	0.92	MraY2
1711	1	1.18	42.33	3.39	4.57	1.87	0.8	24.56	0.71	1.84	415	38	22.38	0.86	2.32	0.43	0.86	MraY2
1712	2	0.64	25.93	3.85	3.04	1.16	0.7	96.46	0.87	1.24	258	32	104.04	0.7	1.65	0.61	0.91	MraY2
1713	3	0.87	14.62	3.86	3.78	1.52	0.73	18.4	0.77	1.53	140	43	31.61	0.79	2.07	0.48	0.88	MraY2
1714	4	0.84	48.74	3.93	3.52	1.43	0.75	159.61	0.85	1.48	481	36	151.7	0.82	1.9	0.53	0.9	MraY2
1715	5	0.51	42.63	4.47	2.86	1.17	0.56	41.32	0.78	1.22	421	48	34.99	0.64	2.1	0.48	0.85	MraY2
1716	6	1.07	41.58	5.61	4.23	1.74	0.78	49.03	0.75	1.84	409	62	45	0.85	2.23	0.45	0.89	MraY2
1717	7	0.93	1.12	6.27	3.9	1.62	0.73	14.89	0.77	1.66	4	66	25.02	0.8	2.22	0.45	0.93	MraY2
1718	8	0.84	14.3	6.81	3.58	1.44	0.74	103.74	0.82	1.46	141	61	105.95	0.8	1.93	0.52	0.91	MraY2
1719	9	0.98	36.72	8.49	4.17	1.74	0.72	55.29	0.71	1.75	363	92	59.04	0.85	2.43	0.41	0.86	MraY2
1720	10	1.03	31.32	8.79	3.97	1.64	0.8	34.83	0.82	1.66	306	92	32.74	0.88	2.04	0.49	0.89	MraY2
1721	11	0.82	39.8	10.8	3.64	1.48	0.71	77.29	0.78	1.49	396	115	70.35	0.76	2.08	0.48	0.9	MraY2
1722	12	0.86	46.04	11.16	3.63	1.4	0.78	49.62	0.82	1.48	457	118	61.7	0.85	1.79	0.56	0.88	MraY2
1723	13	0.74	17.2	12.9	3.38	1.41	0.67	2.73	0.81	1.43	165	130	12.09	0.7	2.12	0.47	0.9	MraY2
1724	14	0.74	42.05	14.48	3.38	1.36	0.69	70.46	0.81	1.43	418	151	65.22	0.79	1.97	0.51	0.91	MraY2
1725	15	1.5	8.48	16.57	4.89	1.96	0.97	69.27	0.79	1.97	81	175	66.04	1.04	2.01	0.5	0.91	MraY2
1726	16	0.87	46.18	18.33	3.83	1.48	0.75	130.34	0.75	1.58	456	178	124.7	0.85	1.98	0.5	0.87	MraY2
1727	17	0.85	45.58	18.86	3.89	1.43	0.76	130.46	0.71	1.5	453	181	126.87	0.84	1.9	0.53	0.85	MraY2
1728	18	0.94	20.74	23.21	3.97	1.66	0.72	42.39	0.75	1.7	201	238	45	0.78	2.29	0.44	0.87	MraY2
1729	19	0.38	4.16	24.67	2.16	0.74	0.65	128.15	1	0.81	40	243	119.74	0.7	1.14	0.88	0.9	MraY2
1730	20	0.3	48.48	25.15	1.9	0.69	0.55	117.13	1	0.76	483	248	113.2	0.6	1.24	0.8	0.87	MraY2
1731	21	1.16	49.44	26.26	4.31	1.57	0.94	122.14	0.78	1.66	490	256	122.74	1.06	1.67	0.6	0.87	MraY2
1732	22	1.08	8.09	28.3	4.23	1.74	0.79	34.34	0.76	1.78	74	288	38.16	0.92	2.2	0.46	0.89	MraY2
1733	23	0.85	4.93	29.94	3.6	1.41	0.77	43.3	0.82	1.49	44	305	42.27	0.85	1.84	0.54	0.89	MraY2
1734	24	0.92	5.13	33.93	3.86	1.6	0.73	18.98	0.77	1.62	44	342	21.8	0.84	2.18	0.46	0.88	MraY2
1735	25	0.86	31.38	35.61	3.75	1.57	0.7	58.86	0.77	1.61	310	363	60.26	0.8	2.25	0.44	0.89	MraY2
1736	26	1.04	36.29	35.86	4.1	1.71	0.77	4.95	0.78	1.68	355	361	17.35	0.8	2.22	0.45	0.92	MraY2
1737	27	0.85	21.64	36.7	3.55	1.42	0.76	37.78	0.85	1.5	210	371	36.87	0.85	1.85	0.54	0.9	MraY2
1738	28	1.29	40.95	36.74	4.4	1.72	0.96	9.68	0.84	1.75	401	370	13.24	1	1.79	0.56	0.91	MraY2
1739	29	0.85	10.37	40.26	3.72	1.51	0.72	22.18	0.77	1.57	96	406	26.57	0.82	2.11	0.47	0.89	MraY2
1740	30	0.74	50.34	41.71	3.5	1.39	0.68	108.63	0.76	1.48	500	410	118.3	0.79	2.05	0.49	0.9	MraY2
1741	31	0.84	38.8	41.97	3.52	1.39	0.77	77.53	0.85	1.46	386	427	74.05	0.8	1.81	0.55	0.91	MraY2
1742	32	0.64	49.05	41.85	2.9	1.11	0.73	1.83	0.96	1.14	485	417	164.74	0.7	1.53	0.66	0.93	MraY2
1743	33	1.3	44.26	43.37	4.63	1.89	0.88	108.77	0.76	1.9	440	425	108.43	0.96	2.15	0.46	0.89	MraY2
1744	34	0.88	35.09	45.81	3.72	1.46	0.77	118.67	0.8	1.53	347	451	121.61	0.91	1.89	0.53	0.87	MraY2
1745	35	0.86	33.99	46.47	3.52	1.32	0.83	169.54	0.87	1.39	334	462	158.96	0.9	1.59	0.63	0.91	MraY2
1746	36	1.29	21.92	47.17	4.51	1.7	0.96	22.04	0.8	1.77	211	474	16.39	1.07	1.76	0.57	0.87	MraY2
1747	37	0.96	44.68	48.85	3.86	1.57	0.78	166.65	0.81	1.58	439	486	161.57	0.84	2.03	0.49	0.88	MraY2
1748	38	1	43.37	49.07	3.89	1.57	0.81	141.9	0.83	1.63	428	485	132.51	0.91	1.94	0.51	0.89	MraY2
1749	39	0.86	41.89	49.76	3.69	1.4	0.78	54.93	0.79	1.44	414	503	56.31	0.87	1.79	0.56	0.86	MraY2
1750	1	0.46	14.6	0.92	2.56	1.04	0.56	105.71	0.89	1.08	144	4	111.8	0.6	1.85	0.54	0.9	MraY2
1751	2	1.21	50.01	3.36	4.49	1.83	0.84	70.69	0.76	1.84	497	42	67.62	0.94	2.17	0.46	0.87	MraY2
1752	3	0.82	14.53	4.07	3.83	1.64	0.64	39.21	0.7	1.64	139	46	37.57	0.73	2.57	0.39	0.85	MraY2
1753	4	0.96	47.13	5.79	4.15	1.7	0.72	23.81	0.7	1.7	464	62	28.07	0.8	2.37	0.42	0.85	MraY2
1754	5	0.78	15.55	6.15	3.52	1.39	0.71	78.73	0.79	1.46	153	68	74.05	0.8	1.96	0.51	0.89	MraY2
1755	6	1.2	47.62	7.11	4.49	1.79	0.85	68.47	0.75	1.8	473	79	70.56	0.94	2.1	0.48	0.89	MraY2
1756	7	0.69	7.29	8.65	3.24	1.31	0.67	161.37	0.83	1.39	67	83	149.74	0.76	1.95	0.51	0.9	MraY2
1757	8	0.99	30.68	9.04	4.26	1.81	0.7	161.46	0.68	1.8	298	87	160.56	0.78	2.6	0.38	0.88	MraY2
1758	9	0.88	46.8	9.1	3.64	1.45	0.77	5.12	0.84	1.46	461	93	15.95	0.8	1.89	0.53	0.91	MraY2
1759	10	0.72	23.8	9.88	3.41	1.43	0.64	94.85	0.78	1.43	236	92	102.09	0.6	2.23	0.45	0.94	MraY2
1760	11	1.17	36.52	10.16	4.52	1.87	0.79	95.16	0.72	1.87	363	92	105.52	0.9	2.36	0.42	0.88	MraY2
1761	12	0.94	40.97	9.8	3.8	1.5	0.8	27.48	0.82	1.53	403	102	31.61	0.85	1.89	0.53	0.9	MraY2
1762	13	0.85	35.11	12.54	3.6	1.44	0.75	119.06	0.82	1.53	348	119	121.61	0.85	1.91	0.52	0.89	MraY2
1763	14	0.95	44	14.01	3.8	1.57	0.77	118.16	0.82	1.61	436	133	119.74	0.85	2.05	0.49	0.9	MraY2
1764	15	0.82	15.46	14.41	3.77	1.6	0.65	40.35	0.73	1.58	148	148	34.7	0.78	2.45	0.41	0.83	MraY2
1765	16	0.91	24.21	15.22	3.7	1.49	0.78	76.05	0.84	1.52	239	159	66.8	0.8	1.92	0.52	0.94	MraY2
1766	17	1.03	26.05	17.13	4.06	1.69	0.78	73.13	0.78	1.71	257	179	69.44	0.82	2.17	0.46	0.91	MraY2
1767	18	0.95	9.57	17.05	3.66	1.47	0.82	158.25	0.89	1.53	89	167	148.39	0.9	1.79	0.56	0.93	MraY2
1768	19	0.96	46.05	18.29	4.51	1.47	0.83	140.89	0.59	1.61	452	181	150.26	1.05	1.78	0.56	0.74	MraY2
1769	20	0.65	45.59	18.93	3.2	1.25	0.66	139.34	0.8	1.36	451	184	143.97	0.76	1.89	0.53	0.85	MraY2
1770	21	1.15	20.96	21.25	4.09	1.56	0.94	134.92	0.87	1.63	204	207	132.51	0.99	1.66	0.6	0.91	MraY2
1771	22	1.16	31.14	21.77	4.37	1.78	0.83	119.11	0.76	1.79	307	210	116.57	0.94	2.15	0.46	0.87	MraY2
1772	23	1.05	34.15	21.93	4.03	1.69	0.79	137.19	0.81	1.7	336	213	130.24	0.85	2.12	0.47	0.91	MraY2
1773	24	0.88	14.02	22.17	3.75	1.48	0.76	31.86	0.79	1.53	134	226	31.61	0.8	1.94	0.51	0.89	MraY2
1774	25	0.9	13	24.03	3.58	1.43	0.8	102.72	0.88	1.49	128	233	109.65	0.8	1.78	0.56	0.94	MraY2
1775	26	1.12	29.13	24.3	4.43	1.76	0.81	117.33	0.72	1.79	287	235	116.57	0.94	2.18	0.46	0.85	MraY2
1776	27	1.13	31.28	24.29	4.25	1.78	0.81	50.47	0.79	1.8	308	250	56.31	0.85	2.19	0.46	0.91	MraY2
1777	28	1.07	37.02	24.29	4.15	1.68	0.81	109.29	0.78	1.71	367	235	110.56	0.88	2.08	0.48	0.89	MraY2
1778	29	0.72	35.61	24.35	3.26	1.22	0.75	141.73	0.85	1.3	351	240	147.53	0.85	1.61	0.62	0.87	MraY2
1779	30	0.45	29.71	25.76	2.41	0.92	0.62	98.42	0.97	0.98	295	253	113.96	0.6	1.49	0.67	0.93	MraY2
1780	31	0.7	17.31	30.51	3.12	1.14	0.78	5.85	0.9	1.24	167	306	14.04	0.8	1.46	0.68	0.89	MraY2
1781	32	1.54	42.81	30.9	4.88	1.89	1.04	43.51	0.81	1.94	420	314	34.51	1.13	1.82	0.55	0.89	MraY2
1782	33	0.75	48.43	32.06	3.24	1.26	0.76	147.93	0.9	1.36	479	317	143.97	0.85	1.66	0.6	0.91	MraY2
1783	34	0.81	10.64	33.54	3.7	1.52	0.68	104.07	0.74	1.52	103	328	113.2	0.78	2.23	0.45	0.89	MraY2
1784	35	1.01	11.39	35.36	3.89	1.59	0.81	150.6	0.84	1.61	107	350	150.26	0.89	1.97	0.51	0.9	MraY2
1785	36	0.91	1.53	35.57	3.83	1.59	0.73	147.4	0.78	1.58	9	351	145.3	0.8	2.17	0.46	0.87	MraY2
1786	37	0.66	7.47	36.4	3.35	1.3	0.65	148.73	0.74	1.48	69	361	151.7	0.78	2.02	0.5	0.85	MraY2
1787	38	0.89	5.94	39.77	3.8	1.61	0.7	52.2	0.77	1.7	54	404	49.76	0.78	2.29	0.44	0.91	MraY2
1788	39	0.7	17.57	39.55	3.12	1.2	0.74	31.37	0.9	1.25	170	398	28.61	0.8	1.61	0.62	0.9	MraY2
1789	40	0.91	46.02	40.4	3.72	1.53	0.76	174.76	0.83	1.55	453	402	165.07	0.8	2.02	0.5	0.9	MraY2
1790	41	0.9	21.59	43.21	3.52	1.39	0.82	83.83	0.91	1.43	214	439	77.91	0.8	1.7	0.59	0.93	MraY2
1791	42	1.15	19.12	44.28	4.52	1.88	0.78	71.85	0.71	1.88	187	451	64.8	0.85	2.41	0.42	0.89	MraY2
1792	43	0.88	46.15	44.16	3.69	1.48	0.76	146.8	0.81	1.53	455	438	148.39	0.83	1.95	0.51	0.88	MraY2
1793	44	1.1	26.8	46.41	4.2	1.74	0.81	110.3	0.78	1.75	265	456	113.63	0.85	2.16	0.46	0.91	MraY2
1794	45	0.7	46.83	47.53	3.06	1.15	0.77	175.88	0.94	1.22	462	475	170.54	0.8	1.48	0.67	0.9	MraY2
1795	46	1.37	16.97	48.09	4.6	1.83	0.95	27.24	0.81	1.89	162	486	32.01	1.1	1.91	0.52	0.91	MraY2
1796	47	0.9	1.51	49.26	3.78	1.58	0.73	78.01	0.79	1.58	13	500	71.57	0.77	2.18	0.46	0.9	MraY2
1797	48	0.78	41.78	49.25	3.5	1.46	0.68	78.66	0.8	1.49	415	499	70.35	0.7	2.14	0.47	0.93	MraY2
1798	49	0.8	12.54	49.8	3.43	1.42	0.72	131.78	0.86	1.44	121	492	123.69	0.78	1.99	0.5	0.88	MraY2
1799	50	0.94	37.81	49.77	3.92	1.64	0.73	2.46	0.77	1.63	370	499	10.62	0.7	2.26	0.44	0.93	MraY2
1800	51	0.71	15.41	50.11	3.12	1.18	0.76	7.11	0.92	1.24	148	502	14.04	0.8	1.55	0.65	0.89	MraY2
1801	52	0.71	25.71	50.28	3.24	1.31	0.69	111.12	0.85	1.34	254	497	116.57	0.76	1.9	0.53	0.91	MraY2
1802	1	0.52	33.65	1.12	2.64	0.99	0.67	141.68	0.94	1.08	332	9	146.31	0.76	1.48	0.68	0.9	FtsQ
1803	2	0.63	43.86	1.87	3.2	1.37	0.59	123.5	0.77	1.39	435	13	120.26	0.67	2.34	0.43	0.87	FtsQ
1804	3	1.06	7.07	3.28	4.19	1.77	0.76	33.76	0.76	1.75	63	37	30.96	0.83	2.31	0.43	0.87	FtsQ
1805	4	0.7	10.18	3.02	3.24	1.32	0.68	170.31	0.84	1.36	95	28	162.9	0.7	1.95	0.51	0.92	FtsQ
1806	5	0.69	36.67	4.06	3.1	1.2	0.73	159.41	0.9	1.3	361	37	147.53	0.8	1.65	0.61	0.93	FtsQ
1807	6	0.5	28.82	5.7	2.66	1.13	0.56	145.32	0.89	1.17	283	54	149.04	0.64	2.01	0.5	0.88	FtsQ
1808	7	0.54	33.51	6.38	2.76	1.03	0.67	84.21	0.89	1.08	333	69	68.2	0.7	1.53	0.65	0.9	FtsQ
1809	8	1.04	19.37	7.84	4.1	1.71	0.77	171.47	0.78	1.71	186	75	159.44	0.8	2.21	0.45	0.92	FtsQ
1810	9	0.55	11.84	10.03	2.7	1.04	0.68	157.81	0.95	1.12	113	98	153.43	0.7	1.53	0.65	0.93	FtsQ
1811	10	0.88	10.48	10.37	3.38	1.18	0.95	146.93	0.97	1.3	99	100	147.53	1	1.23	0.81	0.93	FtsQ
1812	11	0.98	9.02	10.64	4.23	1.76	0.71	146.54	0.69	1.8	82	103	146.31	0.84	2.48	0.4	0.81	FtsQ
1813	12	0.73	8.25	11.47	3.49	1.41	0.66	138.13	0.75	1.44	77	111	146.31	0.78	2.14	0.47	0.86	FtsQ
1814	13	0.97	38.49	11.73	4.06	1.62	0.76	100.02	0.74	1.65	383	109	104.04	0.89	2.12	0.47	0.85	FtsQ
1815	14	1.04	32.04	13.38	4.17	1.72	0.77	127.26	0.75	1.72	315	127	125.54	0.86	2.23	0.45	0.86	FtsQ
1816	15	0.97	29.1	15.09	3.58	1.22	1.01	166.66	0.95	1.3	285	148	147.53	1	1.21	0.83	0.93	FtsQ
1817	16	1.11	20.38	15.55	4.32	1.83	0.77	77.88	0.75	1.8	201	164	70.56	0.84	2.37	0.42	0.89	FtsQ
1818	17	0.95	16.89	16.13	3.83	1.58	0.77	129.75	0.81	1.58	164	155	124.7	0.84	2.06	0.49	0.89	FtsQ
1819	18	0.34	4.14	16.09	2.07	0.78	0.55	150.36	0.99	0.86	38	158	144.46	0.6	1.42	0.71	0.92	FtsQ
1820	19	0.88	24.29	16.62	3.84	1.61	0.7	75.65	0.75	1.62	240	174	68.2	0.75	2.31	0.43	0.9	FtsQ
1821	20	0.5	4.61	17.34	2.58	1.04	0.61	151.47	0.94	1.12	41	171	153.43	0.7	1.7	0.59	0.9	FtsQ
1822	21	0.54	46.24	18.38	3.06	1.18	0.58	120.26	0.72	1.25	458	179	118.61	0.69	2.02	0.5	0.81	FtsQ
1823	22	0.55	45.59	18.84	3.6	1.15	0.61	123.76	0.53	1.3	454	181	122.47	0.8	1.88	0.53	0.67	FtsQ
1824	23	0.6	42.62	19.38	2.84	1.09	0.7	154.02	0.94	1.17	421	191	149.04	0.76	1.56	0.64	0.91	FtsQ
1825	24	1.18	7.68	19.9	4.43	1.79	0.84	143.59	0.76	1.8	69	194	146.31	0.96	2.13	0.47	0.85	FtsQ
1826	25	0.92	24.05	21.31	3.83	1.64	0.71	41.4	0.79	1.64	234	218	37.57	0.78	2.3	0.43	0.88	FtsQ
1827	26	1.03	9.78	21.35	3.98	1.64	0.8	168.55	0.82	1.62	90	211	158.2	0.85	2.04	0.49	0.9	FtsQ
1828	27	0.97	36.74	21.38	3.8	1.49	0.83	154.87	0.84	1.53	361	210	148.39	0.89	1.79	0.56	0.9	FtsQ
1829	28	0.98	40.11	23.32	3.86	1.59	0.79	162.66	0.83	1.62	393	231	158.2	0.85	2.02	0.5	0.91	FtsQ
1830	29	0.56	34.95	24.29	2.7	1.04	0.68	144.01	0.97	1.14	345	239	142.13	0.76	1.53	0.66	0.92	FtsQ
1831	30	0.62	2.21	24.45	3.16	1.31	0.6	14.87	0.78	1.3	16	247	22.62	0.65	2.16	0.46	0.89	FtsQ
1832	31	0.66	3.22	25.09	3.35	1.37	0.61	39.82	0.74	1.44	26	255	33.69	0.71	2.23	0.45	0.86	FtsQ
1833	32	0.99	16.6	25.4	3.8	1.54	0.82	153.56	0.86	1.58	159	250	145.3	0.89	1.89	0.53	0.91	FtsQ
1834	33	0.96	39.84	25.57	3.84	1.53	0.8	170.34	0.82	1.55	391	253	165.07	0.8	1.92	0.52	0.93	FtsQ
1835	34	0.93	18.92	26.32	3.86	1.55	0.76	86.45	0.78	1.61	188	255	97.13	0.8	2.03	0.49	0.9	FtsQ
1836	35	0.76	31.3	26.33	3.36	1.35	0.72	176.35	0.85	1.36	306	262	162.9	0.7	1.87	0.53	0.93	FtsQ
1837	36	0.85	2.21	27.54	3.55	1.44	0.75	41.73	0.85	1.5	16	280	36.87	0.78	1.91	0.52	0.91	FtsQ
1838	37	0.46	19.01	27.79	2.5	0.96	0.61	97.63	0.93	1.04	189	273	106.7	0.6	1.57	0.64	0.91	FtsQ
1839	38	0.55	0.96	28.38	2.76	1.03	0.68	37.51	0.91	1.14	5	287	37.87	0.78	1.52	0.66	0.91	FtsQ
1840	39	1.14	37.17	29.14	4.24	1.79	0.81	177.95	0.8	1.75	363	290	166.76	0.8	2.22	0.45	0.93	FtsQ
1841	40	0.55	33.42	30.02	2.72	0.96	0.73	13.05	0.93	1.04	329	301	16.7	0.8	1.31	0.76	0.87	FtsQ
1842	41	0.31	32.07	30.46	1.99	0.77	0.51	18.56	0.98	0.86	317	307	35.54	0.5	1.49	0.67	0.95	FtsQ
1843	42	0.95	32.95	31.14	4.26	1.7	0.71	8.53	0.66	1.68	322	314	17.35	0.83	2.39	0.42	0.83	FtsQ
1844	43	0.76	40.25	32.12	3.4	1.29	0.75	128.36	0.82	1.44	398	315	123.69	0.85	1.73	0.58	0.88	FtsQ
1845	44	0.78	41.94	33.42	3.32	1.33	0.75	119.02	0.89	1.39	416	328	120.26	0.85	1.78	0.56	0.92	FtsQ
1846	45	0.66	2.83	33.49	3.04	1.1	0.76	26.99	0.9	1.22	23	338	34.99	0.8	1.44	0.69	0.91	FtsQ
1847	46	0.82	40.84	33.83	3.55	1.42	0.73	132.89	0.82	1.5	404	332	126.87	0.84	1.94	0.52	0.88	FtsQ
1848	47	0.41	1.72	34.2	2.3	0.82	0.63	59.44	0.98	0.89	15	346	63.43	0.7	1.3	0.77	0.89	FtsQ
1849	48	0.48	23.88	34.6	2.47	0.84	0.73	73.18	0.99	0.94	237	350	57.99	0.7	1.14	0.88	0.94	FtsQ
1850	49	0.71	24.77	34.67	3.1	1.03	0.88	166.17	0.93	1.14	243	343	142.13	0.9	1.17	0.85	0.9	FtsQ
1851	50	0.68	16.08	37.26	3.04	1.16	0.75	70.73	0.93	1.21	158	378	65.56	0.8	1.56	0.64	0.92	FtsQ
1852	51	0.94	36.17	37.94	3.86	1.59	0.75	162.9	0.79	1.62	354	377	158.2	0.79	2.1	0.48	0.9	FtsQ
1853	52	0.33	11.09	37.92	2.16	0.78	0.54	125.16	0.89	0.86	108	376	125.54	0.61	1.45	0.69	0.86	FtsQ
1854	53	0.65	46.37	38.01	2.98	1.08	0.77	166	0.92	1.17	458	379	160.02	0.8	1.4	0.71	0.89	FtsQ
1855	54	0.94	42.52	38.19	3.66	1.43	0.84	167.78	0.88	1.46	418	381	164.05	0.9	1.7	0.59	0.91	FtsQ
1856	55	0.68	48.88	38.66	3.18	1.17	0.74	177.77	0.85	1.26	483	385	161.57	0.8	1.59	0.63	0.89	FtsQ
1857	56	1	10.06	39.19	4.17	1.66	0.77	126.04	0.72	1.75	97	384	120.96	0.88	2.16	0.46	0.85	FtsQ
1858	57	0.51	11.11	38.89	2.64	0.9	0.72	109.96	0.92	0.98	110	384	113.96	0.79	1.24	0.8	0.88	FtsQ
1859	58	0.69	47.6	39.26	3.84	1.39	0.63	109.16	0.59	1.53	473	385	121.61	0.83	2.2	0.45	0.75	FtsQ
1860	59	0.89	33.97	40.76	3.86	1.62	0.7	71.8	0.75	1.62	337	415	68.2	0.76	2.32	0.43	0.89	FtsQ
1861	60	0.65	48.78	40.37	3.1	1.21	0.68	175.66	0.85	1.24	482	405	14.04	0.7	1.76	0.57	0.9	FtsQ
1862	61	0.63	4.86	41.74	3.12	1.17	0.69	63.54	0.81	1.25	46	423	61.39	0.76	1.69	0.59	0.86	FtsQ
1863	62	0.79	28.3	41.91	3.12	1.06	0.95	146.62	1	1.17	278	416	149.04	0.99	1.12	0.89	0.92	FtsQ
1864	63	1.23	16.11	42.56	4.46	1.92	0.82	168.58	0.78	1.9	152	423	161.57	0.85	2.35	0.43	0.91	FtsQ
1865	64	0.89	40.23	43.52	3.49	1.37	0.83	133.85	0.92	1.42	397	430	129.29	0.85	1.66	0.6	0.91	FtsQ
1866	65	0.52	32.84	43.43	2.78	1.02	0.65	133.05	0.85	1.13	325	430	135	0.71	1.58	0.63	0.86	FtsQ
1867	66	1.04	41.27	44.65	4.09	1.68	0.79	44.26	0.78	1.7	406	452	40.24	0.92	2.13	0.47	0.89	FtsQ
1868	67	0.93	28.32	47.35	3.52	1.18	1	75.09	0.94	1.3	280	479	67.38	1	1.18	0.85	0.92	FtsQ
1869	68	0.9	45.72	47.78	4	1.52	0.75	176.35	0.71	1.71	448	477	173.29	0.8	2.02	0.49	0.86	FtsQ
1870	69	0.81	45.87	48.96	3.72	1.47	0.7	172.11	0.74	1.53	451	489	168.69	0.79	2.1	0.48	0.88	FtsQ
1871	70	0.94	50.33	49.11	3.58	1.34	0.9	79.75	0.92	1.39	501	498	68.96	0.9	1.49	0.67	0.93	FtsQ
1872	71	0.69	44.54	49.48	3.4	1.39	0.63	60.18	0.75	1.39	442	501	59.74	0.69	2.19	0.46	0.86	FtsQ
1873	72	0.68	29.3	49.36	3.12	1.14	0.76	4.94	0.88	1.22	287	493	170.54	0.8	1.51	0.66	0.88	FtsQ
1874	73	0.94	30.7	49.97	3.52	1.23	0.97	118.51	0.95	1.35	302	495	131.99	1	1.27	0.79	0.92	FtsQ
1875	1	0.75	33.86	2.72	3.1	1.04	0.92	85.68	0.98	1.12	337	22	116.57	0.9	1.12	0.89	0.94	FtsQ
1876	2	0.97	14.09	4.28	3.69	1.39	0.89	118.67	0.9	1.52	138	36	113.2	0.98	1.56	0.64	0.91	FtsQ
1877	3	0.58	27.96	6.5	2.76	1.07	0.69	111.11	0.96	1.17	277	60	120.96	0.7	1.55	0.64	0.94	FtsQ
1878	4	0.92	18.83	7.49	3.85	1.55	0.76	127.83	0.78	1.58	185	68	124.7	0.85	2.05	0.49	0.86	FtsQ
1879	5	1.04	16.26	8.41	4.1	1.71	0.77	94.95	0.78	1.68	160	76	107.35	0.8	2.22	0.45	0.92	FtsQ
1880	6	0.67	21.95	9.1	3.04	1.19	0.72	93.79	0.91	1.24	218	85	104.04	0.7	1.65	0.61	0.91	FtsQ
1881	7	0.77	47.47	11.63	3.86	1.66	0.59	23.41	0.65	1.7	467	121	28.07	0.7	2.8	0.36	0.86	FtsQ
1882	8	1.02	49.03	12.83	3.89	1.52	0.85	51.27	0.85	1.58	486	135	55.3	0.92	1.78	0.56	0.9	FtsQ
1883	9	0.9	47.66	12.87	3.52	1.26	0.91	31.83	0.91	1.36	471	132	36.03	0.99	1.38	0.72	0.92	FtsQ
1884	10	0.83	11.69	15.4	3.32	1.1	0.96	55.06	0.95	1.17	116	160	70.02	1	1.14	0.88	0.91	FtsQ
1885	11	1.02	37.42	19.01	4.2	1.74	0.75	107.5	0.73	1.71	371	182	110.56	0.81	2.33	0.43	0.86	FtsQ
1886	12	1.2	42.22	21.95	4.46	1.76	0.87	98.2	0.76	1.75	420	211	103.24	0.9	2.04	0.49	0.9	FtsQ
1887	13	1.09	13.95	23.95	3.98	1.58	0.88	101.22	0.86	1.58	137	232	108.43	0.9	1.79	0.56	0.92	FtsQ
1888	14	0.43	4.14	24.6	2.36	0.82	0.67	88.9	0.97	0.89	40	250	63.43	0.7	1.21	0.82	0.9	FtsQ
1889	15	0.3	4.2	25.88	2.01	0.77	0.5	46.2	0.93	0.86	39	262	54.46	0.57	1.56	0.64	0.88	FtsQ
1890	16	0.79	45.24	28.19	3.55	1.38	0.73	121.76	0.79	1.44	449	276	123.69	0.84	1.88	0.53	0.87	FtsQ
1891	17	1.12	2.57	36.03	4.09	1.59	0.89	119.13	0.84	1.64	21	354	127.57	0.98	1.78	0.56	0.9	FtsQ
1892	18	1.32	29.41	37.65	4.66	1.89	0.89	79.61	0.76	1.9	291	385	71.57	0.95	2.13	0.47	0.9	FtsQ
1893	19	0.93	7.9	37.26	3.78	1.51	0.78	20.22	0.82	1.53	72	376	31.61	0.85	1.94	0.52	0.92	FtsQ
1894	20	1.18	17.17	39.52	4.15	1.56	0.96	120.95	0.86	1.7	168	388	118.07	1.06	1.62	0.62	0.91	FtsQ
1895	21	1.24	25.25	41.96	4.17	1.58	1	57.75	0.9	1.64	248	426	52.43	1.06	1.59	0.63	0.92	FtsQ
1896	22	0.67	30.32	41.74	3.1	1.21	0.7	176.85	0.88	1.24	297	416	165.96	0.7	1.72	0.58	0.92	FtsQ
1897	23	1.2	23.97	43.09	4.17	1.59	0.96	48.82	0.87	1.64	233	436	37.57	1.05	1.66	0.6	0.9	FtsQ
1898	24	0.71	13.17	43.1	3.12	1.15	0.79	123.08	0.92	1.25	128	426	118.61	0.85	1.45	0.69	0.91	FtsQ
1899	25	0.45	17.19	44.45	2.41	0.94	0.61	102.9	0.97	0.98	170	440	113.96	0.6	1.55	0.65	0.93	FtsQ
1900	26	0.91	17.59	45.7	3.38	1.17	0.99	123.41	1	1.3	173	451	122.47	1	1.19	0.84	0.94	FtsQ
1901	27	0.94	7.29	46.05	3.64	1.35	0.88	106.18	0.89	1.48	70	454	118.3	0.9	1.53	0.65	0.94	FtsQ
1902	28	0.63	6.42	46.33	3.04	1.17	0.68	111.6	0.86	1.25	61	458	118.61	0.76	1.72	0.58	0.89	FtsQ
1903	29	0.68	46.07	47.44	3.12	1.12	0.77	24.01	0.88	1.21	455	477	24.44	0.85	1.45	0.69	0.88	FtsQ
1904	30	1.33	47.6	50.36	4.4	1.72	0.98	19.59	0.86	1.79	468	507	26.57	1.06	1.75	0.57	0.92	FtsQ
1905	1	0.6	43.52	2.96	2.76	0.95	0.81	101.91	0.99	1.03	433	25	119.05	0.8	1.17	0.85	0.93	FtsQ
1906	2	0.86	30.94	3.3	3.35	1.17	0.94	130.43	0.97	1.25	307	27	118.61	0.99	1.25	0.8	0.91	FtsQ
1907	3	0.5	43.64	3.87	2.56	0.83	0.76	107.48	0.96	0.94	433	35	122.01	0.8	1.09	0.92	0.91	FtsQ
1908	4	1	13.61	5.07	3.72	1.35	0.95	26.19	0.91	1.44	130	54	33.69	1	1.42	0.7	0.93	FtsQ
1909	5	1	20.71	5.59	3.95	1.6	0.8	119.8	0.81	1.66	203	49	122.74	0.89	2	0.5	0.9	FtsQ
1910	6	0.67	2.33	12.3	3.06	1.12	0.76	7.55	0.9	1.22	17	124	9.46	0.8	1.46	0.68	0.88	FtsQ
1911	7	1.03	2.07	13.68	4.12	1.66	0.79	103.34	0.76	1.68	17	129	107.35	0.88	2.09	0.48	0.87	FtsQ
1912	8	1.06	38.73	14.97	4.04	1.63	0.83	106.04	0.82	1.66	384	142	115.02	0.89	1.98	0.51	0.93	FtsQ
1913	9	1.18	7.1	15.82	4.26	1.73	0.87	107.51	0.82	1.75	68	150	113.63	0.92	2	0.5	0.91	FtsQ
1914	10	0.95	32.17	18.42	3.66	1.35	0.9	106.59	0.89	1.43	318	178	114.78	0.97	1.5	0.67	0.9	FtsQ
1915	11	1.99	45.89	18.59	5.17	1.67	1.52	32.23	0.94	1.75	451	190	30.96	1.59	1.1	0.91	0.93	FtsQ
1916	12	0.34	32.53	19.74	2.07	0.74	0.59	101.12	0.99	0.81	323	194	119.74	0.6	1.25	0.8	0.91	FtsQ
1917	13	1.3	13.04	22.55	4.55	1.85	0.9	108.17	0.79	1.84	127	217	112.38	0.95	2.06	0.48	0.9	FtsQ
1918	14	1.17	36.82	26.25	4.26	1.69	0.88	106.49	0.81	1.71	364	255	110.56	0.95	1.91	0.52	0.9	FtsQ
1919	15	1.13	19.06	29.39	4	1.54	0.93	115.67	0.89	1.61	187	287	119.74	1.03	1.65	0.61	0.91	FtsQ
1920	16	1.24	43.97	32.32	4.6	1.88	0.84	104.01	0.74	1.87	437	314	105.52	0.94	2.23	0.45	0.88	FtsQ
1921	17	0.89	23.41	36.73	3.52	1.38	0.82	31.39	0.9	1.5	228	372	36.87	0.89	1.68	0.59	0.93	FtsQ
1922	18	0.65	39.88	39.21	2.98	1.15	0.72	145.63	0.92	1.28	394	388	141.34	0.78	1.61	0.62	0.92	FtsQ
1923	19	1.37	37.56	40.66	4.63	1.79	0.97	108.76	0.8	1.8	373	398	109.44	1.01	1.84	0.54	0.9	FtsQ
1924	20	0.78	15.97	41.81	3.26	1.27	0.78	117.84	0.92	1.34	157	412	116.57	0.85	1.62	0.62	0.91	FtsQ
1925	21	0.75	1.6	45.96	3.16	1.15	0.83	96.81	0.95	1.17	14	454	109.98	0.8	1.38	0.73	0.94	FtsQ
1926	22	1.11	2.6	46.68	3.92	1.42	0.99	100.12	0.91	1.46	24	460	105.95	1	1.43	0.7	0.93	FtsQ
1927	23	1.12	35.62	48.52	4	1.56	0.92	112.05	0.88	1.66	353	478	115.02	1	1.7	0.59	0.93	FtsQ
1928	24	1.08	35.28	50.03	3.95	1.4	0.98	126.54	0.87	1.53	349	494	121.61	1.07	1.42	0.7	0.89	FtsQ
1929	25	0.79	42.24	50	3.46	1.37	0.73	34.1	0.83	1.44	416	504	33.69	0.83	1.87	0.53	0.89	FtsQ
1930	1	0.84	16.76	3.83	3.64	1.46	0.73	106.68	0.8	1.52	164	31	113.2	0.8	2	0.5	0.92	FtsQ
1931	2	0.63	20.07	3.98	3.04	1.13	0.71	102.17	0.86	1.21	198	34	114.44	0.78	1.61	0.62	0.88	FtsQ
1932	3	0.72	29.1	4.8	3.18	1.11	0.83	173.43	0.89	1.22	285	47	170.54	0.8	1.34	0.75	0.9	FtsQ
1933	4	0.48	30.46	5.18	2.5	0.95	0.64	155.35	0.97	1.03	300	50	150.95	0.7	1.47	0.68	0.91	FtsQ
1934	5	0.51	10.2	5.4	2.61	1.05	0.62	99.54	0.94	1.08	100	49	111.8	0.6	1.68	0.59	0.94	FtsQ
1935	6	0.68	20.78	8.31	3.12	1.19	0.73	106.47	0.88	1.26	206	77	108.43	0.79	1.63	0.62	0.89	FtsQ
1936	7	0.96	12.33	11.1	3.86	1.51	0.81	106.9	0.81	1.52	120	104	113.2	0.88	1.87	0.54	0.88	FtsQ
1937	8	0.48	40.11	10.89	2.56	0.99	0.62	90.03	0.92	1.04	400	114	73.3	0.6	1.61	0.62	0.91	FtsQ
1938	9	0.69	23.99	11.07	3.1	1.12	0.78	88.02	0.9	1.17	238	105	109.98	0.8	1.43	0.7	0.91	FtsQ
1939	10	0.76	40.17	12.37	3.58	1.47	0.66	95.89	0.75	1.53	400	116	101.31	0.7	2.25	0.44	0.89	FtsQ
1940	11	0.5	12.16	12.68	2.58	0.91	0.7	113.8	0.94	0.98	120	122	113.96	0.76	1.31	0.76	0.88	FtsQ
1941	12	0.98	7.47	13.98	3.9	1.55	0.81	95.12	0.81	1.55	72	132	104.93	0.8	1.92	0.52	0.93	FtsQ
1942	13	0.9	37.86	13.99	3.7	1.55	0.74	85.12	0.83	1.55	376	147	75.07	0.7	2.1	0.48	0.95	FtsQ
1943	14	1.03	31.28	14.77	3.95	1.57	0.84	121.79	0.83	1.61	309	141	119.74	0.92	1.88	0.53	0.9	FtsQ
1944	15	1.1	35.77	16.72	4.06	1.63	0.86	95.44	0.84	1.65	356	159	104.04	0.9	1.9	0.53	0.91	FtsQ
1945	16	1.03	4.87	16.74	3.97	1.65	0.8	135.75	0.82	1.64	44	161	127.57	0.85	2.07	0.48	0.9	FtsQ
1946	17	1.14	45.99	18.72	5.51	1.43	1.02	41	0.47	1.63	453	192	42.51	1.31	1.4	0.71	0.71	FtsQ
1947	18	1.13	2.08	19.3	4.18	1.73	0.83	92.05	0.81	1.73	20	184	100.01	0.8	2.07	0.48	0.93	FtsQ
1948	19	0.75	47.23	21.53	3.44	1.45	0.66	103.69	0.8	1.49	470	208	109.65	0.7	2.19	0.46	0.92	FtsQ
1949	20	0.55	13.06	21.57	2.7	1.01	0.7	112.12	0.95	1.12	128	211	116.57	0.7	1.44	0.69	0.91	FtsQ
1950	21	0.8	13.84	22.78	3.38	1.32	0.77	115.65	0.88	1.39	134	222	120.26	0.85	1.7	0.59	0.92	FtsQ
1951	22	0.69	44.41	24.38	3.16	1.26	0.7	10.59	0.87	1.3	438	247	22.62	0.7	1.79	0.56	0.94	FtsQ
1952	23	1.18	12.24	26.58	4.17	1.64	0.92	120.69	0.85	1.7	119	258	118.07	0.98	1.79	0.56	0.9	FtsQ
1953	24	0.5	14.44	29.78	2.5	0.91	0.7	116.04	1	1	141	294	126.87	0.7	1.31	0.76	0.92	FtsQ
1954	25	0.76	15.1	30.9	3.18	1.06	0.91	111.61	0.94	1.17	148	304	120.96	0.98	1.16	0.86	0.9	FtsQ
1955	26	1.04	42.99	33.28	3.83	1.45	0.91	127.8	0.89	1.5	425	327	126.87	0.98	1.59	0.63	0.9	FtsQ
1956	27	0.43	44.68	33.11	2.36	0.86	0.64	62.71	0.97	0.94	444	335	57.99	0.7	1.35	0.74	0.91	FtsQ
1957	28	0.96	6.25	33.45	3.6	1.31	0.94	113.21	0.93	1.39	59	328	111.04	1	1.4	0.72	0.91	FtsQ
1958	29	1.25	38.52	33.73	4.49	1.81	0.88	103.89	0.78	1.87	383	328	105.52	0.94	2.05	0.49	0.9	FtsQ
1959	30	0.82	43.89	34.27	3.36	1.19	0.87	46.93	0.92	1.35	434	347	41.99	0.99	1.36	0.73	0.94	FtsQ
1960	31	1.1	14.45	39.47	4.09	1.6	0.87	112.54	0.83	1.62	142	387	111.8	0.92	1.83	0.55	0.89	FtsQ
1961	32	1.32	28.48	41.38	4.69	1.91	0.88	109	0.76	1.9	282	405	108.43	1.01	2.17	0.46	0.86	FtsQ
1962	33	1.08	49.25	48.44	3.8	1.32	1.04	119.29	0.94	1.42	488	479	129.29	1.1	1.26	0.79	0.91	FtsQ
1963	34	1.06	31.87	50.19	3.75	1.39	0.97	28.51	0.95	1.48	312	505	28.3	1.06	1.43	0.7	0.92	FtsQ
1964	1	0.86	21.27	3.47	3.97	1.65	0.67	119.73	0.69	1.66	209	27	115.02	0.77	2.47	0.4	0.83	FtsQ
1965	2	0.57	42.55	11.88	2.76	1.04	0.7	105.3	0.94	1.12	423	114	116.57	0.7	1.49	0.67	0.93	FtsQ
1966	3	1.09	50.48	12.49	4.06	1.65	0.84	113.23	0.83	1.7	501	117	118.07	0.94	1.96	0.51	0.91	FtsQ
1967	4	0.82	42.9	13.3	3.52	1.35	0.78	104.26	0.83	1.43	427	126	102.09	0.8	1.73	0.58	0.9	FtsQ
1968	5	1.26	13.38	14.37	4.43	1.71	0.94	116.03	0.81	1.75	129	136	120.96	1.03	1.82	0.55	0.89	FtsQ
1969	6	1	33.56	14.46	3.72	1.39	0.92	103.1	0.91	1.46	333	138	105.95	0.9	1.52	0.66	0.93	FtsQ
1970	7	0.92	21.72	16.39	3.52	1.3	0.9	100.71	0.93	1.36	216	157	107.1	0.9	1.45	0.69	0.92	FtsQ
1971	8	0.54	3.34	16.21	2.7	0.97	0.71	124.04	0.93	1.08	30	158	123.69	0.78	1.38	0.72	0.91	FtsQ
1972	9	0.84	39.45	17.94	3.5	1.44	0.74	95.17	0.86	1.46	393	172	105.95	0.7	1.94	0.52	0.95	FtsQ
1973	10	1.48	45.84	18.85	4.49	1.62	1.16	109.03	0.92	1.71	455	181	110.56	1.2	1.4	0.71	0.93	FtsQ
1974	11	1.04	20.41	20.68	4	1.61	0.82	110.92	0.82	1.66	201	199	115.02	0.89	1.97	0.51	0.9	FtsQ
1975	12	1.32	9.75	25.86	4.52	1.79	0.94	88.7	0.81	1.75	96	250	103.24	0.9	1.91	0.52	0.93	FtsQ
1976	13	0.93	46.71	26	3.86	1.55	0.76	111.35	0.78	1.57	464	253	116.57	0.82	2.03	0.49	0.89	FtsQ
1977	14	1.07	36.95	30.92	4.18	1.68	0.81	99.45	0.77	1.71	367	301	110.56	0.86	2.07	0.48	0.89	FtsQ
1978	15	0.99	37.45	32.5	3.89	1.55	0.81	121.77	0.82	1.61	370	318	119.74	0.88	1.9	0.53	0.9	FtsQ
1979	16	1.1	29.88	36.96	4.03	1.59	0.88	127.11	0.85	1.64	294	363	127.57	0.96	1.81	0.55	0.9	FtsQ
1980	17	1.02	25.66	37.5	4.2	1.65	0.79	100.62	0.73	1.65	254	367	104.04	0.86	2.09	0.48	0.86	FtsQ
1981	18	0.61	5.47	37.87	2.78	1	0.78	130.16	0.99	1.08	52	374	123.69	0.85	1.29	0.78	0.9	FtsQ
1982	19	0.43	45.51	38.19	2.41	0.88	0.62	89.11	0.93	0.95	453	386	71.57	0.6	1.42	0.7	0.91	FtsQ
1983	20	0.66	17.84	39.06	2.96	1.08	0.78	131.28	0.95	1.2	175	386	131.63	0.85	1.39	0.72	0.94	FtsQ
1984	21	0.98	45.18	39.62	3.95	1.47	0.85	70.35	0.79	1.55	450	404	75.07	0.94	1.73	0.58	0.88	FtsQ
1985	22	1.04	39.03	40.56	3.92	1.5	0.88	99.81	0.85	1.55	388	398	104.93	0.9	1.7	0.59	0.92	FtsQ
1986	23	0.62	26.24	41	2.98	1.13	0.7	84.19	0.88	1.22	261	416	80.54	0.7	1.61	0.62	0.9	FtsQ
1987	24	0.88	25.95	42.45	3.46	1.33	0.84	70.67	0.92	1.39	257	431	68.96	0.9	1.59	0.63	0.92	FtsQ
1988	25	1.15	48.67	45.31	4.26	1.72	0.85	100.87	0.8	1.77	484	445	106.39	0.9	2.03	0.49	0.91	FtsQ
1989	26	0.48	18.33	46.24	2.5	0.9	0.68	79.4	0.97	0.98	181	467	66.04	0.7	1.31	0.76	0.91	FtsQ
1990	27	0.67	17.99	47.35	3.12	0.94	0.91	112.64	0.86	1.1	181	468	95.19	0.9	1.04	0.97	0.88	FtsQ
1991	28	1.4	38.58	48.4	5.55	2.22	0.8	100.5	0.57	2.38	383	471	104.62	0.95	2.75	0.36	0.85	FtsQ
1992	29	0.84	22.94	48.14	3.38	1.28	0.83	116.15	0.92	1.36	225	476	126.03	0.9	1.54	0.65	0.92	FtsQ
1993	30	0.64	17.68	48.25	2.9	0.97	0.84	88.13	0.96	1.08	175	477	111.8	0.8	1.16	0.86	0.92	FtsQ
1994	1	0.92	11.08	1.36	3.66	1.44	0.81	120.07	0.86	1.53	107	7	121.61	0.89	1.77	0.56	0.9	FtsQ
1995	2	0.69	15.44	1.27	3.12	1.25	0.7	123	0.89	1.3	151	7	122.47	0.78	1.79	0.56	0.91	FtsQ
1996	3	0.64	38.01	5.99	2.9	1.08	0.75	118.56	0.96	1.17	377	55	120.96	0.8	1.44	0.69	0.93	FtsQ
1997	4	1.12	29.73	8.45	4.26	1.76	0.81	111.11	0.77	1.79	293	77	116.57	0.89	2.18	0.46	0.91	FtsQ
1998	5	0.85	9.95	8.86	3.3	1.16	0.93	101.17	0.98	1.25	97	83	118.61	0.9	1.25	0.8	0.94	FtsQ
[truncated: 1,325 more rows]

## Sheet: Fig. S1
			Histogram object components from hist() in R				Fitdistr object components from fitdistr() from MASS package in R
Locus_tag	Insertion_index		Histogram$breaks	Histogram$density	Histogram$counts		Fitdistr of Gamma	Fitdistr of Exponential
Plim_0001	0.00862069		0	12.6915	555		List of 5	List of 5
Plim_0002	0.108549		0.01	4.25337	186		$ estimate: Named num [1:2] 5.61 50.68	$ estimate: Named num 206
Plim_0003	0.106082		0.02	2.5383	111		..- attr(*, "names")= chr [1:2] "shape" "rate"	..- attr(*, "names")= chr "rate"
Plim_0004	0.0861244		0.03	2.4697	108		$ sd : Named num [1:2] 0.128 1.213	$ sd : Named num 8.19
Plim_0005	0.17564		0.04	2.83558	124		..- attr(*, "names")= chr [1:2] "shape" "rate"	..- attr(*, "names")= chr "rate"
Plim_0006	0.108646		0.05	3.43014	150		$ vcov : num [1:2, 1:2] 0.0165 0.1488 0.1488 1.4707	$ vcov : num [1, 1] 67.1
Plim_0007	0.161417		0.06	3.84176	168		..- attr(*, "dimnames")=List of 2	..- attr(*, "dimnames")=List of 2
Plim_0008	0.109635		0.07	4.66499	204		.. ..$ : chr [1:2] "shape" "rate"	.. ..$ : chr "rate"
Plim_0009	0.137795		0.08	6.58587	288		.. ..$ : chr [1:2] "shape" "rate"	.. ..$ : chr "rate"
Plim_0010	0.155667		0.09	7.75211	339		$ loglik : num 6160	$ n : int 631
Plim_0011	0.0592255		0.1	8.57535	375		$ n : int 3610	$ loglik : num 2730
Plim_0012	0.135167		0.11	8.02653	351		- attr(*, "class")= chr "fitdistr	- attr(*, "class")= chr "fitdistr"
Plim_0013	0.192771		0.12	7.08896	310
Plim_0014	0.0053135		0.13	5.76263	252
Plim_0015	0.106447		0.14	5.28242	231
Plim_0016	0.12049		0.15	3.77315	165
Plim_0017	0.134489		0.16	3.10999	136
Plim_0018	0.136182		0.17	2.56117	112
Plim_0019	0.174855		0.18	1.39492	61
Plim_0020	0.145897		0.19	1.28059	56
Plim_0021	0.125		0.2	0.525955	23
Plim_0022	0.0732369		0.21	0.548822	24
Plim_0023	0.00247593		0.22	0.274411	12
Plim_0024	0.104972		0.23	0.205808	9
Plim_0025	0.00224888		0.24	0.137206	6
Plim_0026	0.148243		0.25	0.137206	6
Plim_0027	0.109548		0.26	0.0914704	4
Plim_0028	0.140484		0.27	0.0914704	4
Plim_0029	0.124827		0.28	0.0457352	2
Plim_0030	0.105189		0.29	0	0
Plim_0031	0.167832		0.3	0	0
Plim_0032	0.149331		0.31	0	0
Plim_0033	0.127703		0.32	0	0
Plim_0034	0.153661		0.33	0	0
Plim_0035	0.115551		0.34	0.0228676	1
Plim_0036	0.00176523		0.35
Plim_0037	0.142748
Plim_0038	0.169908
Plim_0039	0.021028
Plim_0040	0.00520059
Plim_0041	0.112864
Plim_0042	0.111492
Plim_0043	0.00166389
Plim_0044	0.130156
Plim_0045	0.104534
Plim_0046	0.118081
Plim_0047	0.00463392
Plim_0048	0.138208
Plim_0049	0.219711
Plim_0050	0.136863
Plim_0051	0.142857
Plim_0052	0.00166945
Plim_0053	0.107143
Plim_0054	0.009375
Plim_0055	0.138107
Plim_0056	0.0340031
Plim_0057	0.118467
Plim_0058	0.00971922
Plim_0059	0.228302
Plim_0060	0.169565
Plim_0061	0.169789
Plim_0062	0.132495
Plim_0063	0.000742942
Plim_0064	0.00198807
Plim_0065	0.154622
Plim_0066	0.0294562
Plim_0067	0.14972
Plim_0068	0.111726
Plim_0069	0.157742
Plim_0070	0.186575
Plim_0071	0.284337
Plim_0072	0.236402
Plim_0073	0.179907
Plim_0074	0.21118
Plim_0075	0.0928242
Plim_0076	0.00622499
Plim_0077	0.0161012
Plim_0078	0.0113048
Plim_0079	0.0025663
Plim_0080	0.0913758
Plim_0081	0.00654664
Plim_0082	0.134295
Plim_0083	0.121662
Plim_0084	0.146561
Plim_0085	0.0915332
Plim_0086	0.15622
Plim_R0001	0.0547945
Plim_0087	0.185029
Plim_0088	0.18543
Plim_0089	0.169675
Plim_0090	0.166287
Plim_0091	0.157534
Plim_0092	0.165609
Plim_0093	0.13099
Plim_0094	0.169736
Plim_0095	0.221854
Plim_0096	0.216495
Plim_0097	0.0146552
Plim_0098	0.274809
Plim_0099	0.0804795
Plim_0100	0.180117
Plim_0101	0.1875
Plim_0102	0.0183639
Plim_0103	0.00390752
Plim_0104	0.166934
Plim_0105	0.0031463
Plim_0106	0.00426439
Plim_0107	0.122671
Plim_0108	0.107143
Plim_0109	0.13121
Plim_0110	0.147826
Plim_0111	0.144359
Plim_0112	0.135535
Plim_0113	0.167401
Plim_0114	0.145763
Plim_0115	0.146625
Plim_0116	0.162808
Plim_0117	0.179876
Plim_0118	0.191617
Plim_0119	0.134472
Plim_0120	0.121951
Plim_0121	0.136397
Plim_0122	0.167797
Plim_0123	0.17395
Plim_0124	0.101471
Plim_0125	0.131959
Plim_0126	0.0960384
Plim_0127	0.113402
Plim_0128	0.0997131
Plim_0129	0.112332
Plim_0130	0.103746
Plim_0131	0.137662
Plim_0132	0.111345
Plim_0133	0.131361
Plim_0134	0.00557621
Plim_0135	0.00735895
Plim_0136	0.129139
Plim_0137	0.122029
Plim_0138	0.111465
Plim_0139	0.134202
Plim_0140	0.0470588
Plim_0141	0.095057
Plim_0142	0.106569
Plim_0143	0.13951
Plim_0144	0.141732
Plim_0145	0.141791
Plim_0146	0.112485
Plim_0147	0.180233
Plim_0148	0.174302
Plim_0149	0.114173
Plim_0150	0.129335
Plim_0151	0.13255
Plim_0152	0.129032
Plim_0153	0.131105
Plim_0154	0.0930668
Plim_0155	0.0781955
Plim_0156	0.133278
Plim_0157	0.114362
Plim_0158	0.00532387
Plim_0159	0.184365
Plim_0160	0.232537
Plim_0161	0.240553
Plim_0162	0.199817
Plim_0163	0.00317058
Plim_0164	0.0885246
Plim_0165	0.125767
Plim_0166	0.116894
Plim_0167	0.16142
Plim_0168	0.114551
Plim_0169	0.0866808
Plim_0170	0.00392542
Plim_0171	0
Plim_0172	0.0027933
Plim_0173	0.00158983
Plim_0174	0.00132363
Plim_0175	0.00783875
Plim_0176	0.00692042
Plim_0177	0.0473815
Plim_0178	0
Plim_0179	0.0108548
Plim_0180	0.0362117
Plim_0181	0.00135593
Plim_0182	0.152975
Plim_0183	0.124236
Plim_0184	0.13418
Plim_0185	0.00712589
Plim_0186	0.0995334
Plim_0187	0.0588813
Plim_0188	0.0985346
Plim_0189	0.121995
Plim_0190	0.0759289
Plim_0191	0.0753187
Plim_0192	0.0770449
Plim_0193	0.0688525
Plim_0194	0.00337079
Plim_0195	0.0817012
Plim_0196	0.0110236
Plim_0197	0.0470267
Plim_0198	0.172821
Plim_0199	0.14614
Plim_R0002	0.138889
Plim_0200	0.00436205
Plim_0201	0.0711144
Plim_0202	0.0948276
Plim_0203	0.143084
Plim_0204	0.125
Plim_0205	0.0785525
Plim_0206	0.120983
Plim_0207	0.132296
Plim_0208	0.0292208
Plim_0209	0.114558
Plim_0210	0.158904
Plim_0211	0.174379
Plim_0212	0.115702
Plim_0213	0.00393507
Plim_0214	0.00242131
Plim_0215	0.142684
Plim_0216	0.0164918
Plim_0217	0.144944
Plim_0218	0.15528
Plim_0219	0.126087
Plim_0220	0.0115385
Plim_0221	0.135517
Plim_0222	0.13369
Plim_0223	0.134454
Plim_0224	0.151685
Plim_0225	0.139386
Plim_0226	0.0948276
Plim_0227	0.107837
Plim_0228	0.102979
Plim_0229	0.0914369
Plim_0230	0.0535895
Plim_0231	0.0847029
Plim_0232	0.110891
Plim_0233	0.0968523
Plim_0234	0.0908064
Plim_0235	0.115523
Plim_0236	0.109905
Plim_0237	0.0593071
Plim_0238	0.0152091
Plim_0239	0.145511
Plim_0240	0.101195
Plim_0241	0.157704
Plim_0242	0.0526316
Plim_0243	0.00607903
Plim_0244	0.142308
Plim_0245	0.116638
Plim_0246	0
Plim_0247	0
Plim_0248	0.111274
Plim_0249	0.172794
Plim_0250	0.106595
Plim_0251	0.0928793
Plim_0252	0.120104
Plim_0253	0.101036
Plim_0254	0.137441
Plim_0255	0.00212404
Plim_0256	0.00971922
Plim_0257	0.0741445
Plim_0258	0.10935
Plim_0259	0.0957886
Plim_0260	0.0895765
Plim_0261	0.103937
Plim_0262	0.0985915
Plim_0263	0.0777334
Plim_0264	0.0337079
Plim_0265	0.0138593
Plim_0266	0.00238284
Plim_0267	0.0206422
Plim_0268	0
Plim_0269	0.00130605
Plim_0270	0.00357356
Plim_0271	0.00839396
Plim_0272	0.010917
Plim_0273	0.107651
Plim_0274	0.149378
Plim_0275	0.126828
Plim_0276	0.131393
Plim_0277	0.0949721
Plim_0278	0.105085
Plim_0279	0.162323
Plim_0280	0.198492
Plim_0281	0.0613208
Plim_0282	0.190981
Plim_0283	0.154344
Plim_0284	0.154234
Plim_0285	0.117647
Plim_0286	0.128467
Plim_0287	0.131569
Plim_0288	0.169498
Plim_0289	0.123606
Plim_0290	0.0823529
Plim_0291	0.0719194
Plim_0292	0.00301205
Plim_0293	0.125899
Plim_0294	0.106534
Plim_0295	0.117801
Plim_0296	0.101378
Plim_0297	0.145695
Plim_0298	0.214286
Plim_R0003	0
Plim_0299	0.160271
Plim_0300	0.187568
Plim_0301	0.167411
Plim_0302	0.137931
Plim_R0004	0
Plim_0303	0.188442
Plim_0304	0.00441306
Plim_0305	0.175934
Plim_0306	0.00483286
Plim_0307	0.0473373
Plim_0308	0.00496689
Plim_0309	0.144436
Plim_0310	0.12459
Plim_0311	0.101523
Plim_0312	0.202703
Plim_0313	0.00490998
Plim_0314	0.22
Plim_0315	0.0146789
Plim_0316	0.15674
Plim_0317	0.156151
Plim_0318	0.155756
Plim_0319	0.136236
Plim_0320	0.0916031
Plim_0321	0.0310966
Plim_0322	0.0838816
Plim_0323	0.0177809
Plim_0324	0.00267618
Plim_R0005	0.0136986
Plim_0325	0.143959
Plim_0326	0.191646
Plim_0327	0.146881
Plim_0328	0.173278
Plim_0329	0.0960171
Plim_0330	0.110169
Plim_0331	0.00146413
Plim_0332	0.119629
Plim_0333	0.158909
Plim_0334	0.00213936
Plim_0335	0.132301
Plim_0336	0.105497
Plim_0337	0.00211864
Plim_0338	0.00729927
Plim_0339	0.00118765
Plim_0340	0.184834
Plim_0341	0.146789
Plim_R0006	0
Plim_0342	0.154412
Plim_0343	0.167064
Plim_0344	0.0868114
Plim_0345	0.0658683
Plim_0346	0.046549
Plim_0347	0.0533563
Plim_0348	0.0334347
Plim_0349	0.110708
Plim_0350	0.097561
Plim_0351	0.116456
Plim_0352	0.117229
Plim_0353	0.0958773
Plim_0354	0.0925051
Plim_0355	0.146413
Plim_0356	0.0234604
Plim_0357	0.00433974
Plim_0358	0.0114613
Plim_0359	0.00286041
Plim_0360	0.0352113
Plim_0361	0.00212766
Plim_0362	0.171512
Plim_0363	0.16877
Plim_0364	0.0465901
Plim_0365	0.0167696
Plim_0366	0.154299
Plim_0367	0.00196464
Plim_0368	0.00592885
Plim_0369	0.00126422
Plim_0370	0.0386819
Plim_0371	0.0580357
Plim_0372	0.0366133
Plim_0373	0.0755287
Plim_0374	0.10469
Plim_0375	0.0699797
Plim_0376	0.0162413
Plim_0377	0.0877026
Plim_0378	0.14143
Plim_0379	0.0111524
Plim_0380	0.00189484
Plim_0381	0.0745823
Plim_0382	0.0155902
Plim_0383	0.12313
Plim_0384	0.0409836
Plim_0385	0.144385
Plim_0386	0.13925
Plim_0387	0.163543
Plim_0388	0.118367
Plim_0389	0.142491
Plim_0390	0.124819
Plim_0391	0.0560191
Plim_0392	0.0826772
Plim_0393	0.00281955
Plim_0394	0.101611
Plim_0395	0.133028
Plim_0396	0.0204947
Plim_0397	0.133758
Plim_0398	0.148305
Plim_0399	0.144547
Plim_0400	0.127857
Plim_0401	0.00062513
Plim_0402	0
Plim_0403	0.00284495
Plim_0404	0.000924214
Plim_0405	0.00269784
Plim_0406	0.00378072
Plim_0407	0.00555997
Plim_0408	0.00408879
Plim_0409	0.022482
Plim_0410	0.00412493
Plim_0411	0.270642
Plim_0412	0.116981
Plim_0413	0.0731835
Plim_0414	0.0608696
Plim_0415	0.0903361
Plim_0416	0.0878378
Plim_0417	0.055336
Plim_0418	0.16
Plim_0419	0.164706
Plim_0420	0.109589
Plim_0421	0.125
Plim_0422	0.0136585
Plim_0423	0.11822
Plim_0424	0.0977074
Plim_0425	0.105738
Plim_0426	0.0865551
Plim_0427	0.0887574
Plim_0428	0.0971564
Plim_0429	0.117233
Plim_0430	0.147106
Plim_0431	0.178127
Plim_0432	0.00708447
Plim_0433	0.192607
Plim_0434	0.0110017
Plim_R0007	0.0140845
Plim_R0008	0
Plim_R0009	0.0428571
Plim_R0010	0
Plim_0435	0.00083612
Plim_0436	0.00645161
Plim_R0011	0.0694444
Plim_0437	0.0165975
Plim_0438	0.00488599
Plim_0439	0
Plim_0440	0.00848656
Plim_0441	0.0117188
Plim_0442	0
Plim_0443	0.00188375
Plim_0444	0.148352
Plim_0445	0.0189243
Plim_0446	0.171668
Plim_0447	0.0252101
Plim_0448	0.00903614
Plim_0449	0.105769
Plim_0450	0.00121261
Plim_0451	0.141732
Plim_R0012	0.125
Plim_0452	0.00386598
Plim_0453	0.123412
Plim_0454	0.128882
Plim_0455	0.104953
Plim_0456	0.126035
Plim_0457	0.213884
Plim_0458	0.191209
Plim_0459	0.104072
Plim_0460	0.154013
Plim_0461	0.0965347
Plim_0462	0.0837935
Plim_0463	0.108722
Plim_0464	0.158242
Plim_0465	0.103306
Plim_0466	0.157003
Plim_0467	0.251908
Plim_0468	0.139605
Plim_0469	0.0637931
Plim_0470	0.164987
Plim_0471	0.14791
Plim_0472	0.00326874
Plim_0473	0.00808625
Plim_0474	0.00422833
Plim_0475	0.00481928
Plim_0476	0.00613497
Plim_0477	0.00814111
Plim_0478	0.00158983
Plim_0479	0.00974026
Plim_0480	0.00348837
Plim_0481	0.00371747
Plim_0482	0.0141643
Plim_0483	0
Plim_0484	0.0119332
Plim_0485	0.100478
Plim_0486	0.00760456
Plim_0487	0.00271739
Plim_0488	0.011236
Plim_0489	0.00738007
Plim_0490	0.00540541
Plim_0491	0.00759494
Plim_0492	0.00746269
Plim_0493	0.00552486
Plim_0494	0
Plim_0495	0.00222717
Plim_0496	0.00948905
Plim_0497	0.0103627
Plim_0498	0.00263158
Plim_0499	0.0039604
Plim_0500	0.0307942
Plim_0501	0.140771
Plim_0502	0.125984
Plim_0503	0.127298
Plim_0504	0.112294
Plim_0505	0.080292
Plim_0506	0.112408
Plim_0507	0.0201729
Plim_0508	0.0445455
Plim_0509	0.0622642
Plim_R0013	0.0405405
Plim_R0014	0.0136986
Plim_R0015	0.04
Plim_R0016	0.0675676
Plim_R0017	0.0694444
Plim_R0018	0.028169
Plim_R0019	0.0649351
Plim_0510	0.0194986
Plim_R0020	0.0428571
Plim_R0021	0.0416667
Plim_R0022	0.0555556
Plim_R0023	0.056338
Plim_0511	0.0617174
Plim_0512	0.101675
Plim_0513	0.122784
Plim_0514	0.246479
Plim_R0024	0.0650033
Plim_0515	0.197734
Plim_0516	0.148631
Plim_0517	0.073958
Plim_0518	0.0672615
Plim_0519	0.0891365
Plim_0520	0.024911
Plim_0521	0.0888502
Plim_0522	0.189362
Plim_0523	0.177407
Plim_0524	0.108553
Plim_0525	0.117866
Plim_0526	0.0080429
Plim_0527	0.128998
Plim_0528	0.135024
Plim_0529	0.134097
Plim_0530	0.204672
Plim_0531	0.112069
Plim_0532	0.128074
Plim_0533	0.0182724
Plim_0534	0.136437
Plim_0535	0.00386507
Plim_0536	0.0853659
Plim_R0025	0.136364
Plim_0537	0.11171
Plim_0538	0.0987124
Plim_0539	0.0945559
Plim_0540	0.112823
Plim_0541	0.057377
Plim_0542	0.0737005
Plim_0543	0.0966102
Plim_0544	0.0881427
Plim_0545	0.120787
Plim_0546	0.152832
Plim_0547	0.172862
Plim_0548	0.157188
Plim_0549	0.000887311
Plim_0550	0.0567261
Plim_0551	0.102273
Plim_0552	0.0981888
Plim_0553	0.152091
Plim_0554	0.0684122
Plim_0555	0.119845
Plim_0556	0.204545
Plim_0557	0.148344
Plim_0558	0.112265
Plim_0559	0.0843789
Plim_0560	0.128535
Plim_0561	0.00508475
Plim_0562	0.0040568
Plim_0563	0.145522
Plim_0564	0.120099
Plim_0565	0.162696
Plim_0566	0.0232784
Plim_0567	0.0443623
Plim_0568	0.0834691
Plim_0569	0.0412371
Plim_0570	0.0626468
Plim_0571	0.110753
Plim_0572	0.122056
Plim_0573	0.147638
Plim_0574	0.109643
Plim_0575	0.108977
Plim_0576	0.105634
Plim_0577	0.129377
Plim_0578	0.00357143
Plim_0579	0.278894
Plim_0580	0.156716
Plim_R0026	0.0232558
Plim_0581	0.201309
Plim_0582	0.0883055
Plim_0583	0.112172
Plim_0584	0.0960854
Plim_0585	0.0755712
Plim_0586	0.057377
Plim_0587	0.0643154
Plim_0588	0.0599844
Plim_0589	0.0668058
Plim_0590	0.122
Plim_0591	0.000702247
Plim_0592	0.0765217
Plim_0593	0.0852632
Plim_0594	0.0911736
Plim_0595	0.101773
Plim_0596	0.0767754
Plim_0597	0.11028
Plim_0598	0.129811
Plim_0599	0.146486
Plim_0600	0.145275
Plim_0601	0.140496
Plim_0602	0.000738007
Plim_0603	0.00117279
Plim_0604	0.0310559
Plim_0605	0.172757
Plim_0606	0.195122
Plim_R0027	0.128571
Plim_0607	0.190765
Plim_0608	0.140167
Plim_0609	0.133702
Plim_0610	0.00605013
Plim_0611	0.0496516
Plim_0612	0.11784
Plim_0613	0.124419
Plim_0614	0.106107
Plim_0615	0.151199
Plim_0616	0.111421
Plim_0617	0.0813953
Plim_0618	0.14739
Plim_0619	0.173582
Plim_0620	0.168437
Plim_0621	0.00159617
Plim_0622	0.00143575
Plim_0623	0.255387
Plim_0624	0.264423
Plim_0625	0.2
Plim_0626	0.113772
Plim_0627	0.180191
Plim_0628	0.196617
Plim_0629	0.202006
Plim_0630	0.113744
Plim_0631	0.168109
Plim_0632	0.166291
Plim_0633	0.140678
Plim_0634	0.1
Plim_0635	0.103885
Plim_0636	0.113703
Plim_0637	0.0651607
Plim_0638	0.0633284
Plim_0639	0.0436047
Plim_0640	0.0169218
Plim_0641	0.00191489
Plim_0642	0.191964
Plim_0643	0.0773672
Plim_0644	0.10427
Plim_0645	0.120879
Plim_0646	0.179661
Plim_0647	0.00293542
Plim_0648	0.015625
Plim_0649	0.11875
Plim_0650	0.00466744
Plim_0651	0.156814
Plim_0652	0.0982143
Plim_0653	0.104247
Plim_0654	0.165931
Plim_0655	0.16261
Plim_0656	0.134445
Plim_0657	0.108793
Plim_0658	0.132668
Plim_0659	0.121159
Plim_0660	0.0876206
Plim_0661	0.0812744
Plim_0662	0.0042605
Plim_0663	0.146996
Plim_0664	0.164706
Plim_R0028	0
Plim_0665	0.117882
Plim_0666	0.0976023
Plim_0667	0.0785714
Plim_0668	0.0800681
Plim_0669	0.0814521
Plim_0670	0.1
Plim_0671	0.118393
Plim_0672	0.0629426
Plim_0673	0.133017
Plim_0674	0.00171331
Plim_0675	0.00215208
Plim_0676	0.0935391
Plim_0677	0.115499
Plim_0678	0.0609879
Plim_0679	0.0967423
Plim_0680	0.090846
Plim_0681	0.134139
Plim_0682	0.157853
Plim_0683	0.00211119
Plim_0684	0.102691
Plim_0685	0.147461
Plim_0686	0.0986842
Plim_0687	0.145161
Plim_0688	0.0849448
Plim_0689	0.102606
Plim_0690	0.0539419
Plim_0691	0.103327
Plim_R0029	0.0103093
Plim_0692	0.00830078
Plim_0693	0.0997067
Plim_0694	0.0770465
Plim_0695	0.00336247
Plim_0696	0.153374
Plim_0697	0.217273
Plim_0698	0.111255
Plim_0699	0.112219
Plim_0700	0.169675
Plim_0701	0.0756116
Plim_0702	0.0993724
Plim_0703	0.146226
Plim_0704	0.0531622
Plim_0705	0.0746753
Plim_0706	0.0705202
Plim_0707	0.136264
Plim_0708	0.0933489
Plim_0709	0.0909091
Plim_0710	0.149254
Plim_0711	0.117944
Plim_0712	0.157827
Plim_R0030	0.037037
Plim_0713	0.110067
Plim_0714	0.0216411
Plim_0715	0.113861
Plim_0716	0.10607
Plim_0717	0.123989
Plim_0718	0.106782
Plim_0719	0.0796992
Plim_0720	0.104873
Plim_0721	0.139121
Plim_0722	0.125081
Plim_0723	0.1051
Plim_0724	0.0255474
Plim_0725	0.0934579
Plim_0726	0.00604027
Plim_0727	0.00505902
Plim_0728	0.0947368
Plim_0729	0.143133
Plim_0730	0.149638
Plim_0731	0.162887
Plim_0732	0.00164474
Plim_0733	0.122257
Plim_0734	0.0987433
Plim_0735	0.135873
Plim_0736	0.133154
Plim_0737	0.10585
Plim_0738	0.0018797
Plim_0739	0.0744298
Plim_0740	0.10287
Plim_0741	0.10502
Plim_0742	0.169725
Plim_0743	0.128176
Plim_0744	0.137883
Plim_0745	0.163836
Plim_0746	0.157998
Plim_0747	0.10262
Plim_0748	0.0175695
Plim_0749	0.0821918
Plim_0750	0.00471698
Plim_0751	0.0125698
Plim_0752	0.140167
Plim_0753	0.109325
Plim_0754	0.115813
Plim_0755	0.1189
Plim_0756	0.0822281
Plim_0757	0.144433
Plim_0758	0.160592
Plim_0759	0.184211
Plim_0760	0.163669
Plim_0761	0.00370599
Plim_0762	0.0115163
Plim_0763	0.00280374
Plim_0764	0.0183246
Plim_0765	0.111876
Plim_0766	0.0625
Plim_0767	0.0805044
Plim_0768	0.114733
Plim_0769	0.113881
Plim_0770	0.12627
Plim_0771	0.00307062
Plim_0772	0.004995
Plim_0773	0.00165563
Plim_0774	0.104853
Plim_0775	0.106752
Plim_0776	0.0873124
Plim_0777	0.101931
Plim_0778	0.107446
Plim_0779	0.0863808
Plim_0780	0.0983773
Plim_0781	0.0869093
Plim_0782	0.00129534
Plim_0783	0.00585652
Plim_0784	0.119848
Plim_0785	0.152249
Plim_0786	0.0515021
Plim_0787	0.0598053
Plim_0788	0.06469
Plim_0789	0.0963855
Plim_0790	0.116456
Plim_R0031	0
Plim_0791	0.139896
Plim_0792	0.114618
Plim_0793	0.118852
Plim_0794	0.119379
Plim_0795	0.0955631
Plim_0796	0.199637
Plim_0797	0.182692
Plim_0798	0.132948
Plim_0799	0.109483
Plim_0800	0.0956522
Plim_0801	0.0813124
Plim_0802	0.115983
Plim_0803	0.0898322
Plim_0804	0.137717
Plim_0805	0.0580848
Plim_0806	0.122984
Plim_0807	0.134796
Plim_0808	0.103321
Plim_0809	0.129555
Plim_0810	0.112871
Plim_0811	0.131213
Plim_0812	0.145899
Plim_0813	0.00755668
Plim_0814	0.043299
Plim_0815	0.112676
Plim_0816	0.139116
Plim_0817	0.105549
Plim_0818	0.124236
Plim_0819	0.0622951
Plim_0820	0.0728242
Plim_0821	0.0925808
Plim_0822	0.0847914
Plim_0823	0.0926339
Plim_0824	0.102538
Plim_0825	0.0982857
Plim_0826	0.0141643
Plim_0827	0.0278884
Plim_0828	0.0240137
Plim_0829	0.0060423
Plim_0830	0.122
Plim_0831	0.00990099
Plim_0832	0.176334
Plim_0833	0.166234
Plim_0834	0.171992
Plim_0835	0.195804
Plim_0836	0.00840336
Plim_0837	0.00205058
Plim_0838	0.106276
Plim_0839	0.0893744
Plim_0840	0.0617111
Plim_0841	0.0937841
Plim_0842	0.0110457
Plim_0843	0.169331
Plim_0844	0.179512
Plim_0845	0.106145
Plim_0846	0.167702
Plim_0847	0.00484966
Plim_0848	0.145263
Plim_0849	0.123374
Plim_0850	0.115044
Plim_0851	0.00405041
Plim_0852	0.00515464
Plim_R0032	0.0120482
Plim_0853	0.00280899
Plim_0854	0.0105018
Plim_0855	0.0973282
Plim_0856	0.0191083
Plim_0857	0.195567
Plim_0858	0.134216
Plim_0859	0.137042
Plim_0860	0.206897
Plim_0861	0.0646425
Plim_0862	0.175754
Plim_0863	0.0140845
Plim_0864	0.154791
Plim_0865	0.122302
Plim_0866	0.123775
Plim_0867	0.12987
Plim_0868	0.129954
Plim_0869	0.131318
Plim_0870	0.167883
Plim_0871	0.162844
Plim_0872	0.134541
Plim_0873	0.115666
Plim_0874	0.011734
Plim_0875	0.179191
Plim_0876	0.161207
Plim_0877	0.143498
Plim_0878	0.127835
Plim_0879	0.0982659
Plim_0880	0.107285
Plim_0881	0.0260304
Plim_0882	0.0911577
Plim_0883	0.114258
Plim_0884	0.0494845
Plim_0885	0.0392927
Plim_0886	0.113786
Plim_0887	0.15003
Plim_0888	0.164392
Plim_0889	0.172989
Plim_0890	0.185714
Plim_0891	0.126767
Plim_0892	0.163518
Plim_0893	0.0132718
Plim_0894	0.0428571
Plim_0895	0.0247678
Plim_0896	0.148876
Plim_0897	0.182965
Plim_0898	0.00512164
Plim_0899	0.00469925
Plim_0900	0.000873362
Plim_0901	0
Plim_0902	0.131032
Plim_0903	0.111801
Plim_0904	0.129771
Plim_0905	0.12377
Plim_0906	0.164634
Plim_0907	0.134384
Plim_0908	0.0658456
Plim_0909	0.132321
Plim_0910	0.145367
Plim_0911	0.131733
Plim_0912	0.105263
Plim_0913	0.104287
Plim_0914	0.158172
Plim_0915	0.0883418
Plim_0916	0.164948
Plim_0917	0.021316
Plim_0918	0.00235849
Plim_0919	0.00641711
Plim_0920	0.00443131
Plim_0921	0.171548
Plim_0922	0.00733272
Plim_0923	0.0194553
Plim_0924	0.154771
Plim_0925	0.128017
Plim_0926	0.0869126
Plim_0927	0.0300334
Plim_0928	0.0132231
Plim_0929	0.054878
Plim_0930	0.0412917
Plim_0931	0.0974674
Plim_0932	0.0925197
Plim_0933	0.105397
Plim_0934	0.12513
Plim_0935	0.0053948
Plim_0936	0.173037
Plim_0937	0.0181291
Plim_0938	0.00459242
Plim_0939	0.142857
Plim_0940	0.14741
Plim_0941	0.104089
Plim_0942	0.189427
Plim_0943	0.0102128
Plim_0944	0.153571
Plim_0945	0.141714
Plim_0946	0.13562
Plim_0947	0.0728953
Plim_0948	0.0375783
Plim_0949	0.131799
Plim_0950	0.134796
Plim_0951	0.0687023
Plim_0952	0.0923673
Plim_0953	0.139205
Plim_0954	0.0106762
Plim_0955	0.056223
Plim_0956	0.0398818
Plim_0957	0.174825
Plim_0958	0.131059
Plim_0959	0.137056
Plim_0960	0.0892116
Plim_0961	0.129229
Plim_0962	0.113565
Plim_0963	0.0514139
Plim_0964	0.0773931
Plim_0965	0.103448
Plim_0966	0.07
Plim_0967	0.109785
Plim_0968	0.0823529
Plim_0969	0.111792
Plim_0970	0.127321
Plim_0971	0.106436
Plim_0972	0.130573
Plim_0973	0.0551724
Plim_0974	0.0835118
Plim_0975	0.0617978
Plim_0976	0.110482
Plim_0977	0.0617761
Plim_0978	0.0979827
Plim_0979	0.106195
Plim_0980	0.0681818
Plim_0981	0.0456901
Plim_0982	0.128713
Plim_0983	0.106299
Plim_0984	0.21219
Plim_0985	0.174377
Plim_0986	0.144737
Plim_0987	0.146756
Plim_R0033	0.0131579
Plim_0988	0.130126
Plim_0989	0.133462
Plim_0990	0.0868726
Plim_0991	0.0801887
Plim_0992	0.056701
Plim_0993	0.0402347
Plim_0994	0.0752941
Plim_0995	0.0960265
Plim_0996	0.077551
Plim_0997	0.211982
Plim_0998	0.343407
Plim_0999	0.153025
Plim_1000	0.109727
Plim_1001	0.154018
Plim_1002	0.143197
Plim_1003	0.136949
Plim_1004	0.0636161
Plim_1005	0.046
Plim_1006	0.0493119
Plim_1007	0.0618557
Plim_1008	0.0479148
Plim_1009	0.0124069
Plim_1010	0.0847767
Plim_1011	0.111223
Plim_1012	0.0960938
Plim_1013	0.026393
Plim_1014	0.0760095
Plim_1015	0.0411765
Plim_1016	0.0333626
Plim_1017	0.0485175
Plim_1018	0.0770218
Plim_1019	0.0706852
Plim_1020	0.0723982
Plim_1021	0.0821678
Plim_1022	0.0243478
Plim_1023	0.123468
Plim_1024	0.133971
Plim_1025	0.0818182
Plim_1026	0.138686
Plim_1027	0.241379
Plim_1028	0.0540746
Plim_1029	0.170753
Plim_1030	0.19917
Plim_1031	0.259434
Plim_1032	0.00849858
Plim_1033	0.154839
Plim_1034	0.139665
Plim_1035	0.0807453
Plim_1036	0.148371
Plim_1037	0.194499
Plim_1038	0.178969
Plim_1039	0.230223
Plim_1040	0.146378
Plim_1041	0.109833
Plim_1042	0.0473628
Plim_1043	0.0785219
Plim_1044	0.0518868
Plim_1045	0.0103448
Plim_1046	0.0672083
Plim_1047	0.119893
Plim_1048	0.104348
Plim_1049	0.00783699
Plim_1050	0.0822453
Plim_1051	0.059806
Plim_1052	0.125
Plim_1053	0.131274
Plim_1054	0.0894737
Plim_1055	0.109805
Plim_1056	0.128935
Plim_1057	0.145318
Plim_1058	0.114912
Plim_1059	0.0882825
Plim_1060	0.116883
Plim_1061	0.134063
Plim_1062	0.107878
Plim_1063	0.0419626
Plim_1064	0.047503
Plim_1065	0.0499648
Plim_1066	0.093894
Plim_1067	0.211155
Plim_1068	0.135747
Plim_1069	0.214008
Plim_1070	0.182058
Plim_1071	0.179085
Plim_1072	0.122137
Plim_1073	0.00507099
Plim_1074	0.0944691
Plim_1075	0.0264317
Plim_1076	0.0376665
Plim_1077	0.0462687
Plim_1078	0.0453104
Plim_1079	0.012987
Plim_1080	0.0782991
Plim_1081	0.120053
Plim_1082	0.0755132
Plim_1083	0.0456802
Plim_1084	0.080829
Plim_1085	0.0804702
Plim_1086	0.0965046
Plim_1087	0.100559
Plim_1088	0.140496
Plim_1089	0.113636
Plim_1090	0.10897
Plim_1091	0.117647
Plim_1092	0.0690608
Plim_1093	0.153242
Plim_1094	0.126623
Plim_1095	0.0783366
Plim_1096	0.0159574
Plim_1097	0.0263158
Plim_1098	0.0172911
Plim_1099	0.0256484
Plim_1100	0.00646552
Plim_1101	0.0218623
Plim_1102	0.0652174
Plim_1103	0.0234043
Plim_1104	0.0585009
Plim_1105	0.090566
Plim_1106	0.139742
Plim_R0034	0.260274
Plim_1107	0.137809
Plim_1108	0.00603774
Plim_1109	0.0648247
Plim_1110	0.0600334
Plim_1111	0.0283401
Plim_1112	0.059633
Plim_1113	0.0698529
Plim_1114	0.0960265
Plim_1115	0.0680729
Plim_1116	0.0526316
Plim_1117	0.0366812
Plim_1118	0.0698758
Plim_1119	0.217143
Plim_1120	0.0982178
Plim_1121	0.103638
Plim_1122	0.0257009
Plim_1123	0.0880361
Plim_1124	0.198113
Plim_1125	0.00697051
Plim_1126	0.00888325
Plim_1127	0.140117
Plim_1128	0.119469
Plim_1129	0.0589474
Plim_1130	0.156557
Plim_1131	0.108794
Plim_1132	0.0220096
Plim_1133	0.00707786
Plim_1134	0.12062
Plim_1135	0.00898588
Plim_1136	0.00285307
Plim_1137	0.121519
Plim_1138	0.150488
Plim_1139	0.145213
Plim_1140	0.134515
Plim_1141	0
Plim_1142	0.0012837
Plim_1143	0.0118632
Plim_R0035	0.0833333
Plim_1144	0.150803
Plim_1145	0.0897833
Plim_1146	0.157438
Plim_1147	0.132719
Plim_1148	0.0953069
Plim_1149	0.135508
Plim_1150	0.0986796
Plim_1151	0.115097
Plim_1152	0.0043881
Plim_1153	0.11488
Plim_1154	0.0526316
Plim_1155	0.0441941
Plim_1156	0.0882353
Plim_1157	0.100275
Plim_1158	0.0708419
Plim_1159	0.00292683
Plim_1160	0.144785
Plim_1161	0.136116
Plim_1162	0.115637
Plim_1163	0.135785
Plim_1164	0.14576
Plim_1165	0.0229682
Plim_1166	0.14073
Plim_1167	0.00212371
Plim_1168	0.0102469
Plim_1169	0.153394
Plim_1170	0.122159
Plim_1171	0.0966057
Plim_1172	0.0588235
Plim_1173	0.0592992
Plim_1174	0.0167064
Plim_1175	0.0305206
Plim_1176	0.177419
Plim_1177	0.179528
Plim_1178	0.0136726
Plim_1179	0.00819672
Plim_1180	0.089967
Plim_1181	0.0905281
Plim_1182	0.0756881
Plim_1183	0.128671
Plim_1184	0.188356
Plim_1185	0.0432946
Plim_1186	0.196781
Plim_1187	0.208128
Plim_1188	0.113636
Plim_1189	0.112741
Plim_1190	0.00875912
Plim_1191	0.129834
Plim_1192	0.0904605
Plim_1193	0.00199203
Plim_1194	0.14664
Plim_1195	0.0822102
Plim_1196	0.11461
Plim_1197	0.107884
Plim_1198	0.162996
Plim_1199	0.169197
Plim_1200	0.151148
Plim_1201	0.0997067
Plim_1202	0.12966
Plim_1203	0.143464
Plim_1204	0.15
Plim_1205	0.149488
Plim_1206	0.159146
Plim_1207	0.14078
Plim_1208	0.174381
Plim_1209	0.123557
Plim_1210	0.0939018
Plim_1211	0.130872
Plim_R0036	0.08
Plim_R0037	0.0595238
Plim_R0038	0.0864198
Plim_R0039	0.140845
Plim_R0040	0.0422535
Plim_1212	0.0797872
Plim_1213	0.0738209
Plim_1214	0.0643777
Plim_1215	0.0712329
Plim_1216	0.0905045
Plim_1217	0.0878949
Plim_1218	0.109029
Plim_1219	0.0386266
Plim_1220	0.0359828
Plim_1221	0.114928
Plim_1222	0.161854
Plim_1223	0.108597
Plim_1224	0.0717131
Plim_1225	0.109091
Plim_R0041	0.164384
Plim_1226	0.00735655
Plim_1227	0.125
Plim_1228	0.13442
Plim_1229	0.129543
Plim_1230	0.111336
Plim_1231	0.0859375
Plim_1232	0.0779715
Plim_1233	0.0792079
Plim_1234	0.0806271
Plim_1235	0.00440744
Plim_1236	0.0244604
Plim_1237	0.0858369
Plim_1238	0.0770878
Plim_1239	0.0446866
Plim_1240	0.104142
Plim_1241	0.123876
Plim_1242	0.102894
Plim_1243	0.00808229
Plim_1244	0.0053135
Plim_1245	0.0875049
Plim_1246	0.0987461
Plim_1247	0.101695
Plim_1248	0.0434783
Plim_1249	0.116244
Plim_1250	0.0887574
Plim_1251	0.103155
Plim_1252	0.00166389
Plim_1253	0.181818
Plim_1254	0.148438
Plim_1255	0.151618
Plim_1256	0.083558
Plim_1257	0.00947867
Plim_1258	0.133229
Plim_1259	0.041621
Plim_1260	0.0425532
Plim_1261	0.114286
Plim_1262	0.137269
Plim_1263	0.148279
Plim_1264	0.00995644
Plim_1265	0.000849858
Plim_1266	0.0798319
Plim_1267	0.0899609
Plim_1268	0.0902256
Plim_1269	0.117241
Plim_1270	0.00183262
Plim_1271	0.0194175
Plim_1272	0.00452489
Plim_1273	0.0184426
Plim_1274	0.127896
Plim_1275	0.130775
Plim_1276	0.114728
Plim_1277	0.141479
Plim_1278	0.161224
Plim_1279	0.193411
Plim_1280	0.200837
Plim_1281	0.00447227
Plim_1282	0.137555
Plim_1283	0.137016
Plim_1284	0.141834
Plim_1285	0.0784708
Plim_1286	0.148387
Plim_1287	0.12719
Plim_1288	0.107182
Plim_1289	0.0126582
Plim_1290	0.00572519
Plim_1291	0.106713
Plim_1292	0.0411429
Plim_1293	0.102862
Plim_1294	0.103547
Plim_1295	0.0828025
Plim_1296	0.00313234
Plim_1297	0.0758929
Plim_1298	0.0778846
Plim_1299	0.128378
Plim_1300	0.14199
Plim_1301	0.127768
Plim_1302	0.162814
Plim_1303	0.118812
Plim_1304	0.109503
Plim_1305	0.122107
Plim_1306	0.109616
Plim_1307	0.00213904
Plim_1308	0.15832
Plim_1309	0.164586
Plim_1310	0.268025
Plim_1311	0.0802548
Plim_1312	0.056969
Plim_1313	0.0621118
Plim_1314	0.144192
Plim_1315	0.0816882
Plim_1316	0.00887574
Plim_1317	0.164032
Plim_1318	0.0770218
Plim_1319	0.0834171
Plim_1320	0.0630027
Plim_1321	0.00700935
Plim_1322	0.00075815
Plim_1323	0.00402414
Plim_1324	0.00171969
Plim_1325	0.109416
Plim_1326	0.138635
Plim_1327	0.187335
Plim_1328	0.206231
Plim_1329	0.0024
Plim_1330	0.00556586
Plim_1331	0.00550459
Plim_1332	0.0357143
Plim_1333	0.00377358
Plim_1334	0.00878049
Plim_1335	0.107713
Plim_1336	0.129402
Plim_1337	0.120388
Plim_1338	0.000504541
Plim_1339	0.0829493
Plim_1340	0.122642
Plim_1341	0.130279
Plim_1342	0.00161117
Plim_1343	0.108471
Plim_1344	0.0912548
Plim_1345	0.115385
Plim_1346	0.146827
Plim_1347	0.193202
Plim_1348	0.0889488
Plim_1349	0.00634815
Plim_1350	0.0627178
Plim_1351	0.00911577
Plim_1352	0.0760736
Plim_1353	0.00578592
Plim_1354	0.0985915
Plim_1355	0.126482
Plim_1356	0.127238
Plim_1357	0.0883576
Plim_1358	0.0767857
Plim_1359	0.15625
Plim_R0042	0.0277778
Plim_1360	0.126829
Plim_1361	0.24538
Plim_1362	0.186984
Plim_1363	0.148903
Plim_1364	0.0123675
Plim_1365	0.00977995
Plim_1366	0.149083
Plim_1367	0.167939
Plim_1368	0.131868
Plim_1369	0.10172
Plim_1370	0.011236
Plim_1371	0.12351
Plim_1372	0.132509
Plim_1373	0.119637
Plim_1374	0.00346921
Plim_1375	0.122093
Plim_1376	0.0949248
Plim_1377	0.00326087
Plim_1378	0.138425
Plim_1379	0.0820444
Plim_1380	0.119284
Plim_1381	0.153493
Plim_1382	0.0898876
Plim_1383	0.12016
Plim_1384	0.0799081
Plim_1385	0.110102
Plim_1386	0.119718
Plim_1387	0.116193
Plim_1388	0.17364
Plim_1389	0.12973
Plim_1390	0.157205
Plim_1391	0.146026
Plim_1392	0.00732064
Plim_1393	0.105455
Plim_1394	0.0933661
Plim_1395	0.0884401
Plim_1396	0.0904523
Plim_1397	0.107753
Plim_1398	0.106491
Plim_1399	0.105906
Plim_1400	0.12709
Plim_1401	0.158404
Plim_1402	0.114931
Plim_1403	0.100385
Plim_1404	0.110266
Plim_1405	0.113022
Plim_1406	0.00336889
Plim_1407	0.105893
Plim_1408	0.11233
Plim_1409	0.0753341
Plim_1410	0.092437
Plim_1411	0.0688073
Plim_1412	0.08625
Plim_1413	0.136421
Plim_1414	0.1083
Plim_1415	0.0835416
Plim_1416	0.074327
Plim_1417	0.0811989
Plim_1418	0.0864481
Plim_1419	0.0867888
Plim_1420	0.0991189
Plim_1421	0.0811429
Plim_1422	0.125678
Plim_1423	0.00126823
Plim_1424	0.133175
Plim_1425	0.00611451
Plim_1426	0.011611
Plim_1427	0.00412882
Plim_1428	0.00298507
Plim_1429	0.104247
Plim_1430	0.0911546
Plim_1431	0.117226
Plim_1432	0.120141
Plim_1433	0.106212
Plim_1434	0.125566
Plim_1435	0.00516351
Plim_1436	0.0900504
Plim_1437	0.0573248
Plim_1438	0.0438455
Plim_1439	0.0477436
Plim_1440	0.0443686
Plim_1441	0.0673719
Plim_1442	0.132248
Plim_1443	0.129134
Plim_1444	0.0557969
Plim_1445	0.0306452
Plim_R0043	0.0821918
Plim_1446	0.103831
Plim_1447	0.0971429
Plim_1448	0.15738
Plim_1449	0.0580829
Plim_1450	0.052379
Plim_1451	0.0770925
Plim_1452	0.174817
Plim_1453	0.14053
Plim_1454	0.188525
Plim_1455	0.00718133
Plim_1456	0.0911854
Plim_1457	0.121255
Plim_1458	0.114566
Plim_1459	0.0792123
Plim_1460	0.0889423
Plim_1461	0.161074
Plim_1462	0.140337
Plim_1463	0.0254237
Plim_1464	0.054
Plim_1465	0.0588235
Plim_1466	0.0607287
Plim_1467	0.0678445
Plim_1468	0.0413534
Plim_R0044	0.025974
Plim_1469	0.0986775
Plim_1470	0.00745033
Plim_1471	0.136943
Plim_1472	0.174468
Plim_1473	0.0909496
Plim_1474	0.116235
Plim_1475	0.189433
Plim_1476	0.171289
Plim_1477	0.153538
Plim_1478	0.0874453
Plim_1479	0.0417537
Plim_1480	0.0606618
Plim_1481	0.0912763
Plim_1482	0.0744891
Plim_1483	0.111842
Plim_1484	0.107556
Plim_1485	0.0933522
Plim_1486	0.0103858
Plim_1487	0.00567537
Plim_1488	0.000981354
Plim_1489	0.000969932
Plim_1490	0.00885827
Plim_1491	0.110604
Plim_1492	0.130089
Plim_1493	0.112292
Plim_1494	0.133479
Plim_1495	0.147048
Plim_1496	0.141335
Plim_1497	0.134783
Plim_1498	0.152242
Plim_1499	0.116995
Plim_1500	0.0108835
Plim_1501	0.116425
Plim_1502	0.0966543
Plim_1503	0.0534274
Plim_1504	0.0547604
Plim_1505	0.0438413
Plim_1506	0.0789474
Plim_1507	0.0571192
Plim_1508	0.0286442
Plim_1509	0.0655209
Plim_1510	0.113565
Plim_1511	0.0766129
Plim_1512	0.0659091
Plim_1513	0.0940722
Plim_1514	0.0824053
Plim_1515	0.104953
Plim_R0045	0.175676
Plim_1516	0.109756
Plim_1517	0.184132
Plim_R0046	0.0623769
Plim_1518	0.0938478
Plim_R0047	0.0235294
Plim_1519	0.106014
Plim_1520	0.0881266
Plim_1521	0.00579374
Plim_1522	0.0916442
Plim_1523	0.124312
Plim_1524	0.0848708
Plim_1525	0.140807
Plim_1526	0.14141
Plim_1527	0.110092
Plim_1528	0.00814332
Plim_1529	0.171579
Plim_1530	0.189207
Plim_1531	0.131343
Plim_1532	0.157822
Plim_1533	0.105108
Plim_1534	0.110304
Plim_1535	0.119586
Plim_1536	0.0599144
Plim_1537	0.010327
Plim_1538	0.00508044
Plim_1539	0.104895
Plim_1540	0.102256
Plim_1541	0.1983
Plim_1542	0.0389344
Plim_1543	0.129719
Plim_1544	0.206373
Plim_1545	0.131757
Plim_1546	0.00188501
Plim_1547	0.117871
Plim_1548	0.0559662
Plim_1549	0.0482986
Plim_1550	0.102857
Plim_1551	0.106477
Plim_1552	0.103053
Plim_1553	0.101706
Plim_1554	0.100518
Plim_1555	0.00427611
Plim_1556	0.118544
Plim_1557	0.128378
Plim_1558	0.116592
Plim_1559	0.00413223
Plim_1560	0.1296
Plim_1561	0.078534
Plim_1562	0.116913
Plim_1563	0.112603
Plim_1564	0.10807
Plim_1565	0.0844967
Plim_1566	0.113108
Plim_1567	0.0986633
Plim_1568	0.135699
Plim_1569	0.13459
Plim_1570	0.145086
Plim_1571	0.084893
Plim_1572	0.131646
Plim_1573	0.0883234
Plim_1574	0.11204
Plim_1575	0.119288
Plim_1576	0.0715935
Plim_1577	0.162437
Plim_1578	0.112811
Plim_1579	0.0940397
Plim_1580	0.0881579
Plim_1581	0.0996906
Plim_1582	0.0910248
Plim_1583	0.0914576
Plim_1584	0.101257
Plim_1585	0.140556
Plim_1586	0.00690449
Plim_1587	0.0113636
Plim_1588	0.150562
Plim_R0048	0.164384
Plim_1589	0.0100587
Plim_1590	0.092
Plim_1591	0.0760456
Plim_1592	0.00257069
Plim_1593	0.0608141
Plim_1594	0.0920034
Plim_1595	0.0932366
Plim_1596	0.0855784
Plim_1597	0.158996
Plim_1598	0.0889831
Plim_1599	0.0746753
Plim_1600	0.0543061
Plim_1601	0.0199637
Plim_1602	0.0716497
Plim_1603	0.075337
Plim_1604	0.0700389
Plim_1605	0.00816327
Plim_1606	0.0189274
Plim_1607	0.102585
Plim_1608	0.112837
Plim_1609	0.0567613
Plim_1610	0.0729572
Plim_1611	0.046892
Plim_1612	0.0855221
Plim_1613	0.125621
Plim_1614	0.160267
Plim_1615	0.179545
Plim_1616	0
Plim_1617	0.2
Plim_1618	0.19337
Plim_1619	0.164055
Plim_1620	0.0139431
Plim_1621	0.194608
Plim_1622	0.102138
Plim_1623	0.0112705
Plim_1624	0.109948
Plim_1625	0.157315
Plim_1626	0.111446
Plim_1627	0.190239
Plim_1628	0.163067
Plim_1629	0.167513
Plim_1630	0.115637
Plim_1631	0.0118343
Plim_1632	0.208791
Plim_1633	0.00381316
Plim_1634	0.0118544
Plim_1635	0.113837
Plim_1636	0.211321
Plim_1637	0.0689655
Plim_1638	0.0158343
Plim_1639	0.00351865
Plim_1640	0.145101
Plim_1641	0.090422
Plim_1642	0.122318
Plim_1643	0.048474
Plim_1644	0.162719
Plim_1645	0.136771
Plim_1646	0.104854
Plim_1647	0.0902935
Plim_1648	0.0863229
Plim_1649	0.108819
Plim_1650	0.131948
Plim_1651	0.103089
Plim_1652	0.100652
Plim_1653	0.0619926
Plim_1654	0.00302115
Plim_1655	0.134884
Plim_1656	0.148325
Plim_1657	0.157947
Plim_1658	0.0909091
Plim_1659	0.0815765
Plim_1660	0.0954907
Plim_1661	0.0462633
Plim_1662	0.0746269
Plim_1663	0.0860983
Plim_1664	0.0808314
Plim_1665	0.0318021
Plim_1666	0.107818
Plim_1667	0.0763473
Plim_1668	0.113556
Plim_1669	0.103185
Plim_1670	0.112469
Plim_1671	0.125
Plim_1672	0.1012
Plim_1673	0.0759162
Plim_1674	0.0994764
Plim_1675	0.0690887
Plim_1676	0.102362
Plim_1677	0.0918728
Plim_1678	0.110937
Plim_1679	0.0665399
Plim_1680	0.159451
Plim_1681	0.122319
Plim_1682	0.142526
Plim_1683	0.00776197
Plim_1684	0.104677
Plim_1685	0.105263
Plim_1686	0.0943555
Plim_1687	0.0808203
Plim_1688	0.0955079
Plim_1689	0.00393701
Plim_1690	0.0122358
Plim_1691	0.06
Plim_1692	0.102
Plim_1693	0.112817
Plim_1694	0.00232198
Plim_1695	0.149626
Plim_1696	0.0975955
Plim_1697	0.119002
Plim_1698	0.099734
Plim_1699	0.0887074
Plim_1700	0.0874904
Plim_1701	0.103808
Plim_1702	0.0017331
Plim_1703	0.118483
Plim_1704	0.126492
Plim_1705	0.118697
Plim_1706	0.0874525
Plim_1707	0.135563
Plim_1708	0.115129
Plim_1709	0.0729242
Plim_1710	0.00238209
Plim_1711	0.0013459
Plim_1712	0.0744681
Plim_1713	0.137733
Plim_1714	0.082423
Plim_1715	0.117378
Plim_1716	0.00366524
Plim_1717	0.0013245
Plim_1718	0.114579
Plim_1719	0.0589928
Plim_1720	0.0853293
Plim_1721	0.0605613
Plim_1722	0.0873181
Plim_1723	0.097742
Plim_1724	0.0793201
Plim_1725	0.0968329
Plim_1726	0.12242
Plim_1727	0.12198
Plim_1728	0.139362
Plim_1729	0.132311
Plim_1730	0.127336
Plim_1731	0.131579
Plim_1732	0.0641711
Plim_1733	0.0678733
Plim_1734	0.00155885
Plim_1735	0.154512
Plim_1736	0.101266
Plim_1737	0.113861
Plim_1738	0.118339
Plim_1739	0.163012
Plim_1740	0.148438
Plim_1741	0.101639
Plim_1742	0.00431732
Plim_1743	0.127907
Plim_1744	0.00277264
Plim_1745	0.0270936
Plim_1746	0.119622
Plim_1747	0.131723
Plim_1748	0.0257235
Plim_1749	0.0732558
Plim_1750	0.0233463
Plim_1751	0.0612245
Plim_1752	0.0563107
Plim_1753	0.0165746
Plim_1754	0.0690817
Plim_1755	0.118959
Plim_1756	0.0758621
Plim_1757	0.138965
Plim_1758	0.118825
Plim_1759	0.00465839
Plim_1760	0.0899781
Plim_1761	0.135558
Plim_1762	0.140969
Plim_1763	0.132653
Plim_1764	0.145939
Plim_1765	0.116564
Plim_1766	0.117359
Plim_1767	0.130677
Plim_1768	0.100592
Plim_1769	0.147448
Plim_1770	0.0848624
Plim_1771	0.136408
Plim_1772	0.000794281
Plim_1773	0.15928
Plim_1774	0.123065
Plim_1775	0.00670141
Plim_1776	0.00298805
Plim_1777	0.00311042
Plim_1778	0.0727273
Plim_1779	0.0363933
Plim_1780	0.0522456
Plim_1781	0.0945946
Plim_1782	0.123739
Plim_1783	0.0816034
Plim_1784	0.0810489
Plim_1785	0.0846092
Plim_1786	0.158625
Plim_1787	0.129667
Plim_1788	0.0928793
Plim_1789	0.11632
Plim_1790	0.13148
Plim_1791	0.104933
Plim_1792	0.0968921
Plim_1793	0.124357
Plim_1794	0.0979955
Plim_1795	0.132312
Plim_1796	0.0930615
Plim_1797	0.108197
Plim_1798	0.1133
Plim_1799	0.142953
Plim_1800	0.00463918
Plim_1801	0.099142
Plim_1802	0.0845225
Plim_1803	0.0926325
Plim_1804	0.0940819
Plim_1805	0.0864843
Plim_1806	0.0841031
Plim_1807	0.0764553
Plim_1808	0.0991136
Plim_1809	0.0840381
Plim_1810	0.0917917
Plim_1811	0.105671
Plim_1812	0.13289
Plim_1813	0.1
Plim_1814	0.0711785
Plim_1815	0.079318
Plim_1816	0.087217
Plim_1817	0.121514
Plim_1818	0.143902
Plim_1819	0.128049
Plim_1820	0.00248139
Plim_1821	0.00928314
Plim_1822	0.0256011
Plim_1823	0.0991217
Plim_1824	0.0859873
Plim_1825	0.131274
Plim_1826	0.106043
Plim_1827	0.132492
Plim_1828	0.00671892
Plim_1829	0.0037931
Plim_1830	0.108309
Plim_1831	0.130657
Plim_1832	0.121768
Plim_1833	0.121597
Plim_1834	0.158511
Plim_1835	0.150685
Plim_1836	0.0786148
Plim_1837	0.101399
Plim_1838	0.118383
Plim_1839	0.00772698
Plim_1840	0.00530035
Plim_1841	0.0230061
Plim_1842	0.109742
Plim_1843	0.0986688
Plim_1844	0.127191
Plim_1845	0.0284858
Plim_1846	0.00363636
Plim_1847	0.185002
Plim_1848	0.200953
Plim_1849	0.141454
Plim_1850	0.145055
Plim_1851	0.177016
Plim_1852	0.121636
Plim_1853	0.0868263
Plim_1854	0.0903226
Plim_1855	0.0642857
Plim_1856	0.00773481
Plim_1857	0.0196281
Plim_1858	0.127551
Plim_1859	0.134702
Plim_1860	0.171831
Plim_1861	0.164038
Plim_1862	0.00426439
Plim_1863	0.0907781
Plim_1864	0.00950872
Plim_1865	0.135993
Plim_1866	0.144737
Plim_1867	0.132091
Plim_1868	0.112991
Plim_R0049	0.0584958
Plim_1869	0.104743
Plim_1870	0.164773
Plim_1871	0.102975
Plim_1872	0.0838585
Plim_1873	0.0869565
Plim_1874	0.0915519
Plim_1875	0.0780347
Plim_1876	0.10687
Plim_1877	0.0798787
Plim_1878	0.0633803
Plim_1879	0.0698847
Plim_1880	0.0728277
Plim_1881	0.0774457
Plim_1882	0.0772059
Plim_1883	0.10521
Plim_1884	0.126117
Plim_1885	0.111741
Plim_1886	0.120172
Plim_1887	0.0785525
Plim_1888	0.0416915
Plim_1889	0.0436312
Plim_1890	0.0473266
Plim_1891	0.0323276
Plim_1892	0.0327533
Plim_1893	0.0254777
Plim_1894	0.167164
Plim_1895	0.114525
Plim_1896	0.125
Plim_1897	0.00892857
Plim_1898	0
Plim_1899	0.104738
Plim_1900	0.111842
Plim_1901	0.140206
Plim_1902	0.132957
Plim_1903	0.122958
Plim_1904	0.108644
Plim_1905	0.0161871
Plim_1906	0.0896779
Plim_1907	0.0761719
Plim_1908	0.0958269
Plim_1909	0.0949258
Plim_1910	0.0733696
Plim_1911	0.120138
Plim_1912	0.0956938
Plim_1913	0.00352941
Plim_1914	0.137615
Plim_1915	0.119743
Plim_1916	0.0852878
Plim_1917	0.0642487
Plim_1918	0.0873494
Plim_1919	0.115385
Plim_1920	0.149492
Plim_1921	0.00227169
Plim_1922	0.174497
Plim_1923	0.20316
Plim_1924	0.161627
Plim_1925	0.0114286
Plim_1926	0.224684
Plim_1927	0.119522
Plim_1928	0.00884956
Plim_1929	0.15
Plim_1930	0.176429
Plim_1931	0.121523
Plim_1932	0.140756
Plim_1933	0.128645
Plim_1934	0.0931818
Plim_1935	0.17853
Plim_1936	0.110509
Plim_1937	0.109677
Plim_1938	0.121622
Plim_1939	0.149268
Plim_1940	0.0535456
Plim_1941	0.183374
Plim_1942	0.149864
Plim_1943	0.147059
Plim_1944	0.0616438
Plim_1945	0.0725953
Plim_1946	0.0774194
Plim_1947	0.128814
Plim_1948	0.109737
Plim_1949	0.085389
[truncated: 2,375 more rows]

## Sheet: Fig. S2
Locus_tag	Protein_length	PFAM domain id	Domain start	Domain end		Locus_tag	Gene start	Gene end	Strand	Position insertions
Plim_0267	291	PF00499.19	18	212		Plim_0267	338407	339279	1	[338803, 338779, 339137, 339053, 339063, 339083, 339088, 339075, 339170, 339078, 339080, 339191, 339129, 339176, 339162, 339168, 339183, 339200]
Plim_0396	472	-	-	-		Plim_0396	493281	494696	-1	[493285, 493286, 493300, 493307, 493317, 493287, 493292, 493304, 493309, 493316, 493339, 493341, 493695, 494439, 494425, 494538, 494583, 494603, 494690, 494608, 494620, 494622, 494652, 494685, 494663, 494664, 494679, 494681, 494692]
Plim_0500	206	PF01196.18	20	169		Plim_0500	618966	619583	1	[619468, 619481, 619507, 619518, 619525, 619530, 619531, 619542, 619560, 619516, 619460, 619509, 619512, 619522, 619534, 619544, 619567, 619577, 619583]
Plim_0604	537	PF02581.16	337	516		Plim_0604	780740	782350	1	[780804, 780783, 780748, 780767, 780759, 780764, 780775, 780816, 780826, 780888, 780801, 780817, 780807, 780808, 780809, 780818, 780842, 780860, 780862, 780867, 780878, 780880, 780895, 780916, 780908, 780913, 780948, 780952, 780967, 780959, 781054, 781096, 781016, 781135, 781046, 781167, 781060, 781070, 781088, 781137, 781127, 781142, 781147, 781159, 781221, 781199, 781213, 781247, 782343]
Plim_0714	370	PF06574.11	73	223		Plim_0714	933364	934473	1	[933412, 933403, 933442, 933459, 933462, 933381, 933467, 933472, 933483, 933397, 933409, 933434, 933454, 933464, 933475, 933482, 933513, 933555, 934449, 934451, 934359, 934431, 934463, 934468]
Plim_0714	370	PF01687.16	241	360		Plim_0724	944424	944972	1	[944451, 944515, 944425, 944428, 944436, 944442, 944457, 944507, 944940, 944942, 944947, 944949, 944941, 944965]
Plim_0724	183	-	-	-		Plim_0861	1105417	1107459	-1	[1105456, 1105424, 1105479, 1105511, 1105544, 1105530, 1105559, 1105564, 1105450, 1105471, 1105492, 1105612, 1105503, 1105617, 1105580, 1105551, 1105556, 1105557, 1105567, 1105687, 1105602, 1105708, 1105718, 1105604, 1105725, 1105646, 1105638, 1105648, 1105784, 1105789, 1105800, 1105811, 1105813, 1105700, 1105702, 1105818, 1105823, 1105717, 1105840, 1105748, 1105734, 1105753, 1105740, 1105745, 11…
Plim_0895	431	PF00285.20	64	412		Plim_0895	1144981	1146273	1	[1145000, 1145005, 1145033, 1144982, 1145105, 1144992, 1144995, 1144997, 1145035, 1145025, 1145027, 1145030, 1145040, 1145055, 1145106, 1145047, 1145053, 1145058, 1145074, 1145132, 1145091, 1145097, 1145098, 1145107, 1145112, 1145118, 1145124, 1145226, 1145412, 1145770, 1146256]
Plim_0917	360	PF01408.21	5	120		Plim_0917	1175355	1176434	-1	[1175362, 1175376, 1175383, 1175385, 1175391, 1175393, 1175407, 1175380, 1175420, 1175427, 1175430, 1175440, 1175360, 1175401, 1175372, 1175388, 1175375, 1175399, 1175414, 1175422, 1175648, 1176426, 1176418]
Plim_0917	360	PF02894.16	153	221		Plim_1022	1292861	1293436	1	[1292866, 1293359, 1293362, 1293395, 1293396, 1293400, 1293372, 1293409, 1293431, 1293367, 1293351, 1293354, 1293388, 1293390]
Plim_1022	192	-	-	-		Plim_1099	1397355	1400825	1	[1397394, 1397396, 1397421, 1397411, 1397454, 1397475, 1397388, 1397398, 1397413, 1397541, 1397436, 1397498, 1397467, 1397592, 1397599, 1397608, 1397630, 1397523, 1397667, 1397673, 1397584, 1397600, 1397721, 1397722, 1397731, 1397622, 1397665, 1397675, 1397694, 1397714, 1397852, 1397785, 1397777, 1397839, 1397857, 1397844, 1397849, 1397918, 1397912, 1397922, 1398102, 1398082, 1398172, 1398182, 13…
Plim_1099	1157	PF07719.16	310	332		Plim_1132	1437370	1439460	-1	[1437390, 1437407, 1437434, 1437436, 1437441, 1437465, 1437467, 1437398, 1437382, 1437497, 1437503, 1437513, 1437536, 1437426, 1437428, 1437544, 1437545, 1437433, 1437460, 1437452, 1437459, 1437486, 1437587, 1437490, 1437623, 1437537, 1437653, 1437539, 1437687, 1437579, 1437733, 1437650, 1437679, 1437801, 1437692, 1437811, 1437816, 1437713, 1437819, 1437859, 1437874, 1437793, 1437803, 1437837, 14…
Plim_1132	697	PF09334.10	5	393		Plim_1456	1876532	1879822	-1	[1876542, 1876563, 1876578, 1876580, 1876609, 1876621, 1876627, 1876629, 1876633, 1876638, 1876644, 1876534, 1876555, 1876654, 1876570, 1876572, 1876694, 1876674, 1876704, 1876594, 1876713, 1876601, 1876611, 1876613, 1876619, 1876620, 1876739, 1876625, 1876741, 1876636, 1876646, 1876766, 1876730, 1876797, 1876685, 1876686, 1876687, 1876802, 1876722, 1876696, 1876814, 1876820, 1876714, 1876733, 18…
Plim_1132	697	PF01588.19	600	693		Plim_1822	2373000	2380070	1	[2373113, 2374190, 2374090, 2374716, 2375034, 2376389, 2376452, 2376444, 2377190, 2377293, 2378245, 2378495, 2378499, 2378544, 2378479, 2378567, 2378489, 2378491, 2378550, 2378646, 2378645, 2378595, 2378554, 2378669, 2378671, 2378676, 2378686, 2378572, 2378599, 2378606, 2378742, 2378638, 2378661, 2378663, 2378668, 2378790, 2378678, 2378822, 2378718, 2378798, 2378845, 2378850, 2378853, 2378895, 23…
Plim_1132	697	PF08264.12	422	497		Plim_1841	2408098	2409402	1	[2408099, 2408113, 2408118, 2408183, 2408247, 2408229, 2408239, 2408280, 2408322, 2408352, 2408376, 2408423, 2408819, 2409195, 2409201, 2409249, 2409259, 2409177, 2409192, 2409193, 2409223, 2409241, 2409360, 2409370, 2409383, 2409385, 2409320, 2409352, 2409362, 2409377]
Plim_1822	2357	-	-	-		Plim_1845	2414228	2415562	1	[2414746, 2414923, 2415105, 2415215, 2415345, 2415348, 2415354, 2415353, 2415364, 2415382, 2415392, 2415400, 2415402, 2415339, 2415465, 2415356, 2415368, 2415483, 2415450, 2415484, 2415370, 2415374, 2415394, 2415380, 2415384, 2415386, 2415399, 2415518, 2415417, 2415425, 2415426, 2415431, 2415441, 2415452, 2415467, 2415476, 2415510, 2415515]
Plim_1841	435	PF06750.12	15	103		Plim_1992	2585919	2587295	-1	[2585951, 2585960, 2585965, 2585984, 2586004, 2585975, 2586017, 2586036, 2585943, 2586059, 2585962, 2585964, 2585967, 2586097, 2586047, 2585996, 2586015, 2586007, 2586009, 2586014, 2586134, 2586116, 2586027, 2586028, 2586039, 2586155, 2586051, 2586108, 2586229, 2586126, 2586130, 2586140, 2586175, 2586147, 2586162, 2586164, 2586253, 2586299, 2586254, 2586387, 2586330, 2586389, 2586291, 2586463, 25…
Plim_1841	435	PF01478.17	149	298		Plim_1993	2587346	2588761	-1	[2587392, 2587459, 2587404, 2587479, 2587384, 2587414, 2587537, 2587433, 2587451, 2587471, 2587588, 2587606, 2587494, 2587532, 2587563, 2587637, 2587611, 2587571, 2587682, 2587570, 2587580, 2587590, 2587593, 2587598, 2587603, 2587608, 2587746, 2587763, 2587783, 2587674, 2587801, 2587802, 2587777, 2587868, 2587755, 2587806, 2587775, 2587793, 2587916, 2587947, 2587953, 2587900, 2587908, 2587910, 25…
Plim_1845	445	-	-	-		Plim_2324	3010717	3014643	-1	[3010744, 3010733, 3010728, 3010765, 3010779, 3010722, 3010725, 3010840, 3010850, 3010736, 3010737, 3010761, 3010766, 3010771, 3010793, 3010801, 3010817, 3010809, 3010935, 3010832, 3010949, 3010894, 3010968, 3010987, 3010886, 3011020, 3010941, 3010960, 3010972, 3010985, 3011116, 3011012, 3011127, 3011139, 3011039, 3011160, 3011162, 3011181, 3011188, 3011115, 3011195, 3011107, 3011108, 3011238, 30…
Plim_1993	472	PF00950.16	8	273		Plim_2369	3084901	3088458	1	[3084901, 3084909, 3084926, 3084938, 3084960, 3084973, 3084902, 3085016, 3084918, 3084923, 3085041, 3084930, 3085051, 3084965, 3085082, 3085023, 3085033, 3085155, 3085066, 3085053, 3085058, 3085074, 3085182, 3085081, 3085232, 3085233, 3085244, 3085139, 3085298, 3085304, 3085313, 3085226, 3085218, 3085224, 3085225, 3085236, 3085355, 3085368, 3085381, 3085383, 3085290, 3085305, 3085415, 3085427, 30…
Plim_1993	472	PF02742.14	391	446		Plim_2506	3264506	3265891	-1	[3264513, 3264519, 3264539, 3264547, 3264572, 3264591, 3264611, 3264544, 3264511, 3264526, 3264531, 3264536, 3264661, 3264668, 3264678, 3264635, 3264684, 3264700, 3264713, 3264603, 3264719, 3264643, 3264725, 3264614, 3264730, 3264735, 3264626, 3264627, 3264630, 3264634, 3264758, 3264759, 3264648, 3264653, 3264655, 3264665, 3264781, 3264670, 3264676, 3264682, 3264698, 3264800, 3264801, 3264688, 32…
Plim_2517	256	PF00005.26	44	198		Plim_2517	3276698	3277465	-1	[3276703, 3276704, 3276713, 3276718, 3276725, 3276726, 3276735, 3276740, 3276813, 3276705, 3276715, 3276717, 3276729, 3276732, 3276996, 3277415, 3277419, 3277421, 3277429, 3277463, 3277407]
Plim_2544	265	PF00072.23	142	252		Plim_2544	3305823	3306617	1	[3305830, 3305891, 3305956, 3305866, 3305883, 3305884, 3305938, 3305948, 3305958, 3305972, 3306002, 3305979, 3305981, 3306032, 3305984, 3305986, 3305992, 3305994, 3305996, 3306006, 3306024, 3306016, 3306017, 3306578, 3306590]
Plim_2544	265	PF12728.6	76	127		Plim_2597	3370193	3370933	1	[3370219, 3370650, 3370887, 3370914, 3370926, 3370879, 3370894, 3370897, 3370899, 3370904, 3370906, 3370909, 3370922, 3370928, 3370933]
Plim_2597	247	PF03099.18	74	185		Plim_2663	3448353	3450461	-1	[3448405, 3448593, 3448585, 3448794, 3448784, 3448786, 3449145, 3449173, 3449209, 3449217, 3449137, 3449165, 3449222, 3449201, 3449322, 3449320, 3449347, 3449400, 3449289, 3449402, 3449430, 3449375, 3449435, 3449339, 3449390, 3449456, 3449392, 3449410, 3449533, 3449427, 3449549, 3449436, 3449474, 3449466, 3449586, 3449591, 3449596, 3449534, 3449633, 3449520, 3449525, 3449539, 3449541, 3449665, 34…
Plim_2727	420	-	-	-		Plim_2690	3485415	3488060	-1	[3485460, 3485485, 3485501, 3485514, 3485523, 3485550, 3485572, 3485578, 3485586, 3485574, 3485592, 3485498, 3485579, 3485490, 3485573, 3485500, 3485615, 3485618, 3485505, 3485623, 3485625, 3485515, 3485633, 3485534, 3485526, 3485650, 3485655, 3485542, 3485663, 3485677, 3485564, 3485565, 3485571, 3485687, 3485697, 3485701, 3485703, 3485705, 3485607, 3485708, 3485717, 3485728, 3485731, 3485723, 34…
Plim_2984	283	PF01648.19	149	235		Plim_2727	3536184	3537443	-1	[3536289, 3536309, 3536329, 3536346, 3536358, 3536380, 3536388, 3536399, 3536426, 3536428, 3536321, 3536338, 3536463, 3536375, 3536515, 3536420, 3536538, 3536558, 3536455, 3536460, 3536507, 3536624, 3536629, 3536530, 3536654, 3536581, 3536662, 3536925, 3536903]
Plim_3124	168	PF07977.12	3	101		Plim_2984	3863132	3863980	1	[3863148, 3863157, 3863145, 3863137, 3863140, 3863149, 3863152, 3863155, 3863173, 3863193, 3863203, 3863221, 3863979, 3863958, 3863948, 3863950, 3863965, 3863967, 3863980]
Plim_3321	459	-	-	-		Plim_3011	3896159	3899032	1	[3896161, 3896181, 3896748, 3897079, 3897120, 3897026, 3897141, 3897030, 3897103, 3897074, 3897066, 3897070, 3897071, 3897076, 3897190, 3897198, 3897188, 3897095, 3897215, 3897111, 3897112, 3897114, 3897219, 3897121, 3897237, 3897235, 3897245, 3897132, 3897133, 3897177, 3897294, 3897180, 3897304, 3897321, 3897207, 3897227, 3897343, 3897229, 3897355, 3897360, 3897262, 3897254, 3897370, 3897286, 38…
Plim_3370	1184	PF00069.24	161	416		Plim_3124	4043312	4043815	-1	[4043321, 4043327, 4043332, 4043346, 4043349, 4043354, 4043363, 4043390, 4043400, 4043421, 4043355, 4043392]
Plim_3389	407	-	-	-		Plim_3321	4293711	4295087	-1	[4293717, 4293722, 4293744, 4293822, 4293827, 4293835, 4293845, 4293847, 4293838, 4293792, 4293814, 4293939, 4293931, 4294123, 4294143, 4294189, 4294239, 4294908, 4294976, 4294991, 4294999, 4295041, 4295056, 4294968, 4294983, 4294996, 4295033, 4295048]
Plim_3478	412	PF02535.21	28	357		Plim_3370	4361507	4365058	-1	[4361521, 4361531, 4361533, 4361588, 4361513, 4361523, 4361525, 4361601, 4361539, 4361560, 4361667, 4361580, 4361600, 4361700, 4361592, 4361593, 4361602, 4361615, 4361827, 4361718, 4361761, 4361819, 4361840, 4361989, 4361911, 4361981, 4362089, 4362144, 4362164, 4362188, 4362204, 4362254, 4362259, 4362291, 4362442, 4362472, 4362715, 4362736, 4362643, 4362763, 4362772, 4362835, 4362898, 4362901, 43…
Plim_3650	322	PF12804.6	6	170		Plim_3389	4384143	4385363	1	[4384188, 4384200, 4384257, 4384293, 4384303, 4384234, 4384249, 4384266, 4384383, 4384284, 4384285, 4384295, 4384414, 4384369, 4384416, 4384331, 4384318, 4384434, 4384361, 4384406, 4384408, 4385004, 4385059, 4384996, 4385096, 4385276, 4385288, 4385313, 4385279, 4385271, 4385280, 4385305]
Plim_3650	322	PF00132.23	268	302		Plim_3478	4497642	4498877	-1	[4497654, 4497658, 4497671, 4497677, 4497701, 4497716, 4497726, 4497645, 4497643, 4497650, 4497766, 4497655, 4497674, 4497681, 4497693, 4497708, 4497718, 4497737, 4497818, 4498443, 4498815, 4498827, 4498833, 4498839, 4498862, 4498867, 4498820, 4498869, 4498854, 4498859, 4498875]
Plim_3865	223	PF00037.26	120	142		Plim_3650	4695918	4696883	-1	[4695923, 4695966, 4695980, 4696006, 4696011, 4695943, 4695958, 4695960, 4696083, 4695970, 4695972, 4695997, 4696111, 4696127, 4696046, 4696033, 4696038, 4696052, 4696069, 4696074, 4696075, 4696088, 4696093, 4696097, 4696110, 4696119, 4696150, 4696174, 4696881]
Plim_3988	345	PF02630.13	130	251		Plim_3865	4970615	4971283	1	[4971211, 4971252, 4971167, 4971195, 4971179, 4971187, 4971203, 4971244, 4971254, 4971258, 4971280, 4971277, 4971278, 4971279]
Plim_0861	681	-	-	-		Plim_3988	5118137	5119171	1	[5118164, 5118188, 5118176, 5118253, 5118156, 5118159, 5118174, 5118161, 5118168, 5118180, 5118201, 5118193, 5118206, 5118222, 5118214, 5118218, 5118245, 5118259, 5118567, 5118920, 5118974, 5119126, 5119070, 5119067, 5119102, 5119116, 5119118, 5119128, 5119130, 5119150, 5119155, 5119160, 5119165]
Plim_1456	1097	-	-	-
Plim_1992	459	PF00950.16	21	271
Plim_1992	459	PF02742.14	387	455
Plim_2324	1309	PF03710.14	808	874
Plim_2324	1309	PF08335.10	1135	1275
Plim_2369	1186	PF00501.27	685	1071
Plim_2369	1186	PF01553.20	467	592
Plim_2369	1186	PF07690.15	74	411
Plim_2506	462	PF13428.5	121	161
Plim_2663	703	-	-	-
Plim_2690	882	PF04280.14	448	535
Plim_3011	958	PF00476.19	578	954
Plim_3011	958	PF02739.15	23	183
Plim_3011	958	PF01367.19	184	271
Plim_3011	958	PF01612.19	356	544

[truncated: 3 more sheets: Fig. S3, Fig. S4, Fig. S5]
